# Supplementary material for: Regulators of TNFα mediated insulin resistance elucidated by quantitative proteomics
Source: Sci Rep. 2020 Nov 30;10:20878. doi: 10.1038/s41598-020-77914-1 (PMC7705713; doi:10.1038/s41598-020-77914-1)
Supplement: Supplementary file 2 — Supplementary Tables. [file 41598_2020_77914_MOESM2_ESM.xlsx]

## Sheet: Table S1
All peptides identified in both 4D and 8D global analysis
Sequence	N-term cleavage window	C-term cleavage window	Amino acid before	First amino acid	Second amino acid	Second last amino acid	Last amino acid	Amino acid after	A Count	R Count	N Count	D Count	C Count	Q Count	E Count	G Count	H Count	I Count	L Count	K Count	M Count	F Count	P Count	S Count	T Count	W Count	Y Count	V Count	U Count	O Count	Length	Missed cleavages	Mass	Proteins	Leading razor protein	Start position	End position	Gene names	Protein names	Unique (Groups)	Unique (Proteins)	Charges	PEP	Score	Identification type 4D-Control1_1_B	Identification type 4D-Control2_1_A	Identification type 4D-Control3_1_A	Identification type 4D-TNF-alpha1_1_A	Identification type 4D-TNF-alpha2_1_A
AAAAAAAAAAAAGDSDSWDADTFSMEDPVRK	______________________________	SWDADTFSMEDPVRKVAGGGTAGGDRWEGE	M	A	A	R	K	V	13	1	0	5	0	0	1	1	0	0	0	1	1	1	1	3	1	1	0	1	0	0	31	1	3009.34	Q66JS6	Q66JS6	2	32	Eif3j2	Eukaryotic translation initiation factor 3 subunit J-B	yes	yes	3	3.9747e-11	47.38		By MS/MS			By MS/MS
AAAAAAAAAAGAAGGR	______________________________	AAAAAAAAAGAAGGRGSGPGRRRHLVPGAG	M	A	A	G	R	G	12	1	0	0	0	0	0	3	0	0	0	0	0	0	0	0	0	0	0	0	0	0	16	0	1197.62	G3UY42;Q8CCS6;G3UX74	G3UY42	2	17	Pabpn1	Polyadenylate-binding protein 2	yes	no	2	1.8106e-05	125.97	By matching	By matching	By matching	By matching	By matching
AAAAAAAAAAGDSDSWDADTFSMEDPVRK	______________________________	SWDADTFSMEDPVRKVAGGGTAGGDRWEGE	M	A	A	R	K	V	11	1	0	5	0	0	1	1	0	0	0	1	1	1	1	3	1	1	0	1	0	0	29	1	2867.27	Q3UGC7	Q3UGC7	2	30	Eif3j1	Eukaryotic translation initiation factor 3 subunit J-A	no	no		1	NaN
AAAAAAGAASGLPGPVAQGLK	______________________________	GAASGLPGPVAQGLKEALVDTLTGILSPVQ	M	A	A	L	K	E	9	0	0	0	0	1	0	4	0	0	2	1	0	0	2	1	0	0	0	1	0	0	21	0	1747.96	E9QKZ2;Q91YE6;Q4G0B8;E0CXB2;E0CY46	E9QKZ2	2	22	Ipo9	Importin-9	yes	no	2	5.1577e-51	169.23	By MS/MS	By MS/MS	By MS/MS	By MS/MS	By MS/MS
AAAAAAGPEMVR	______________________________	______________________________	M	A	A	V	R	G	6	1	0	0	0	0	1	1	0	0	0	0	1	0	1	0	0	0	0	1	0	0	12	0	1113.56	P63085;O35558	P63085	2	13	Mapk1;Erk2	Mitogen-activated protein kinase 1;Mitogen-activated protein kinase	yes	no	2	0.0021309	71.349	By MS/MS	By MS/MS	By MS/MS
AAAAAAPGGGGGEPR	______________________________	AAAAAAPGGGGGEPRGTAGVVPVVPGEVEV	M	A	A	P	R	G	6	1	0	0	0	0	1	5	0	0	0	0	0	0	2	0	0	0	0	0	0	0	15	0	1208.59	Q63844;D3Z3G6	Q63844	2	16	Mapk3	Mitogen-activated protein kinase 3;Mitogen-activated protein kinase	yes	no	2	5.1448e-08	108.67	By MS/MS			By MS/MS
AAAAAEQQQFYLLLGNLLSPDNVVR	______________________________	YLLLGNLLSPDNVVRKQAEETYENIPGRSK	M	A	A	V	R	K	5	1	2	1	0	3	1	1	0	0	5	0	0	1	1	1	0	0	1	2	0	0	25	0	2700.42	Q8BKC5;Q3TT04	Q8BKC5	2	26	Ipo5	Importin-5	yes	no	2;3	3.9947e-44	127.8	By MS/MS		By matching	By MS/MS	By MS/MS
AAAAATAAAAAAPSGGGGGGEEERLEEK	______________________________	SGGGGGGEEERLEEKSEDQDLQGLRDKPLK	M	A	A	E	K	S	11	1	0	0	0	0	5	6	0	0	1	1	0	0	1	1	1	0	0	0	0	0	28	1	2469.17	D3Z7U4	D3Z7U4	2	29	Mecp2		yes	yes	2;3	1.9483e-07	82.102	By MS/MS		By MS/MS	By matching	By MS/MS
AAAAATAATK	______________________________	______________________________	M	A	A	T	K	G	7	0	0	0	0	0	0	0	0	0	0	1	0	0	0	0	2	0	0	0	0	0	10	0	845.461	Q9D3B1	Q9D3B1	2	11	Hacd2	Very-long-chain (3R)-3-hydroxyacyl-CoA dehydratase 2	yes	yes	1	2.0925e-05	127.56	By MS/MS
AAAAATAVGPGAGSAGVAGPGGAGPCATVSVFPGAR	______________________________	GAGPCATVSVFPGARLLTIGDANGEIQRHA	M	A	A	A	R	L	12	1	0	0	1	0	0	9	0	0	0	0	0	1	4	2	2	0	0	4	0	0	36	0	2994.5	D3YUP1;Q9WVG6;D6RFA7	D3YUP1	2	37	Carm1	Histone-arginine methyltransferase CARM1	yes	no	3	9.7101e-28	80.418	By matching	By MS/MS	By matching	By MS/MS	By matching
AAAAGALAPGPLPDLAAR	LASLEADALREHCQRAAAAGALAPGPLPDL	AGALAPGPLPDLAARLQPLPPERVGSAIRC	R	A	A	A	R	L	8	1	0	1	0	0	0	2	0	0	3	0	0	0	3	0	0	0	0	0	0	0	18	0	1601.89	Q8BVK3;Q3TW96	Q8BVK3	56	73	Uap1l1	UDP-N-acetylhexosamine pyrophosphorylase-like protein 1	yes	no	2	1.6196e-07	79.82	By MS/MS	By MS/MS	By MS/MS	By MS/MS	By MS/MS
AAAAGAVVASAASGPAEGK	______________________________	GAVVASAASGPAEGKKITELRVIDLRSELK	M	A	A	G	K	K	9	0	0	0	0	0	1	3	0	0	0	1	0	0	1	2	0	0	0	2	0	0	19	0	1554.8	B9EI57;Q8CH25;A0A1L1SRL0;A0A1L1STF9	B9EI57	2	20	Sltm	SAFB-like transcription modulator	yes	no	2	0.00082078	59.898	By matching	By matching		By matching	By matching
AAAAMAVSEAWPELELAER	______________________________	MAVSEAWPELELAERERRRELLLTGPGLEE	M	A	A	E	R	E	7	1	0	0	0	0	4	0	0	0	2	0	1	0	1	1	0	1	0	1	0	0	19	0	2013.98	B1AX98;Q505F5	B1AX98	2	20	Lrrc47	Leucine-rich repeat-containing protein 47	yes	no	2	7.7896e-09	122.42	By MS/MS	By MS/MS	By MS/MS		By MS/MS
AAAAQLSLTQLSSGNPVYEK	______________________________	LSLTQLSSGNPVYEKYYRQVEAGNTGRVLA	M	A	A	E	K	Y	4	0	1	0	0	2	1	1	0	0	3	1	0	0	1	3	1	0	1	1	0	0	20	0	2047.06	Q5JC28;Q80ZL3;H3BK65;P42567;F6W2Q5;H3BJB8	Q5JC28	2	21	Eps15	Epidermal growth factor receptor substrate 15	yes	no	2	0.0022538	52.555	By MS/MS	By MS/MS
AAAASAAEAGIATPGTEDSDDALLK	SMEEQRQRQEEEARRAAAASAAEAGIATPG	IATPGTEDSDDALLKMTINQQEFGRPGLPD	R	A	A	L	K	M	9	0	0	3	0	0	2	2	0	1	2	1	0	0	1	2	2	0	0	0	0	0	25	0	2315.11	O35226;Q9CY29	O35226	238	262	Psmd4	26S proteasome non-ATPase regulatory subunit 4	yes	no	2	3.1714e-06	58.071	By MS/MS	By MS/MS	By MS/MS	By MS/MS	By MS/MS
AAAAVVEFQR	______________________________	______________________________	M	A	A	Q	R	A	4	1	0	0	0	1	1	0	0	0	0	0	0	1	0	0	0	0	0	2	0	0	10	0	1060.57	Q5BKQ9;Q8BG32;Q497E8;Q3UWW9;Q3THG2;Q8BK73;G3UYI4;G3UYL3	Q5BKQ9	2	11	Psmd11	26S proteasome non-ATPase regulatory subunit 11	yes	no	1;2	2.5074e-07	161.02	By MS/MS	By MS/MS	By MS/MS	By MS/MS	By MS/MS
AAAAVVVPAEWIK	______________________________	______________________________	M	A	A	I	K	N	5	0	0	0	0	0	1	0	0	1	0	1	0	0	1	0	0	1	0	3	0	0	13	0	1323.76	B1AZI6;Q3UUT9	B1AZI6	2	14	Thoc2	THO complex subunit 2	yes	no	2	0.00011751	103.7	By MS/MS	By MS/MS	By MS/MS	By MS/MS	By MS/MS
AAAAYEHLK	______________________________	______________________________	M	A	A	L	K	L	4	0	0	0	0	0	1	0	1	0	1	1	0	0	0	0	0	0	1	0	0	0	9	0	972.503	A0A5F8MPK9;Q9EP69;A0A1L1SR59;B0LAE6	A0A5F8MPK9	2	10	Sacm1l	Phosphatidylinositide phosphatase SAC1	yes	no	2	0.00066417	81.548	By MS/MS	By MS/MS		By MS/MS	By MS/MS
AAACVQLSHVPESK	SQTQVISIPLEAEEKAAACVQLSHVPESKV	KAAACVQLSHVPESKVEAHISLETPEEGTS	K	A	A	S	K	V	3	0	0	0	1	1	1	0	1	0	1	1	0	0	1	2	0	0	0	2	0	0	14	0	1482.75	F7DBB3;Q3URZ6	F7DBB3	1037	1050	Ahnak2		yes	no	2;3	1.2944e-06	95.631	By MS/MS	By MS/MS	By MS/MS	By MS/MS	By MS/MS
AAADGDDSLYPIAVLIDELR	______________________________	DDSLYPIAVLIDELRNEDVQLRLNSIKKLS	M	A	A	L	R	N	4	1	0	4	0	0	1	1	0	2	3	0	0	0	1	1	0	0	1	1	0	0	20	0	2116.07	Q76MZ3;Q7TMX2;Q8C2E1;G3UXQ1	Q76MZ3	2	21	Ppp2r1a	Serine/threonine-protein phosphatase 2A 65 kDa regulatory subunit A alpha isoform	yes	no	2;3	1.6931e-19	152.99	By MS/MS
AAADGDDSLYPIAVLIDELRNEDVQLR	______________________________	AVLIDELRNEDVQLRLNSIKKLSTIALALG	M	A	A	L	R	L	4	2	1	5	0	1	2	1	0	2	4	0	0	0	1	1	0	0	1	2	0	0	27	1	2970.49	Q76MZ3;Q7TMX2;Q8C2E1;G3UXQ1	Q76MZ3	2	28	Ppp2r1a	Serine/threonine-protein phosphatase 2A 65 kDa regulatory subunit A alpha isoform	yes	no	3	2.6296e-11	83.039			By MS/MS
AAAEAANCIMEVSCGQAESSEKPNAEDMTSK	______________________________	AESSEKPNAEDMTSKDYYFDSYAHFGIHEE	M	A	A	S	K	D	7	0	2	1	2	1	5	1	0	1	0	2	2	0	1	4	1	0	0	1	0	0	31	1	3259.4	Q3UIG8;Q3TPF5;Q9CX58;A0A140LJ70;A0A140LHS4	Q3UIG8	2	32	Prmt1		yes	no	3	5.1029e-12	78.991		By MS/MS	By MS/MS	By MS/MS	By MS/MS
AAAEDVNVTFEDQQK	______________________________	AAAEDVNVTFEDQQKINKFARNTSRITELK	K	A	A	Q	K	I	3	0	1	2	0	2	2	0	0	0	0	1	0	1	0	0	1	0	0	2	0	0	15	0	1663.77	E9Q6U4;Q3UWL8	E9Q6U4	8	22	Pfdn4	Prefoldin subunit 4	yes	no	2	0.065322	39.917
AAAELLQSQGSQAGGSQTLK	KKCLDEEMNAFKQRKAAAELLQSQGSQAGG	LQSQGSQAGGSQTLKRDKEKKN________	K	A	A	L	K	R	4	0	0	0	0	4	1	3	0	0	3	1	0	0	0	3	1	0	0	0	0	0	20	0	1943.99	Q3UUU4;Q9R1T4	Q3UUU4	401	420	2020-09-06	Septin-6	yes	no	2	6.8648e-06	72.265	By matching	By MS/MS	By MS/MS	By MS/MS	By MS/MS
AAAEVNQEYGLDPK	RMPIPVIQAFGILKRAAAEVNQEYGLDPKI	RAAAEVNQEYGLDPKIASAIMKAADEVAEG	R	A	A	P	K	I	3	0	1	1	0	1	2	1	0	0	1	1	0	0	1	0	0	0	1	1	0	0	14	0	1503.72	P97807	P97807	99	112	Fh	Fumarate hydratase, mitochondrial	yes	yes	2	2.6897e-05	93.058	By MS/MS	By MS/MS	By matching	By matching	By MS/MS
AAAFEDQENETVVVK	AVKRASDNLVKAAQKAAAFEDQENETVVVK	AAAFEDQENETVVVKEKMVGGIAQIIAAQE	K	A	A	V	K	E	3	0	1	1	0	1	3	0	0	0	0	1	0	1	0	0	1	0	0	3	0	0	15	0	1648.79	Q80TM2;P26039;Q3UHS6;Q0V930	Q80TM2	2500	2514	Tln1	Talin-1	yes	no	2	1.253e-26	177.76					By MS/MS
AAAFVTSPPLSPDPTTPDYINSLLASGDLQLSGSAHCTFSTAQK	LGIDGTHYWSKNWAKAAAFVTSPPLSPDPT	QLSGSAHCTFSTAQKAIGKDNFTAIPEGTN	K	A	A	Q	K	A	6	0	1	3	1	2	0	2	1	1	5	1	0	2	5	7	5	0	1	1	0	0	44	0	4520.21	E9PWE8;Q3TT92;Q62188;Q3TAS8	E9PWE8	411	454	Dpysl3	Dihydropyrimidinase-related protein 3	yes	no	3;4	1.1516e-05	40.056	By MS/MS	By MS/MS	By MS/MS	By MS/MS	By matching
AAAGSAAVSGAGTPVAGPTGR	______________________________	AVSGAGTPVAGPTGRDLFAEGLLEFLRPAV	M	A	A	G	R	D	7	1	0	0	0	0	0	5	0	0	0	0	0	0	2	2	2	0	0	2	0	0	21	0	1724.88	Q9Z266;V9GXI0;V9GXT7	Q9Z266	2	22	Snapin	SNARE-associated protein Snapin	yes	no	2	2.6181e-09	95.264				By MS/MS	By matching
AAAITSDLLESLGR	IQDFLEAEDDLSSFRAAAITSDLLESLGRD	RAAAITSDLLESLGRDGHFTLFAPTNEAFE	R	A	A	G	R	D	3	1	0	1	0	0	1	1	0	1	3	0	0	0	0	2	1	0	0	0	0	0	14	0	1415.76	Q62009;A0A097BW18;Q3U4U1;A0A097BW21	Q62009	254	267	Postn	Periostin	yes	no	2	4.3998e-07	137.89	By MS/MS	By MS/MS	By MS/MS	By MS/MS	By MS/MS
AAALEFLNR	TVDLKPDWGKGYSRKAAALEFLNRFEEAKR	KGYSRKAAALEFLNRFEEAKRTYEEGLKHE	K	A	A	N	R	F	3	1	1	0	0	0	1	0	0	0	2	0	0	1	0	0	0	0	0	0	0	0	9	0	1003.55	Q3THQ5;Q60864	Q3THQ5	79	87	Stip1	Stress-induced-phosphoprotein 1	yes	no	2	1.088e-07	176.66	By MS/MS	By MS/MS	By MS/MS	By MS/MS	By MS/MS
AAALEFLNRFEEAK	TVDLKPDWGKGYSRKAAALEFLNRFEEAKR	KAAALEFLNRFEEAKRTYEEGLKHEANNLQ	K	A	A	A	K	R	4	1	1	0	0	0	3	0	0	0	2	1	0	2	0	0	0	0	0	0	0	0	14	1	1607.83	Q3THQ5;Q60864	Q3THQ5	79	92	Stip1	Stress-induced-phosphoprotein 1	yes	no	2;3	0.014892	51.998	By MS/MS		By MS/MS	By matching	By MS/MS
AAALVLQTIWGYK	VLINKSGNRSEKEVRAAALVLQTIWGYKEL	VRAAALVLQTIWGYKELRKPLEKEGWKKSD	R	A	A	Y	K	E	3	0	0	0	0	1	0	1	0	1	2	1	0	0	0	0	1	1	1	1	0	0	13	0	1432.81	G3X9V2;E9Q8Z6;E9Q8Z8;P30999;E9Q8Z5;E9Q8Z4;E9Q8Z9;D3Z2H2;E9Q901;E9Q904;E9Q986;D3Z7H6;E9Q907;E9Q905;E9Q903;E9Q906;D3Z2H7	G3X9V2	815	827	Ctnnd1	Catenin delta-1	yes	no	2	4.8353e-06	127.4	By matching	By MS/MS	By matching	By matching	By matching
AAAMDVDTPSGTNSGAGK	______________________________	MDVDTPSGTNSGAGKKRFEVKKWNAVALWA	M	A	A	G	K	K	4	0	1	2	0	0	0	3	0	0	0	1	1	0	1	2	2	0	0	1	0	0	18	0	1648.74	A0A2R8W6R3;P62878	A0A2R8W6R3	2	19	Rbx1	E3 ubiquitin-protein ligase RBX1;E3 ubiquitin-protein ligase RBX1, N-terminally processed	yes	no	2	1.3423e-15	123.64	By MS/MS	By MS/MS	By MS/MS	By MS/MS	By MS/MS
AAAMDVDTPSGTNSGAGKK	______________________________	DVDTPSGTNSGAGKKRFEVKKWNAVALWAW	M	A	A	K	K	R	4	0	1	2	0	0	0	3	0	0	0	2	1	0	1	2	2	0	0	1	0	0	19	1	1776.83	A0A2R8W6R3;P62878	A0A2R8W6R3	2	20	Rbx1	E3 ubiquitin-protein ligase RBX1;E3 ubiquitin-protein ligase RBX1, N-terminally processed	yes	no	2	9.8935e-07	85.288		By MS/MS	By MS/MS	By matching	By MS/MS
AAAPAPEEEMDECEQALAAEPK	EEKQKPQAERKEEKKAAAPAPEEEMDECEQ	EEMDECEQALAAEPKAKDPFAHLPKSTFVL	K	A	A	P	K	A	7	0	0	1	1	1	6	0	0	0	1	1	1	0	3	0	0	0	0	0	0	0	22	0	2343.02	Q4FZK2;Q9D8N0;Q8R1N8	Q4FZK2	254	275	Eef1g	Elongation factor 1-gamma	yes	no	2	6.5413e-40	163.8	By MS/MS	By MS/MS	By MS/MS	By MS/MS	By MS/MS
AAAPSAASSPAEVQSLK	SELEKFRKSEEGKQRAAAPSAASSPAEVQS	APSAASSPAEVQSLKKAMSSLQNDRDRLLK	R	A	A	L	K	K	6	0	0	0	0	1	1	0	0	0	1	1	0	0	2	4	0	0	0	1	0	0	17	0	1583.82	E9QAH1;E9PVZ8;B2RWW2;Q80UY9;Q6PAK0;Q8CGE5;Q571K1	E9QAH1	2803	2819	Golgb1		yes	no	2	0.031754	29.303					By matching
AAAQCYIDLIIK	AGTLVTLSSAPTAIKAAAQCYIDLIIKESD	AIKAAAQCYIDLIIKESDNNVKLIVLDRLV	K	A	A	I	K	E	3	0	0	1	1	1	0	0	0	3	1	1	0	0	0	0	0	0	1	0	0	0	12	0	1364.74	Q9JIF7	Q9JIF7	280	291	Copb1	Coatomer subunit beta	yes	yes	2	0.00029602	98.249	By MS/MS	By MS/MS	By MS/MS	By MS/MS	By matching
AAAQLLQSQAQQSGAQQTK	KKELEEEVSNFQKKKAAAQLLQSQAQQSGA	LLQSQAQQSGAQQTKKDKDKKK________	K	A	A	T	K	K	5	0	0	0	0	7	0	1	0	0	2	1	0	0	0	2	1	0	0	0	0	0	19	0	1956	A0A0J9YTY0;A0A0J9YUL3;Q8C1B7	A0A0J9YTY0	400	418	2020-09-11	Septin-11	yes	no	2;3	7.4534e-178	317.99	By MS/MS	By MS/MS	By MS/MS	By MS/MS	By MS/MS
AAASLGDTLSEQQLGDSDIPVIVYR	ERRLDFMAWLGVIQKAAASLGDTLSEQQLG	EQQLGDSDIPVIVYRCVDYITQCGLTSEGI	K	A	A	Y	R	C	3	1	0	3	0	2	1	2	0	2	3	0	0	0	1	3	1	0	1	2	0	0	25	0	2617.32	Q4LDD4;E9PUB0	Q4LDD4	954	978	Arap1	Arf-GAP with Rho-GAP domain, ANK repeat and PH domain-containing protein 1	yes	no	2	0.053371	27.029	By MS/MS			By matching
AAATLSFGPER	______________________________	______________________________	M	A	A	E	R	E	3	1	0	0	0	0	1	1	0	0	1	0	0	1	1	1	1	0	0	0	0	0	11	0	1118.57	Q80TM9	Q80TM9	2	12	Nisch	Nischarin	yes	yes	2	0.00019937	91.867	By MS/MS	By MS/MS	By MS/MS	By MS/MS	By MS/MS
AAAVAAAGAGEPLSPEELLPK	______________________________	AGAGEPLSPEELLPKAEAEKAEEELEEDDD	M	A	A	P	K	A	7	0	0	0	0	0	3	2	0	0	3	1	0	0	3	1	0	0	0	1	0	0	21	0	1961.05	Q9CPQ3;Q3UBW3;A0A2R8VHJ4	Q9CPQ3	2	22	Tomm22	Mitochondrial import receptor subunit TOM22 homolog	yes	no	2;3	1.4907e-51	180.28	By MS/MS	By MS/MS	By MS/MS	By MS/MS	By MS/MS
AAAVPVEFK	GVGPELMHAVKEVFKAAAVPVEFKEHHLSE	VKEVFKAAAVPVEFKEHHLSEVQNMASEEK	K	A	A	F	K	E	3	0	0	0	0	0	1	0	0	0	0	1	0	1	1	0	0	0	0	2	0	0	9	0	930.517	Q91VA7	Q91VA7	72	80	Idh3b	Isocitrate dehydrogenase [NAD] subunit, mitochondrial	yes	yes	2	0.046606	45.68	By matching	By matching	By matching	By matching	By matching
AAAVSDIQDLMR	SGEDVPHRAESSEARAAAVSDIQDLMRRKE	EARAAAVSDIQDLMRRKEEIEAEIKANYDV	R	A	A	M	R	R	3	1	0	2	0	1	0	0	0	1	1	0	1	0	0	1	0	0	0	1	0	0	12	0	1288.64	Q3THC1;Q9CR00;Q3ULI3;Q9CZZ4	Q3THC1	17	28	Psmd9	26S proteasome non-ATPase regulatory subunit 9	yes	no	2	0.00013559	96.89	By matching	By MS/MS	By MS/MS	By MS/MS	By MS/MS
AAAVVDPQQSVVMR	______________________________	MAAAVVDPQQSVVMRVANLPLVSSTYDLVS	M	A	A	M	R	V	3	1	0	1	0	2	0	0	0	0	0	0	1	0	1	1	0	0	0	4	0	0	14	0	1469.77	Q3U711;P43883;Q541S0;B1AXR5	Q3U711	2	15	Plin2	Perilipin;Perilipin-2	yes	no	2	3.9423e-08	120.09	By MS/MS	By MS/MS	By MS/MS	By MS/MS
AAAYLDPNLNHTPSSSTK	______________________________	YLDPNLNHTPSSSTKTHLGTGMERSPGAME	M	A	A	T	K	T	3	0	2	1	0	0	0	0	1	0	2	1	0	0	2	3	2	0	1	0	0	0	18	0	1885.92	K7Q751;A0A5F8MPY3;P34152;A0A2I3BQ85	K7Q751	2	19	Ptk2	Focal adhesion kinase 1	yes	no	2	0.001061	44.188			By matching		By matching
AACGPSSCYALFPR	______________________________	RAACGPSSCYALFPRRRTFLEAWRACRELG	R	A	A	P	R	R	3	1	0	0	2	0	0	1	0	0	1	0	0	1	2	2	0	0	1	0	0	0	14	0	1529.7	A0A172Q386;Q91V98	A0A172Q386	8	21	Cd248	Endosialin	yes	no	2	1.125e-06	109.59	By MS/MS	By matching	By MS/MS	By MS/MS	By matching
AACLESAQEPAGAWSNK	DPPTYKDAFPPLPEKAACLESAQEPAGAWS	CLESAQEPAGAWSNKIRPIKASVITQVFHV	K	A	A	N	K	I	5	0	1	0	1	1	2	1	0	0	1	1	0	0	1	2	0	1	0	0	0	0	17	0	1775.81	Q3U4Z7;Q8VDJ3;Q3V1M8;A0A087WP83;Q8BX68;A0A087WS92;A0A087WQY9;A0A087WPC5	Q3U4Z7	51	67	Hdlbp	Vigilin	yes	no	2	1.4574e-20	147.33	By MS/MS	By MS/MS	By MS/MS	By MS/MS	By MS/MS
AADAHVDAHYYEQNEQPTGTCAACITGGNR	GCIGIDKFGEILKRKAADAHVDAHYYEQNE	QPTGTCAACITGGNRSLVANLAAANCYKKE	K	A	A	N	R	S	6	1	2	2	2	2	2	3	2	1	0	0	0	0	1	0	3	0	2	1	0	0	30	0	3250.4	P55264;Q8BMC5;A0A286YCD7	P55264	119	148	Adk	Adenosine kinase	yes	no	3;4	8.4047e-12	77.065	By MS/MS	By MS/MS	By MS/MS	By matching	By matching
AADEDELKEIAFDSSLVFIPAEFRPAPLQNMLPSLMAPLR	ELKRGSIMALAVGSKAADEDELKEIAFDSS	APLQNMLPSLMAPLRTLTGTTEVHVNKRDI	K	A	A	L	R	T	6	2	1	3	0	1	4	0	0	2	6	1	2	3	5	3	0	0	0	1	0	0	40	2	4441.27	E9PWQ3;J3QQ16;A0A087WS16;O88493;D3YWD1;Q9Z0I9	E9PWQ3	585	624	Col6a3		no	no	4	2.114e-05	43.478	By MS/MS	By matching	By MS/MS	By matching
AADEEAFEDNSEEYIR	TSICEKVIVPNMEFRAADEEAFEDNSEEYI	ADEEAFEDNSEEYIRRDLEGSDIDTRRRAA	R	A	A	I	R	R	3	1	1	2	0	0	5	0	0	1	0	0	0	1	0	1	0	0	1	0	0	0	16	0	1886.78	Q9ERK4;E9Q1T9;F6ZEW4;E9QAX7	Q9ERK4	356	371	Cse1l	Exportin-2	yes	no	2	6.7865e-05	65.395	By MS/MS	By MS/MS	By MS/MS	By MS/MS	By MS/MS
AADEEAFEDNSEEYIRR	TSICEKVIVPNMEFRAADEEAFEDNSEEYI	DEEAFEDNSEEYIRRDLEGSDIDTRRRAAC	R	A	A	R	R	D	3	2	1	2	0	0	5	0	0	1	0	0	0	1	0	1	0	0	1	0	0	0	17	1	2042.88	Q9ERK4;E9Q1T9;F6ZEW4;E9QAX7	Q9ERK4	356	372	Cse1l	Exportin-2	yes	no	3	0.048357	33.308	By matching	By matching	By matching	By matching	By matching
AADFQLHTHVNDGTEFGGSIYQK	AKSKLSQNNFALGYKAADFQLHTHVNDGTE	HVNDGTEFGGSIYQKVNERIETSINLAWTA	K	A	A	Q	K	V	2	0	1	2	0	2	1	3	2	1	1	1	0	2	0	1	2	0	1	1	0	0	23	0	2534.18	Q3TX38;Q3TTN3;Q60931;Q5EBQ0;J3QMG3	Q3TX38	175	197	Vdac3	Voltage-dependent anion-selective channel protein 3	yes	no	2;3;4	3.5997e-15	106.35	By MS/MS	By MS/MS	By MS/MS	By MS/MS	By MS/MS
AADISQWAGPLCLQEVDEPPQHALR	______________________________	LCLQEVDEPPQHALRVDYAGVTVDELGKVL	M	A	A	L	R	V	4	1	0	2	1	3	2	1	1	1	3	0	0	0	3	1	0	1	0	1	0	0	25	0	2787.36	Q5EBQ2;Q3TGC5;P70296;D3Z1V4;D6RHS6	Q5EBQ2	2	26	Pebp1	Phosphatidylethanolamine-binding protein 1;Hippocampal cholinergic neurostimulating peptide	yes	no	2;3	8.9692e-149	272.69	By MS/MS	By MS/MS	By MS/MS	By MS/MS	By MS/MS
AADLGQIPDVDIDSDGVFK	______________________________	GQIPDVDIDSDGVFKYVLIRVHLAEPSGDP	M	A	A	F	K	Y	2	0	0	5	0	1	0	2	0	2	1	1	0	1	1	1	0	0	0	2	0	0	19	0	1973.96	Q9DAK9	Q9DAK9	2	20	Phpt1	14 kDa phosphohistidine phosphatase	yes	yes	2	7.8433e-09	103.85		By MS/MS		By MS/MS	By MS/MS
AADLLYAMCDR	INALKTERDVSVRQRAADLLYAMCDRSNAK	VRQRAADLLYAMCDRSNAKQIVSEMLRYLE	R	A	A	D	R	S	3	1	0	2	1	0	0	0	0	0	2	0	1	0	0	0	0	0	1	0	0	0	11	0	1284.58	P17426	P17426	389	399	Ap2a1	AP-2 complex subunit alpha-1	yes	yes	2	0.028936	45.161	By matching		By matching	By matching	By matching
AADPPAENSSAPEAEQGGAE	RRPENPKPQDGKETKAADPPAENSSAPEAE	AENSSAPEAEQGGAE_______________	K	A	A	A	E	-	6	0	1	1	0	1	4	2	0	0	0	0	0	0	3	2	0	0	0	0	0	0	20	0	1896.8	Q60951;Q3UBT1;P62960;Q71V06;Q810K5;A2BGG7;Q8BRJ5	Q60951	303	322	Ybx1	Nuclease-sensitive element-binding protein 1	yes	no	2	1.5614e-19	124.51	By MS/MS	By MS/MS	By MS/MS	By MS/MS	By MS/MS
AAECNIVVTQPR	QVPQYILDDFIQNDRAAECNIVVTQPRRIS	NDRAAECNIVVTQPRRISAVAVAERVAYER	R	A	A	P	R	R	2	1	1	0	1	1	1	0	0	1	0	0	0	0	1	0	1	0	0	2	0	0	12	0	1343.69	E9QNN1;A0A087WPL5;O70133;Q3UR42	E9QNN1	438	449	Dhx9	ATP-dependent RNA helicase A	yes	no	2	1.8762e-12	160.53	By MS/MS	By MS/MS	By MS/MS	By MS/MS	By MS/MS
AAEEAFVNDIDESSPGTEWER	ARQDEQLQKTKANNRAAEEAFVNDIDESSP	VNDIDESSPGTEWERVARLCDFNPKSSKQA	R	A	A	E	R	V	3	1	1	2	0	0	5	1	0	1	0	0	0	1	1	2	1	1	0	1	0	0	21	0	2351.02	B1AWE0;Q6PFA2;Q3THU7	B1AWE0	161	181	Clta		yes	no	2;3	4.6086e-117	260.49	By MS/MS	By MS/MS	By MS/MS	By MS/MS	By MS/MS
AAEHILEDLITIDVENVMEDICSK	VLMETSCYNLQSPEKAAEHILEDLITIDVE	ITIDVENVMEDICSKLQEIRNPVHAIGLLI	K	A	A	S	K	L	2	0	1	3	1	0	4	0	1	4	2	1	1	0	0	1	1	0	0	2	0	0	24	0	2743.33	Q9Z0W3	Q9Z0W3	604	627	Nup160	Nuclear pore complex protein Nup160	yes	yes	3	0.00026471	33.665	By matching	By matching	By matching		By matching
AAEILYQLALK	PFYKRMDRIMESRIRAAEILYQLALKQAQK	SRIRAAEILYQLALKQAQKYKINKFLSSPH	R	A	A	L	K	Q	3	0	0	0	0	1	1	0	0	1	3	1	0	0	0	0	0	0	1	0	0	0	11	0	1231.72	P27046	P27046	526	536	Man2a1	Alpha-mannosidase 2	yes	yes	2	0.0023775	87.639	By matching	By matching	By matching	By matching	By matching
AAELEYESVLCVKPDVSVYR	______________________________	YESVLCVKPDVSVYRIPPRASNRGYRASDW	M	A	A	Y	R	I	2	1	0	1	1	0	3	0	0	0	2	1	0	0	1	2	0	0	2	4	0	0	20	1	2313.16	Q0VB06;Q571F3;Q9CR95	Q0VB06	2	21	Necap1	Adaptin ear-binding coat-associated protein 1	yes	no	2	6.8735e-07	85.258			By MS/MS	By matching	By matching
AAELIANSLATAGDGLIELR	QQKKAAIISAEGDSKAAELIANSLATAGDG	ANSLATAGDGLIELRKLEAAEDIAYQLSRS	K	A	A	L	R	K	5	1	1	1	0	0	2	2	0	2	4	0	0	0	0	1	1	0	0	0	0	0	20	0	1997.08	P67778	P67778	220	239	Phb	Prohibitin	no	no	2;3	2.841e-63	212.17	By MS/MS	By MS/MS	By MS/MS	By MS/MS	By MS/MS
AAEMLLFGK	ACSSYTFPKMMGSAKAAEMLLFGKKLTARE	MMGSAKAAEMLLFGKKLTAREAWAQGLVTE	K	A	A	G	K	K	2	0	0	0	0	0	1	1	0	0	2	1	1	1	0	0	0	0	0	0	0	0	9	0	978.521	Q3TCD4;Q9WUR2;E9PY42;Q78JN3	Q3TCD4	280	288	Eci2;Eci3	Enoyl-CoA delta isomerase 2, mitochondrial	yes	no	2	0.0018886	65.252	By MS/MS	By MS/MS	By MS/MS	By MS/MS	By MS/MS
AAENGAQSAPLPLEGVDISPK	______________________________	QSAPLPLEGVDISPKQDEGVLKVIKREGTG	K	A	A	P	K	Q	4	0	1	1	0	1	2	2	0	1	2	1	0	0	3	2	0	0	0	1	0	0	21	0	2063.05	P30416	P30416	8	28	Fkbp4	Peptidyl-prolyl cis-trans isomerase FKBP4;Peptidyl-prolyl cis-trans isomerase FKBP4, N-terminally processed	yes	yes	2	0.0001997	77.42	By MS/MS	By MS/MS	By MS/MS	By MS/MS	By matching
AAEQAHLWAELVFLYDK	LELFWSRVNIPKVLRAAEQAHLWAELVFLY	EQAHLWAELVFLYDKYEEYDNAIITMMNHP	R	A	A	D	K	Y	4	0	0	1	0	1	2	0	1	0	3	1	0	1	0	0	0	1	1	1	0	0	17	0	2003.02	Q5SXR6;Q68FD5;Q80U89;Q3UPJ3;Q8K2I5	Q5SXR6	1355	1371	Cltc;mKIAA0034	Clathrin heavy chain;Clathrin heavy chain 1	yes	no	2;3	2.1826e-05	66.606
AAEQMSTLPIDAPSPLENLEQK	QSTVPPCTASPEPVKAAEQMSTLPIDAPSP	LPIDAPSPLENLEQKETPGSQPSEPCSGVS	K	A	A	Q	K	E	3	0	1	1	0	2	3	0	0	1	3	1	1	0	3	2	1	0	0	0	0	0	22	0	2381.18	P27546;A0A0G2JFH2	P27546	604	625	Map4	Microtubule-associated protein 4	yes	no	2;3	3.7213e-14	109.07	By MS/MS	By MS/MS	By MS/MS	By MS/MS	By MS/MS
AAESLADPTEYENLFPGLK	VVKLWRENLSKVNQKAAESLADPTEYENLF	LADPTEYENLFPGLKEAFVVEEWVKETHAD	K	A	A	L	K	E	3	0	1	1	0	0	3	1	0	0	3	1	0	1	2	1	1	0	1	0	0	0	19	0	2064.01	O55029	O55029	784	802	Copb2	Coatomer subunit beta	yes	yes	2	1.5704e-41	176.05	By MS/MS	By MS/MS	By MS/MS	By MS/MS	By MS/MS
AAETVELHK	______________________________	______________________________	M	A	A	H	K	L	2	0	0	0	0	0	2	0	1	0	1	1	0	0	0	0	1	0	0	1	0	0	9	0	996.524	B7ZWI2;B2RXM7;Q9D1J3;A0A1W2P6N2	B7ZWI2	2	10	1110005A23Rik;Sarnp	SAP domain-containing ribonucleoprotein	yes	no	2	1.251e-05	107.01	By MS/MS		By matching	By matching
AAEVESVKEQLPAK	EVTIETLQPATELSKAAEVESVKEQLPAKA	KAAEVESVKEQLPAKALETMAEQTTDVVHS	K	A	A	A	K	A	3	0	0	0	0	1	3	0	0	0	1	2	0	0	1	1	0	0	0	2	0	0	14	1	1497.8	P27546	P27546	226	239	Map4	Microtubule-associated protein 4	yes	yes	2;3	5.2051e-05	102.4	By MS/MS	By MS/MS	By MS/MS	By MS/MS	By MS/MS
AAFALGGLGSGFASTK	AQAAAERLGYPVLVRAAFALGGLGSGFAST	AFALGGLGSGFASTKEELSALVAPAFAHTS	R	A	A	T	K	E	4	0	0	0	0	0	0	4	0	0	2	1	0	2	0	2	1	0	0	0	0	0	16	0	1453.76	E9QAI5;G3UWN2;B2RQC6;Q6P9L1;E9QAT6;Q7TN13	E9QAI5	556	571	Cad	CAD protein;Glutamine-dependent carbamoyl-phosphate synthase;Aspartate carbamoyltransferase;Dihydroorotase	yes	no	2	0.0003676	69.451	By MS/MS	By matching	By MS/MS	By matching	By matching
AAFDDAIAELDTLSEESYK	YEILNSPDRACRLAKAAFDDAIAELDTLSE	DAIAELDTLSEESYKDSTLIMQLLRDNLTL	K	A	A	Y	K	D	4	0	0	3	0	0	3	0	0	1	2	1	0	1	0	2	1	0	1	0	0	0	19	0	2086.96	Q5SS40;P62259;Q8BPH1;Q3V453	Q5SS40	197	215	Ywhae	14-3-3 protein epsilon	yes	no	2;3	1.39e-122	279.77	By MS/MS	By MS/MS	By MS/MS	By MS/MS	By MS/MS
AAFDDAIAELDTLSEESYKDSTLIMQLLR	YEILNSPDRACRLAKAAFDDAIAELDTLSE	EESYKDSTLIMQLLRDNLTLWTSDMQGDGE	K	A	A	L	R	D	4	1	0	4	0	1	3	0	0	2	5	1	1	1	0	3	2	0	1	0	0	0	29	1	3257.6	Q5SS40;P62259;Q8BPH1;Q3V453	Q5SS40	197	225	Ywhae	14-3-3 protein epsilon	yes	no	3;4	8.6065e-39	142.21		By matching		By matching
AAFENWEVEVTFR	PSLKSQRGSVWTKAKAAFENWEVEVTFRVT	AKAAFENWEVEVTFRVTGRGRIGADGLAIW	K	A	A	F	R	V	2	1	1	0	0	0	3	0	0	0	0	0	0	2	0	0	1	1	0	2	0	0	13	0	1596.76	Q3U944;Q9D0F3;D3Z5B9	Q3U944	107	119	Lman1	Protein ERGIC-53	yes	no	2	0.0090382	62.466	By matching				By matching
AAFFVTLDESEQGYREEDPEASIDSYAK	FARGKNKQSLDAVEKAAFFVTLDESEQGYR	YREEDPEASIDSYAKSLLHGRCFDRWFDKS	K	A	A	A	K	S	4	1	0	3	0	1	5	1	0	1	1	1	0	2	1	3	1	0	2	1	0	0	28	1	3166.43	Q7TQD5;Q3UGT1;A8ASF5;P97742	Q7TQD5	414	441	Cpt1a	Carnitine O-palmitoyltransferase 1, liver isoform	yes	no	3	0.066949	16.798
AAFGISDSYVDGSSFDPQR	HQLAELNEKKNERLRAAFGISDSYVDGSSF	ISDSYVDGSSFDPQRRAREAKQIAPEPPKP	R	A	A	Q	R	R	2	1	0	3	0	1	0	2	0	1	0	0	0	2	1	4	0	0	1	1	0	0	19	0	2017.9	Q8BTI8;A0A087WPS9;A0A087WRX8;A0A3B2W3Z4;Q05BN4	Q8BTI8	137	155	Srrm2	Serine/arginine repetitive matrix protein 2	yes	no	2	0.080359	35.204	By matching
AAFGISDSYVDGSSFDPQRR	HQLAELNEKKNERLRAAFGISDSYVDGSSF	SDSYVDGSSFDPQRRAREAKQIAPEPPKPY	R	A	A	R	R	A	2	2	0	3	0	1	0	2	0	1	0	0	0	2	1	4	0	0	1	1	0	0	20	1	2174	Q8BTI8;A0A087WPS9;A0A087WRX8;A0A3B2W3Z4;Q05BN4	Q8BTI8	137	156	Srrm2	Serine/arginine repetitive matrix protein 2	yes	no	3	0.00088016	47.568	By MS/MS	By MS/MS	By MS/MS	By MS/MS	By MS/MS
AAFGLSEAGFNTACLTK	EFDAVVVGAGGAGLRAAFGLSEAGFNTACL	FGLSEAGFNTACLTKLFPTRSHTVAAQGGI	R	A	A	T	K	L	4	0	1	0	1	0	1	2	0	0	2	1	0	2	0	1	2	0	0	0	0	0	17	0	1743.85	Q8K2B3;A0A1Y7VJ55	Q8K2B3	76	92	Sdha	Succinate dehydrogenase [ubiquinone] flavoprotein subunit, mitochondrial	yes	no	2	0.00065452	70.438	By MS/MS	By MS/MS	By MS/MS
AAFLLAMR	YYVLQKSSSELFGPRAAFLLAMRNGCADAV	SELFGPRAAFLLAMRNGCADAVLRLPFLRA	R	A	A	M	R	N	3	1	0	0	0	0	0	0	0	0	2	0	1	1	0	0	0	0	0	0	0	0	8	0	891.5	A9C491;Q8VE73	A9C491	1170	1177	Cul7	Cullin-7	yes	no	2	0.0096492	52.683	By MS/MS	By matching	By MS/MS	By MS/MS	By matching
AAFQLGSPWR	EGNKEDVDKAVKAARAAFQLGSPWRRMDAS	VKAARAAFQLGSPWRRMDASDRGRLLYRLA	R	A	A	W	R	R	2	1	0	0	0	1	0	1	0	0	1	0	0	1	1	1	0	1	0	0	0	0	10	0	1131.58	Q544B1;Q3UJW1;Q3U9J7;P47738;Q3U6I3;Q3TVM2;A0A0G2JEU1;D3YYF3	Q544B1	87	96	Aldh2	Aldehyde dehydrogenase, mitochondrial	yes	no	2	2.3232e-09	173.23	By MS/MS	By MS/MS	By MS/MS	By MS/MS	By MS/MS
AAFQSLLDAR	DPGSFDSNAFALLLRAAFQSLLDARADEAA	ALLLRAAFQSLLDARADEAALDHPYLKQID	R	A	A	A	R	A	3	1	0	1	0	1	0	0	0	0	2	0	0	1	0	1	0	0	0	0	0	0	10	0	1090.58	Q63829	Q63829	31	40	Commd3	COMM domain-containing protein 3	yes	yes	2	0.087253	39.622
AAFTMFSR	TIKGAGHMVPTDKPRAAFTMFSRFLNKEPY	VPTDKPRAAFTMFSRFLNKEPY________	R	A	A	S	R	F	2	1	0	0	0	0	0	0	0	0	0	0	1	2	0	1	1	0	0	0	0	0	8	0	929.443	Q9D2D1;Q544R6;G3X8T3;P16675	Q9D2D1	460	467	Ctsa	Carboxypeptidase;Lysosomal protective protein;Lysosomal protective protein 32 kDa chain;Lysosomal protective protein 20 kDa chain	yes	no	2	0.0010936	133.79	By MS/MS	By MS/MS	By MS/MS	By MS/MS	By MS/MS
AAFVLPEFTR	VEQMQLKYYNSDMHRAAFVLPEFTRKALND	SDMHRAAFVLPEFTRKALNDIS________	R	A	A	T	R	K	2	1	0	0	0	0	1	0	0	0	1	0	0	2	1	0	1	0	0	1	0	0	10	0	1149.62	Q543H0;Q64674;Q8BSZ8;Q3UJL7	Q543H0	286	295	Srm	Spermidine synthase	yes	no	2	2.5016e-05	128.61	By MS/MS	By MS/MS	By MS/MS	By MS/MS	By MS/MS
AAFVTLLTGAK	______________________________	______________________________	M	A	A	A	K	M	3	0	0	0	0	0	0	1	0	0	2	1	0	1	0	0	2	0	0	1	0	0	11	0	1090.64	D3Z494;Q8BIV6;G5E895;Q8R318;S4R2G9	D3Z494	2	12	Akr1b10		yes	no	1;2	6.6983e-05	108.98	By MS/MS	By MS/MS	By MS/MS	By MS/MS	By MS/MS
AAGAAAALAFLNQESR	______________________________	AGAAAALAFLNQESRARAGGVGGLRVPAPV	M	A	A	S	R	A	7	1	1	0	0	1	1	1	0	0	2	0	0	1	0	1	0	0	0	0	0	0	16	0	1559.81	Q3TAH3;Q9CPP0	Q3TAH3	2	17	Npm3	Nucleoplasmin-3	yes	no	2	2.6442e-20	184.88	By MS/MS	By MS/MS	By MS/MS	By MS/MS	By MS/MS
AAGAAAIITEPEHTK	PGGGKRTARPATAGKAAGAAAIITEPEHTK	AAGAAAIITEPEHTKERVKLEGSKCKGQLL	K	A	A	T	K	E	5	0	0	0	0	0	2	1	1	2	0	1	0	0	1	0	2	0	0	0	0	0	15	0	1478.77	Q8BK67;A2AWQ2	Q8BK67	76	90	Rcc2	Protein RCC2	yes	no	2;3	7.4746e-08	129.7	By MS/MS	By MS/MS	By MS/MS	By MS/MS	By MS/MS
AAGAAEAGEAAVAVVEVGSAQQFEELLR	______________________________	VVEVGSAQQFEELLRLKTKSLLVVHFWAPW	M	A	A	L	R	L	9	1	0	0	0	2	5	3	0	0	2	0	0	1	0	1	0	0	0	4	0	0	28	0	2742.38	Q9CQM9;A0A1B0GS58;A0A1B0GT04	Q9CQM9	2	29	Glrx3	Glutaredoxin-3	no	no	2;3	5.4185e-38	148.33	By MS/MS	By MS/MS	By MS/MS	By MS/MS	By MS/MS
AAGARPLTSPESLSR	GPQLLLSEAVSRAAKAAGARPLTSPESLSR	AAGARPLTSPESLSRDLEAPEVQESYRQQL	K	A	A	S	R	D	3	2	0	0	0	0	1	1	0	0	2	0	0	0	2	3	1	0	0	0	0	0	15	1	1511.81	Q3UF95;Q9Z1R2;Q9CRG8	Q3UF95	1077	1091	Bag6	Large proline-rich protein BAG6	yes	no	3	0.0020539	50.155	By MS/MS	By MS/MS	By matching	By matching	By MS/MS
AAGCDFNNVVK	EEAKQALKNLGEILKAAGCDFNNVVKTTVL	EILKAAGCDFNNVVKTTVLLADMNDFGTVN	K	A	A	V	K	T	2	0	2	1	1	0	0	1	0	0	0	1	0	1	0	0	0	0	0	2	0	0	11	0	1180.55	P52760	P52760	68	78	Hrsp12	Ribonuclease UK114	yes	yes	2	0.0078398	48.794	By matching	By MS/MS	By matching		By matching
AAGDDEAMFIDENFCTALEYGLPPTAGWGMGIDR	PVRQRQLFEEQAKAKAAGDDEAMFIDENFC	YGLPPTAGWGMGIDRLTMFLTDSNNIKEVL	K	A	A	D	R	L	5	1	1	4	1	0	3	5	0	2	2	0	2	2	2	0	2	1	1	0	0	0	34	0	3676.62	Q8C292;Q8C1V4;Q3TIV6;Q99MN1;Q8CFK5;Q8R2P8	Q8C292	518	551	Kars	Lysine--tRNA ligase	yes	no	3	0.022699	19.903			By matching	By matching	By matching
AAGGAGAQVGGSISSGSSASSVTVTR	SRTVLCGTCGQPADKAAGGAGAQVGGSISS	SISSGSSASSVTVTRSFRSVGGSGGGSFGD	K	A	A	T	R	S	5	1	0	0	0	1	0	6	0	1	0	0	0	0	0	7	2	0	0	3	0	0	26	0	2221.09	P48678;Q8BNX5	P48678	600	625	Lmna	Prelamin-A/C;Lamin-A/C	yes	no	2;3	1.0923e-107	290.2	By MS/MS	By MS/MS	By MS/MS	By MS/MS	By MS/MS
AAGIIHLGATSCYVGDNTDLIILR	DVMAHVHTFGHCCPKAAGIIHLGATSCYVG	TSCYVGDNTDLIILRNAFDLLLPKLARVIS	K	A	A	L	R	N	3	1	1	2	1	0	0	3	1	4	3	0	0	0	0	1	2	0	1	1	0	0	24	0	2529.33	Q3TMB8;P54822;E9Q3T7;E9Q0A0	Q3TMB8	102	125	Adsl	Adenylosuccinate lyase	yes	no	3	5.4275e-08	50.202		By matching	By matching
AAGLATMISTMRPDIDNMDEYVR	YARVEGREIISNLAKAAGLATMISTMRPDI	STMRPDIDNMDEYVRNTTARAFAVVASALG	K	A	A	V	R	N	3	2	1	3	0	0	1	1	0	2	1	0	3	0	1	1	2	0	1	1	0	0	23	1	2569.2	G5E866;Q99NB9;Q3US00	G5E866	603	625	Sf3b1	Splicing factor 3B subunit 1	yes	no	3	1.5407e-05	55.127	By matching		By MS/MS	By matching	By MS/MS
AAGMLSQLDLFSR	TIQDKVSKGLELLEKAAGMLSQLDLFSRNE	EKAAGMLSQLDLFSRNEDLEEIASTDLKYL	K	A	A	S	R	N	2	1	0	1	0	1	0	1	0	0	3	0	1	1	0	2	0	0	0	0	0	0	13	0	1407.72	Q61249	Q61249	53	65	Igbp1	Immunoglobulin-binding protein 1	yes	yes	2	0.0010748	58.37		By MS/MS		By MS/MS	By MS/MS
AAGPELQTECDQIVK	ENLKHISGLAQALSKAAGPELQTECDQIVK	AAGPELQTECDQIVKEGGVVLPGNAVISKA	K	A	A	V	K	E	2	0	0	1	1	2	2	1	0	1	1	1	0	0	1	0	1	0	0	1	0	0	15	0	1644.8	B2RSI3;Q2EMV9	B2RSI3	851	865	Parp14	Poly [ADP-ribose] polymerase 14	yes	no	2	0.032776	31.185			By matching	By matching	By matching
AAGSGELGVTVK	GVRIRETADFKVDTKAAGSGELGVTVKGPK	DTKAAGSGELGVTVKGPKGLEELVKQKGFL	K	A	A	V	K	G	2	0	0	0	0	0	1	3	0	0	1	1	0	0	0	1	1	0	0	2	0	0	12	0	1087.59	Q80X90	Q80X90	481	492	Flnb	Filamin-B	yes	yes	2	0.00010715	99.568	By MS/MS	By MS/MS	By MS/MS		By MS/MS
AAGTLLNGPPQFSTTPEIK	VNPPSSPTPSFSEAKAAGTLLNGPPQFSTT	LLNGPPQFSTTPEIKAPEPLSSLKSMAERA	K	A	A	I	K	A	2	0	1	0	0	1	1	2	0	1	2	1	0	1	3	1	3	0	0	0	0	0	19	0	1941.02	Q6A015;Q8K0V4	Q6A015	441	459	mKIAA0691;Cnot3	CCR4-NOT transcription complex subunit 3	yes	no	2	0.0016315	51.211	By matching	By matching	By matching	By matching	By MS/MS
AAGTLYTYPENWR	______________________________	______________________________	M	A	A	W	R	A	2	1	1	0	0	0	1	1	0	0	1	0	0	0	1	0	2	1	2	0	0	0	13	0	1540.73	Q4FZK2;Q9D8N0	Q4FZK2	2	14	Eef1g	Elongation factor 1-gamma	yes	no	2	6.7537e-15	182.64				By MS/MS	By MS/MS
AAGTSNYWEDLRK	______________________________	______________________________	M	A	A	R	K	Q	2	1	1	1	0	0	1	1	0	0	1	1	0	0	0	1	1	1	1	0	0	0	13	1	1509.72	Q80UU0;O88630	Q80UU0	2	14	Gosr1	Golgi SNAP receptor complex member 1	yes	no	2	7.4801e-06	105.86	By MS/MS	By MS/MS	By MS/MS	By MS/MS	By MS/MS
AAGTTVVEVEEIVDIGSFAPEDIHIPK	IFRKSARNFNLPMCKAAGTTVVEVEEIVDI	VDIGSFAPEDIHIPKIYVHRLIKGEKYEKR	K	A	A	P	K	I	3	0	0	2	0	0	4	2	1	4	0	1	0	1	2	1	2	0	0	4	0	0	27	0	2835.45	Q9D0K2;Q3UK61;Q3U9P7;Q3UJQ9;Q9CRF4	Q9D0K2	237	263	Oxct1	Succinyl-CoA:3-ketoacid coenzyme A transferase 1, mitochondrial;Succinyl-CoA:3-ketoacid-coenzyme A transferase	yes	no	4	4.9036e-05	40.533	By matching
AAGVAGWGVEAEEFEDAPDVEPLEPTLSNIIEQR	______________________________	VEPLEPTLSNIIEQRSLKWIFVGGKGGVGK	M	A	A	Q	R	S	5	1	1	2	0	1	7	3	0	2	2	0	0	1	3	1	1	1	0	3	0	0	34	0	3637.74	O54984	O54984	2	35	Asna1	ATPase Asna1	yes	yes	3	4.9225e-14	85		By MS/MS	By MS/MS	By MS/MS	By MS/MS
AAGVCLMLLSTCCEDDIVPHVLPFIK	KQDENDDDDDWNPCKAAGVCLMLLSTCCED	CCEDDIVPHVLPFIKEHIKNPDWRYRDAAV	K	A	A	I	K	E	2	0	0	2	3	0	1	1	1	2	4	1	1	1	2	1	1	0	0	3	0	0	26	0	2918.47	Q3TFE8;P70168;Q7TSZ6;Q3UHW8	Q3TFE8	346	371	Kpnb1	Importin subunit beta-1	yes	no	3	0.019306	25.604	By matching
AAGVEAAAEVAATEPK	______________________________	AGVEAAAEVAATEPKMEEESGAPCVPSGNG	M	A	A	P	K	M	7	0	0	0	0	0	3	1	0	0	0	1	0	0	1	0	1	0	0	2	0	0	16	0	1483.75	Q9D0E1;Q3THB3;Q3TW40;Q3TL61;B8JK32;B8JK33	Q9D0E1	2	17	Hnrnpm	Heterogeneous nuclear ribonucleoprotein M	yes	no	2	7.2761e-58	219.92	By MS/MS	By MS/MS	By MS/MS	By MS/MS	By MS/MS
AAGVPSASITWR	RTQVHEGRTVRLYCRAAGVPSASITWRKEG	YCRAAGVPSASITWRKEGGSLPPQARSENT	R	A	A	W	R	K	3	1	0	0	0	0	0	1	0	1	0	0	0	0	1	2	1	1	0	1	0	0	12	0	1214.64	E9PZ16;B1B0C7;Q3UHH3;Q05793	E9PZ16	1978	1989	Hspg2	Basement membrane-specific heparan sulfate proteoglycan core protein;Endorepellin;LG3 peptide	no	no	2	0.020558	50.034
AAGVSVEPFWPGLFAK	DEVTVTEDKINALIKAAGVSVEPFWPGLFA	AGVSVEPFWPGLFAKALANVNIGSLICNVG	K	A	A	A	K	A	3	0	0	0	0	0	1	2	0	0	1	1	0	2	2	1	0	1	0	2	0	0	16	0	1674.88	Q58E35;P47955	Q58E35	34	49	Rplp1	60S acidic ribosomal protein P1	yes	no	2;3	7.0793e-16	149.23	By MS/MS	By MS/MS	By MS/MS	By MS/MS	By MS/MS
AAGVVLEMIR	RQASQGMVGQLAARRAAGVVLEMIREGKIA	LAARRAAGVVLEMIREGKIAGRAVLIAGQP	R	A	A	I	R	E	2	1	0	0	0	0	1	1	0	1	1	0	1	0	0	0	0	0	0	2	0	0	10	0	1057.6	Q3UXP2;Q3TXT7;Q9WTM5;A0A1B0GSR4;A0A1B0GT54	Q3UXP2	55	64	Ruvbl2	RuvB-like 2	yes	no	2	0.01943	52.255	By MS/MS	By matching	By matching	By matching	By matching
AAGWSELSER	WLTAEERDQLIPGLKAAGWSELSERDAIYK	IPGLKAAGWSELSERDAIYKEFSFKNFNQA	K	A	A	E	R	D	2	1	0	0	0	0	2	1	0	0	1	0	0	0	0	2	0	1	0	0	0	0	10	0	1104.52	A0A0R4J1R7;Q9CZL5	A0A0R4J1R7	22	31	Pcbd2	Pterin-4-alpha-carbinolamine dehydratase 2	yes	no	2	0.060533	30.564	By matching	By MS/MS	By matching	By matching	By matching
AAHANPPTLLLPVVHMLEGHDPDDLAFLR	DEARARVPPEFLVQRAAHANPPTLLLPVVH	HMLEGHDPDDLAFLRKAFPRLHAWFSWLHQ	R	A	A	L	R	K	4	1	1	3	0	0	1	1	3	0	6	0	1	1	4	0	1	0	0	2	0	0	29	0	3158.63	Q3UME9;Q3U026;Q80UM7;Q3U950;Q3U8P9	Q3UME9	504	532	Mogs	Mannosyl-oligosaccharide glucosidase	yes	no	4	0.00016103	37.673
AAHFFSTLQEWPQTHQASISYTGPR	VKVSKYWYLGPLKTKAAHFFSTLQEWPQTH	WPQTHQASISYTGPRERPPIEPEETPPRPS	K	A	A	P	R	E	3	1	0	0	0	3	1	1	2	1	1	0	0	2	2	3	3	1	1	0	0	0	25	0	2859.37	Q9ESW4	Q9ESW4	234	258	Agk	Acylglycerol kinase, mitochondrial	yes	yes	3	0.041344	18.56	By MS/MS		By matching
AAIAAAAAAAAAK	AAILKASPKKAAVAKAAIAAAAAAAAAKAK	AKAAIAAAAAAAAAKAKVPARRPQDQARRL	K	A	A	A	K	A	11	0	0	0	0	0	0	0	0	1	0	1	0	0	0	0	0	0	0	0	0	0	13	0	1040.6	Q9CWK0;Q9CR57	Q9CWK0	148	160	Rpl14	60S ribosomal protein L14	yes	no	2	8.7486e-15	153.08	By MS/MS	By MS/MS	By MS/MS	By MS/MS	By MS/MS
AAIANLCIGDLITAIDGEDTSSMTHLEAQNK	FEQPLAISRVTPGSKAAIANLCIGDLITAI	GEDTSSMTHLEAQNKIKGCADNMTLTVSRS	K	A	A	N	K	I	5	0	2	3	1	1	2	2	1	4	3	1	1	0	0	2	3	0	0	0	0	0	31	0	3258.57	O70400;S4R1V0	O70400	39	69	Pdlim1	PDZ and LIM domain protein 1	yes	no	3	0.015756	24.192
AAIDWFDGK	KGEATVSFDDPPSAKAAIDWFDGKEFSGNP	DPPSAKAAIDWFDGKEFSGNPIKVSFATRR	K	A	A	G	K	E	2	0	0	2	0	0	0	1	0	1	0	1	0	1	0	0	0	1	0	0	0	0	9	0	1021.49	Q8CFQ9;Q564D0;Q3USY4;P56959;G3UXT7;Q3UK30;Q3TLE4;Q8BQ46;F6QCI0	Q8CFQ9	341	349	Fus;Taf15	RNA-binding protein FUS	no	no	1;2	6.5627e-05	141.52	By MS/MS	By MS/MS	By MS/MS	By MS/MS	By MS/MS
AAIDWFDGKEFSGNPIK	KGEATVSFDDPPSAKAAIDWFDGKEFSGNP	IDWFDGKEFSGNPIKVSFATRRADFNRGGG	K	A	A	I	K	V	2	0	1	2	0	0	1	2	0	2	0	2	0	2	1	1	0	1	0	0	0	0	17	1	1893.93	Q8CFQ9;Q564D0;Q3USY4;P56959;G3UXT7;Q3UK30	Q8CFQ9	341	357	Fus	RNA-binding protein FUS	yes	no	3	1.9268e-08	90.754	By MS/MS	By MS/MS	By MS/MS	By MS/MS	By MS/MS
AAILPTSIFLTNK	PSNHVIDRWLGEPIKAAILPTSIFLTNKKG	IKAAILPTSIFLTNKKGFPVLSKVQQRLIF	K	A	A	N	K	K	2	0	1	0	0	0	0	0	0	2	2	1	0	1	1	1	2	0	0	0	0	0	13	0	1387.81	A0A0R4J049;Q8CIG8;F6QQQ6	A0A0R4J049	228	240	Prmt5	Protein arginine N-methyltransferase 5	yes	no	2	0.057536	40.727	By matching	By matching	By matching	By matching	By MS/MS
AALAEITEMVAQLHGTMIK	CKHHPPNHADFRDCRAALAEITEMVAQLHG	EITEMVAQLHGTMIKMENFQKLHELKKDLI	R	A	A	I	K	M	4	0	0	0	0	1	2	1	1	2	2	1	2	0	0	0	2	0	0	1	0	0	19	0	2026.06	F8VPU2;Q8K2R0;Q8R2X2;Q99KU3	F8VPU2	718	736	Farp1	FERM, RhoGEF and pleckstrin domain-containing protein 1	yes	no	3	3.9206e-05	49.606	By MS/MS	By MS/MS	By MS/MS	By MS/MS	By MS/MS
AALAGGTTMIIDHVVPEPESSLTEAYEK	YKGMTTVDDFFQGTKAALAGGTTMIIDHVV	VVPEPESSLTEAYEKWREWADGKSCCDYAL	K	A	A	E	K	W	4	0	0	1	0	0	4	2	1	2	2	1	1	0	2	2	3	0	1	2	0	0	28	0	2928.44	E9PWE8;Q3TT92;Q62188	E9PWE8	208	235	Dpysl3	Dihydropyrimidinase-related protein 3	yes	no	2;3	1.0685e-07	66.965	By MS/MS		By MS/MS
AALAGGTTMIIDHVVPEPGTSLLAAFDQWR	DQGMTSADDFFQGTKAALAGGTTMIIDHVV	PEPGTSLLAAFDQWREWADSKSCCDYSLHV	K	A	A	W	R	E	5	1	0	2	0	1	1	3	1	2	3	0	1	1	2	1	3	1	0	2	0	0	30	0	3136.6	O08553	O08553	95	124	Dpysl2	Dihydropyrimidinase-related protein 2	yes	yes	2;3;4	1.798e-45	117.73	By MS/MS	By matching	By MS/MS	By MS/MS	By MS/MS
AALAHSEIATTQAASTK	QRLRERLQRLEEEHRAALAHSEIATTQAAS	LAHSEIATTQAASTKALPNGRDAPDGPSVE	R	A	A	T	K	A	6	0	0	0	0	1	1	0	1	1	1	1	0	0	0	2	3	0	0	0	0	0	17	0	1669.86	Q9QXS1;Q6S388;Q6S392;Q6S393;Q6S387;Q6S385;Q6S390;E9Q3W4;A0A3B2W7J8	Q9QXS1	2752	2768	Plec	Plectin	yes	no	2;3	1.7113e-94	207.4	By MS/MS	By MS/MS	By MS/MS	By MS/MS	By MS/MS
AALAQAADCEVEQWNSDDPIPR	LMKVFVTGPLPAEGRAALAQAADCEVEQWN	DCEVEQWNSDDPIPRKDLEQGVVGAHGLLC	R	A	A	P	R	K	5	1	1	3	1	2	2	0	0	1	1	0	0	0	2	1	0	1	0	1	0	0	22	0	2442.11	Q3T9Z2;Q91Z53;D6REG4	Q3T9Z2	21	42	Grhpr	Glyoxylate reductase/hydroxypyruvate reductase	yes	no	2	2.3974e-05	86.291	By MS/MS	By MS/MS	By MS/MS	By MS/MS	By MS/MS
AALCLTVNAGNPPLEALLAVEHVK	______________________________	GNPPLEALLAVEHVKGDVSISVEEGKENLL	M	A	A	V	K	G	5	0	2	0	1	0	2	1	1	0	5	1	0	0	2	0	1	0	0	3	0	0	24	0	2486.36	B9EIU1;Q8CGC7;Q8BTR1;Q3UGD4;A0A0A6YWA4	B9EIU1	2	25	Eprs	Bifunctional glutamate/proline--tRNA ligase;Glutamate--tRNA ligase;Proline--tRNA ligase	yes	no	2;3	2.6656e-06	62.735	By MS/MS		By MS/MS		By matching
AALDGTPGMIGYGMAK	KHLKEGGLLTLAGAKAALDGTPGMIGYGMA	ALDGTPGMIGYGMAKGAVHQLCQSLAGKNS	K	A	A	A	K	G	3	0	0	1	0	0	0	4	0	1	1	1	2	0	1	0	1	0	1	0	0	0	16	0	1551.74	D3YWR7;Q8BVI4;A0A0G2JGY0;A0A0G2JGJ1;D3Z1A1	D3YWR7	84	99	Qdpr	Dihydropteridine reductase	yes	no	2	0.00011256	61.435	By MS/MS	By MS/MS	By matching	By matching	By MS/MS
AALEALGSCLNNK	CRGLELIASENFCSRAALEALGSCLNNKYS	SRAALEALGSCLNNKYSEGYPGKRYYGGAE	R	A	A	N	K	Y	3	0	2	0	1	0	1	1	0	0	3	1	0	0	0	1	0	0	0	0	0	0	13	0	1346.69	Q9CZN7	Q9CZN7	83	95	Shmt2	Serine hydroxymethyltransferase	yes	yes	2	1.2898e-07	122.96
AALEALLGR	LGAQRRELEEALGARAALEALLGRLETERR	EALGARAALEALLGRLETERRDLDAAHERQ	R	A	A	G	R	L	3	1	0	0	0	0	1	1	0	0	3	0	0	0	0	0	0	0	0	0	0	0	9	0	912.539	Q70IV5;Q05CE2;A0A140LJ61;A0A140LJ79	Q70IV5	128	136	Synm	Synemin	yes	no	2	0.0022132	63.21	By matching	By matching		By matching	By matching
AALEAQNALHNIK	PQSKGCCFVTFYTRKAALEAQNALHNIKTL	RKAALEAQNALHNIKTLPGMHHPIQMKPAD	K	A	A	I	K	T	4	0	2	0	0	1	1	0	1	1	2	1	0	0	0	0	0	0	0	0	0	0	13	0	1391.75	S4R1S7;A0A0R4J2B0;V9GX43;S4R2U7;E9QA47;Q9Z0H4;S4R2L5;A3KGT0;S4R2J2	S4R1S7	107	119	Celf2	CUGBP Elav-like family member 2	yes	no	2;3	8.9325e-06	108.98	By MS/MS	By MS/MS	By MS/MS	By MS/MS	By MS/MS
AALEAQNALHNMK	PQSKGCCFVTFYTRKAALEAQNALHNMKVL	RKAALEAQNALHNMKVLPGMHHPIQMKPAD	K	A	A	M	K	V	4	0	2	0	0	1	1	0	1	0	2	1	1	0	0	0	0	0	0	0	0	0	13	0	1409.71	A0A0R4J0T5;P28659	A0A0R4J0T5	71	83	Celf1	CUGBP Elav-like family member 1	yes	no	2;3	0.00015909	84.213	By matching	By matching		By MS/MS	By matching
AALEAWPALQIAVENGFGGVHSQEK	GAAEDVRVLFGAAVRAALEAWPALQIAVEN	IAVENGFGGVHSQEKAEWLGGAVEDYFIAN	R	A	A	E	K	A	5	0	1	0	0	2	3	3	1	1	2	1	0	1	1	1	0	1	0	2	0	0	25	0	2621.32	Z4YL87;H7BWY8;Q8C8T8	Z4YL87	19	43	Tsr2	Pre-rRNA-processing protein TSR2 homolog	yes	no	3	3.7429e-05	42.454	By MS/MS	By MS/MS	By MS/MS	By MS/MS	By MS/MS
AALECLGQAEDLRK	YDLLAYIKHLDGESKAALECLGQAEDLRKS	KAALECLGQAEDLRKSEHKDQAEIRRLVTW	K	A	A	R	K	S	3	1	0	1	1	1	2	1	0	0	3	1	0	0	0	0	0	0	0	0	0	0	14	1	1559.8	E9PV48;Q5FW82;Q4FJY6;Q64345;Q8BPC3;Q3UAB1	E9PV48	69	82	I830012O16Rik;Ifit3	Interferon-induced protein with tetratricopeptide repeats 3	yes	no	3	0.00013783	62.378				By matching	By matching
AALEEVEGDVAELELK	TVDFEECLKDSPRFRAALEEVEGDVAELEL	ALEEVEGDVAELELKLDKLVKLCIAMIDTG	R	A	A	L	K	L	3	0	0	1	0	0	5	1	0	0	3	1	0	0	0	0	0	0	0	2	0	0	16	0	1713.87	D4AFX6;A0A338P6P6;Q6ZQK5;A0A2R8W6H4	D4AFX6	19	34	Acap2	Arf-GAP with coiled-coil, ANK repeat and PH domain-containing protein 2	yes	no	2	0.0038469	40.475	By MS/MS			By matching
AALEEVYPDLTPEENRR	QGVALLPFVDERRLRAALEEVYPDLTPEEN	LEEVYPDLTPEENRRNSLGGDVLFVGKLHP	R	A	A	R	R	N	2	2	1	1	0	0	4	0	0	0	2	0	0	0	2	0	1	0	1	1	0	0	17	1	2000.98	Q9DBR1	Q9DBR1	660	676	Xrn2	5-3 exoribonuclease 2	yes	yes	3	0.048357	33.308	By MS/MS	By matching	By MS/MS	By matching
AALEQDMAFWYGPHWQEIIPCTPATQHYVK	PVYAPLYFPEELHRRAALEQDMAFWYGPHW	QEIIPCTPATQHYVKRLHEVGRTHPELLVA	R	A	A	V	K	R	4	0	0	1	1	3	2	1	2	2	1	1	1	1	3	0	2	2	2	1	0	0	30	0	3573.68	Q3U5H8;Q3U5U6;P14901	Q3U5H8	87	116	Hmox1	Heme oxygenase 1	yes	no	3;4	0.00058086	37.054	By MS/MS		By MS/MS
AALETDENLLLCAPTGAGK	EGFKTLNRIQSKLYRAALETDENLLLCAPT	TDENLLLCAPTGAGKTNVALMCMLREIGKH	R	A	A	G	K	T	4	0	1	1	1	0	2	2	0	0	4	1	0	0	1	0	2	0	0	0	0	0	19	0	1929.97	Q6P4T2;Q8BYH6	Q6P4T2	491	509	Snrnp200	U5 small nuclear ribonucleoprotein 200 kDa helicase	yes	no	2	0.0015974	39.219	By matching	By matching	By MS/MS	By matching	By matching
AALGQGVAPVHTQK	PRVQGKSGGKGLQGKAALGQGVAPVHTQKT	KAALGQGVAPVHTQKTGPSVKAMAQEDSES	K	A	A	Q	K	T	3	0	0	0	0	2	0	2	1	0	1	1	0	0	1	0	1	0	0	2	0	0	14	0	1375.76	Q05BH6;Q7TPZ2;H3BL37;O08784;H3BIX0;Q6PFZ6;F6R3V4	Q05BH6	588	601	Tcof1	Treacle protein	yes	no	2;3	0.00035568	47.774	By MS/MS	By MS/MS	By MS/MS		By MS/MS
AALHPPALAILSHTPDGATQTIAWVGK	QLKTKGFGGIYGVGKAALHPPALAILSHTP	HTPDGATQTIAWVGKGIVYDTGGLSIKGKT	K	A	A	G	K	G	6	0	0	1	0	1	0	2	2	2	3	1	0	0	3	1	3	1	0	1	0	0	27	0	2735.48	Q3UD03;Q3TCV9;Q6NSR8;F6T2H5;Q3U199	Q3UD03	234	260	Npepl1	Probable aminopeptidase NPEPL1	yes	no	4	2.2708e-05	31.819	By MS/MS	By matching		By matching
AALIMQVLQLTADQIAMLPPEQR	FSPGQSQVTPQDHEKAALIMQVLQLTADQI	QLTADQIAMLPPEQRQSILILKEQIQKSTG	K	A	A	Q	R	Q	4	1	0	1	0	4	1	0	0	2	4	0	2	0	2	0	1	0	0	1	0	0	23	0	2549.37	A2AEK1;B3V099;B3V097;Q8BIQ5;Q8C7E9	A2AEK1	515	537	Cstf2;Cstf2t	Cleavage stimulation factor subunit 2;Cleavage stimulation factor subunit 2 tau variant	yes	no	3	6.5011e-11	99.508	By MS/MS	By MS/MS	By MS/MS	By MS/MS	By MS/MS
AALLAELASLEADALR	DHLLRFYADLAPEARAALLAELASLEADAL	ALLAELASLEADALREHCQRAAAAGALAPG	R	A	A	L	R	E	6	1	0	1	0	0	2	0	0	0	5	0	0	0	0	1	0	0	0	0	0	0	16	0	1625.9	Q8BVK3;Q3TW96	Q8BVK3	35	50	Uap1l1	UDP-N-acetylhexosamine pyrophosphorylase-like protein 1	yes	no	2;3	3.9383e-27	174.42	By MS/MS	By MS/MS	By MS/MS	By MS/MS	By MS/MS
AALLAVNSAASLWGPYK	______________________________	LLAVNSAASLWGPYKDIWQTVGSALWRRQP	M	A	A	Y	K	D	5	0	1	0	0	0	0	1	0	0	3	1	0	0	1	2	0	1	1	1	0	0	17	0	1730.94	B9EJ54;Q3UFI7;E9Q880	B9EJ54	2	18	Nup205		yes	no	2	2.5535e-15	130.56	By MS/MS	By MS/MS	By MS/MS	By MS/MS	By MS/MS
AALLEVFQEAHEQSVGMLHLTESINR	SQKVELSEPRLKAFKAALLEVFQEAHEQSV	EQSVGMLHLTESINRNREEPFSSEEIQACL	K	A	A	N	R	N	3	1	1	0	0	2	4	1	2	1	4	0	1	1	0	2	1	0	0	2	0	0	26	0	2921.47	Q3UZH2;Q3ULD6;Q3UI57;P25206	Q3UZH2	753	778	Mcm3	DNA helicase;DNA replication licensing factor MCM3	yes	no	4	0.069642	13.446
AALNGADIYAGCCTLK	AMVEFESVLCAQKAKAALNGADIYAGCCTL	ALNGADIYAGCCTLKIEYARPTRLNVIRND	K	A	A	L	K	I	4	0	1	1	2	0	0	2	0	1	2	1	0	0	0	0	1	0	1	0	0	0	16	0	1670.8	Q921F4;Q9CSH0;V9GXB6;Q3TBR4	Q921F4	272	287	Hnrnpll	Heterogeneous nuclear ribonucleoprotein L-like	yes	no	2	0.037184	28.903
AALPSHVVTMLDNFPTNLHPMSQLSAAITALNSESNFAR	TEEQVSWLSREWAKRAALPSHVVTMLDNFP	SAAITALNSESNFARAYAEGMNRAKYWELI	R	A	A	A	R	A	6	1	4	1	0	1	1	0	2	1	5	0	2	2	3	5	3	0	0	2	0	0	39	0	4165.07	Q9CZU6	Q9CZU6	145	183	Cs	Citrate synthase, mitochondrial	yes	yes	3;4;5	3.9956e-29	114.7	By MS/MS	By MS/MS	By MS/MS	By MS/MS	By MS/MS
AALQELLSK	AVVSERLKIRGSLARAALQELLSKGLIKLV	RGSLARAALQELLSKGLIKLVSKHRAQVIY	R	A	A	S	K	G	2	0	0	0	0	1	1	0	0	0	3	1	0	0	0	1	0	0	0	0	0	0	9	0	971.565	A0A1L1SQA8;Q58EA6;P62852	A0A1L1SQA8	54	62	Rps25	40S ribosomal protein S25	yes	no	2	4.0099e-05	147.19	By MS/MS	By MS/MS	By MS/MS	By MS/MS	By MS/MS
AALQNTTLQSLGLTGGSATIR	KTPVCVYMRNEVTGRAALQNTTLQSLGLTG	TLQSLGLTGGSATIRFVIKQCDTAGKQESI	R	A	A	I	R	F	3	1	1	0	0	2	0	3	0	1	4	0	0	0	0	2	4	0	0	0	0	0	21	0	2072.12	A2AC02;A2AC03;A2AC05;A2ABZ8;Q8VBT9;F7CRQ2	A2AC02	72	92	Aspscr1	Tether containing UBX domain for GLUT4	yes	no	2	0.0013494	37.954		By matching	By MS/MS		By MS/MS
AALSGANVLTLIEK	MFWTNWNELHPSIMRAALSGANVLTLIEKD	RAALSGANVLTLIEKDIRTPNGLAIDHRAE	R	A	A	E	K	D	3	0	1	0	0	0	1	1	0	1	3	1	0	0	0	1	1	0	0	1	0	0	14	0	1398.81	A0A0R4J0I9;Q91ZX7	A0A0R4J0I9	2362	2375	Lrp1	Prolow-density lipoprotein receptor-related protein 1;Low-density lipoprotein receptor-related protein 1 85 kDa subunit;Low-density lipoprotein receptor-related protein 1 515 kDa subunit;Low-density lipoprotein receptor-related protein 1 intracellular domain	yes	no	2	2.1585e-08	155.97	By MS/MS	By MS/MS	By MS/MS	By MS/MS	By MS/MS
AALSGLLHR	SGTSYKDLMPHDLARAALSGLLHRTNIPKD	PHDLARAALSGLLHRTNIPKDVVDYIIFGT	R	A	A	H	R	T	2	1	0	0	0	0	0	1	1	0	3	0	0	0	0	1	0	0	0	0	0	0	9	0	936.551	Q99JY0;D3YXU1	Q99JY0	83	91	Hadhb	Trifunctional enzyme subunit beta, mitochondrial;3-ketoacyl-CoA thiolase	yes	no	2	0.00054461	114.78	By MS/MS	By MS/MS	By MS/MS	By MS/MS	By MS/MS
AALSVDEVEK	PVKREATLPPVSPPKAALSVDEVEKKSKAI	VSPPKAALSVDEVEKKSKAIIEEYLHLNDM	K	A	A	E	K	K	2	0	0	1	0	0	2	0	0	0	1	1	0	0	0	1	0	0	0	2	0	0	10	0	1059.54	E9PVC6;E9Q9E1;E9PVC5;Q6NZJ6;A0A0J9YUS5;Q6PD42;Q8K0J8;Q8R2V4	E9PVC6	1188	1197	Eif4g1	Eukaryotic translation initiation factor 4 gamma 1	yes	no	2	0.087925	39.848
AALVDLEPGTMDSVR	SVYYNESSSKKYVPRAALVDLEPGTMDSVR	AALVDLEPGTMDSVRSGPFGQLFRPDNFIF	R	A	A	V	R	S	2	1	0	2	0	0	1	1	0	0	2	0	1	0	1	1	1	0	0	2	0	0	15	0	1572.78	Q3UMM1;Q922F4	Q3UMM1	63	77	Tubb6	Tubulin beta-6 chain	yes	no	2	1.0737e-14	143	By MS/MS	By MS/MS	By MS/MS	By MS/MS	By MS/MS
AALVLEDGSVLQGR	______________________________	MAALVLEDGSVLQGRPFGAAVSTAGEVVFQ	M	A	A	G	R	P	2	1	0	1	0	1	1	2	0	0	3	0	0	0	0	1	0	0	0	2	0	0	14	0	1426.78	E9QAI5;G3UWN2;B2RQC6;E9QAT6	E9QAI5	2	15	Cad	CAD protein;Glutamine-dependent carbamoyl-phosphate synthase;Aspartate carbamoyltransferase;Dihydroorotase	yes	no	2	7.7707e-05	98.249	By MS/MS	By MS/MS	By MS/MS	By MS/MS	By MS/MS
AALYGGVEGGGTR	______________________________	______________________________	M	A	A	T	R	S	2	1	0	0	0	0	1	5	0	0	1	0	0	0	0	0	1	0	1	1	0	0	13	0	1206.6	Q3U2G9;Q9QZ08;D3YXG2	Q3U2G9	2	14	Nagk	N-acetyl-D-glucosamine kinase	yes	no	2	7.9316e-08	125.75	By MS/MS	By MS/MS	By MS/MS	By MS/MS	By MS/MS
AAMEALQSQALHATSQQPLRK	RRELEEETNAFNCRKAAMEALQSQALHATS	QSQALHATSQQPLRKDKDKKKAGGWSSIYS	K	A	A	R	K	D	5	1	0	0	0	4	1	0	1	0	3	1	1	0	1	2	1	0	0	0	0	0	21	1	2278.19	B1AQY9;B1AQZ0;Q8CHH9;B7ZC46	B1AQY9	403	423	2020-09-08	Septin-8	yes	no	3;4	5.1302e-09	66.644	By MS/MS	By MS/MS	By MS/MS	By MS/MS	By MS/MS
AAMEALVVEVSK	LQISHEAAACITALRAAMEALVVEVSKQPN	ALRAAMEALVVEVSKQPNIISQLDPVNEHM	R	A	A	S	K	Q	3	0	0	0	0	0	2	0	0	0	1	1	1	0	0	1	0	0	0	3	0	0	12	0	1245.66	E9QNN1;A0A087WPL5;O70133;Q3TF92	E9QNN1	1108	1119	Dhx9	ATP-dependent RNA helicase A	yes	no	2	0.00023458	87.568	By MS/MS	By MS/MS	By MS/MS	By MS/MS	By MS/MS
AAMEPIVISAK	PEFSSVPAQISPEGRAAMEPIVISAKTMLE	PEGRAAMEPIVISAKTMLESAGGLIQTARA	R	A	A	A	K	T	3	0	0	0	0	0	1	0	0	2	0	1	1	0	1	1	0	0	0	1	0	0	11	0	1128.62	Q80TM2;P26039;Q3UHS6;Q0V930;Q3TBC3	Q80TM2	1617	1627	Tln1	Talin-1	yes	no	2	0.011215	45.158	By MS/MS	By matching	By MS/MS	By matching	By matching
AAMFPETLDEGMQIPSTQFDAAHPTNVQR	DIDGQYAMTRAQRVRAAMFPETLDEGMQIP	PSTQFDAAHPTNVQRLAEPSQMLKHAVVNL	R	A	A	Q	R	L	4	1	1	2	0	3	2	1	1	1	1	0	2	2	3	1	3	0	0	1	0	0	29	0	3201.49	Q3UZT7;Q02248;E9Q6A9;D3YUH4	Q3UZT7	96	124	Ctnnb1	Catenin beta-1	yes	no	3	1.68e-07	58.722	By MS/MS	By MS/MS	By MS/MS	By MS/MS	By MS/MS
AAMFPLQVLGFEVDAVNSVQFSNHTGYAHWK	LSIQSHVVRGYVGNRAAMFPLQVLGFEVDA	NSVQFSNHTGYAHWKGQVLKSQELHELYEG	R	A	A	W	K	G	4	0	2	1	0	2	1	2	2	0	2	1	1	3	1	2	1	1	1	4	0	0	31	0	3462.68	Q8K183	Q8K183	23	53	Pdxk	Pyridoxal kinase	yes	yes	4	5.9279e-12	76.237	By matching		By matching
AAMLGQEDPPQHGLPR	LARALQTKATQQGLKAAMLGQEDPPQHGLP	AMLGQEDPPQHGLPRLLAAACQLQLNGNLQ	K	A	A	P	R	L	2	1	0	1	0	2	1	2	1	0	2	0	1	0	3	0	0	0	0	0	0	0	16	0	1715.84	P19096;A0A0U1RNJ1;Q3UHT6;Q3TB22	P19096	1160	1175	Fasn	Fatty acid synthase;[Acyl-carrier-protein] S-acetyltransferase;[Acyl-carrier-protein] S-malonyltransferase;3-oxoacyl-[acyl-carrier-protein] synthase;3-oxoacyl-[acyl-carrier-protein] reductase;3-hydroxyacyl-[acyl-carrier-protein] dehydratase;Enoyl-[acyl-carrier-protein] reductase;Oleoyl-[acyl-carrier-protein] hydrolase	yes	no	3	0.00012307	53.403	By MS/MS	By MS/MS	By MS/MS	By MS/MS	By MS/MS
AANAAENDFSVSQAEVSSR	LKKQMDYERQVESLKAANAAENDFSVSQAE	AENDFSVSQAEVSSRQAMLENASDIKLEKF	K	A	A	S	R	Q	5	1	2	1	0	1	2	0	0	0	0	0	0	1	0	4	0	0	0	2	0	0	19	0	1951.89	Q5RL55;Q6P542	Q5RL55	267	285	Abcf1	ATP-binding cassette sub-family F member 1	yes	no	2	1.959e-19	130.24	By MS/MS	By MS/MS	By MS/MS	By MS/MS	By MS/MS
AANAASGAGGSSAAAGSRPGDGGSLGSGAR	FAKRDKKKKKERSSRAANAASGAGGSSAAA	GSRPGDGGSLGSGARSGDGGSLGSGSRSGD	R	A	A	A	R	S	9	2	1	1	0	0	0	9	0	0	1	0	0	0	1	6	0	0	0	0	0	0	30	1	2444.14	A0A087WNP6;Q4VAA2	A0A087WNP6	28	57	Cdv3	Protein CDV3	yes	no	3	4.6016e-45	132.35	By MS/MS	By MS/MS	By MS/MS	By MS/MS	By MS/MS
AANATMATSGSAR	______________________________	______________________________	M	A	A	A	R	K	5	1	1	0	0	0	0	1	0	0	0	0	1	0	0	2	2	0	0	0	0	0	13	0	1207.56	Q91VC3;A2AFK7	Q91VC3	2	14	Eif4a3	Eukaryotic initiation factor 4A-III;Eukaryotic initiation factor 4A-III, N-terminally processed	yes	no	2	0.00093888	55.401	By MS/MS			By matching
AANATTNPSQLLPLELVDK	______________________________	TTNPSQLLPLELVDKCIGSRIHIVMKSDKE	M	A	A	D	K	C	3	0	2	1	0	1	1	0	0	0	4	1	0	0	2	1	2	0	0	1	0	0	19	0	1994.07	P62322;A0A0N4SVK3	P62322	2	20	Lsm5	U6 snRNA-associated Sm-like protein LSm5	yes	no	2	8.048e-34	160.27	By MS/MS	By MS/MS	By matching	By matching	By matching
AANEAGYFNEEMAPIEVK	EDCDRYALQSQQRWKAANEAGYFNEEMAPI	EAGYFNEEMAPIEVKTKKGKQTMQVDEHAR	K	A	A	V	K	T	4	0	2	0	0	0	4	1	0	1	0	1	1	1	1	0	0	0	1	1	0	0	18	0	1981.91	Q8BWT1;Q3UKH3	Q8BWT1	192	209	Acaa2	3-ketoacyl-CoA thiolase, mitochondrial	yes	no	2	1.5704e-05	71.879	By MS/MS	By MS/MS	By MS/MS	By matching	By MS/MS
AANNGALPPDLSYIVR	SDYFPKPYPNPEAARAANNGALPPDLSYIV	ANNGALPPDLSYIVRARHGGEDYVFSLLTG	R	A	A	V	R	A	3	1	2	1	0	0	0	1	0	1	2	0	0	0	2	1	0	0	1	1	0	0	16	0	1669.88	Q9D0M3;A0A2R8VHK1	Q9D0M3	187	202	Cyc1	Cytochrome c1, heme protein, mitochondrial	yes	no	2	0.049963	35.645				By MS/MS
AANSFNPNWSLK	LELHEMIVLKLKGPRAANSFNPNWSLKDTL	GPRAANSFNPNWSLKDTLVSYMETKDSDIL	R	A	A	L	K	D	2	0	3	0	0	0	0	0	0	0	1	1	0	1	1	2	0	1	0	0	0	0	12	0	1347.66	A0A171EBL2;E9Q555;Q69ZG7;Q8CI06;Q0VEC6;Q3U0U2;Q3UD49	A0A171EBL2	5092	5103	Rnf213;mKIAA1554	E3 ubiquitin-protein ligase RNF213	yes	no	2	0.072782	24.232	By matching			By matching
AANSLEAFIFETQDK	EELTLRDLEKQEREKAANSLEAFIFETQDK	AANSLEAFIFETQDKLYQPEYQEVSTEEQR	K	A	A	D	K	L	3	0	1	1	0	1	2	0	0	1	1	1	0	2	0	1	1	0	0	0	0	0	15	0	1682.82	Q9JKR6	Q9JKR6	739	753	Hyou1	Hypoxia up-regulated protein 1	yes	yes	2	4.7773e-08	111.52	By MS/MS	By MS/MS	By MS/MS	By MS/MS	By MS/MS
AANVLLSEHGEVK	LDYLHSEKKIHRDIKAANVLLSEHGEVKLA	IKAANVLLSEHGEVKLADFGVAGQLTDTQI	K	A	A	V	K	L	2	0	1	0	0	0	2	1	1	0	2	1	0	0	0	1	0	0	0	2	0	0	13	0	1365.73	Q3U3T6;Q3U335;Q99KH8	Q3U3T6	147	159	Stk24	Serine/threonine-protein kinase 24;Serine/threonine-protein kinase 24 35 kDa subunit;Serine/threonine-protein kinase 24 12 kDa subunit	yes	no	3	0.005298	42.789		By MS/MS			By MS/MS
AAPAAYDASDTHLQILGKPVMER	SPLFAPGEDCGPAWRAAPAAYDASDTHLQI	SDTHLQILGKPVMERWETPYMHALAAAAAS	R	A	A	E	R	W	5	1	0	2	0	1	1	1	1	1	2	1	1	0	2	1	1	0	1	1	0	0	23	1	2453.24	O35969	O35969	22	44	Gamt	Guanidinoacetate N-methyltransferase	yes	yes	4	0.018464	25.67	By MS/MS	By MS/MS		By matching	By matching
AAPAPSLISVFSSPQELGASLAQLVAQR	______________________________	PQELGASLAQLVAQRAASCLEGDRGRFALG	M	A	A	Q	R	A	6	1	0	0	0	3	1	1	0	1	4	0	0	1	3	5	0	0	0	2	0	0	28	0	2807.52	Q9CQ60;Q8CBG6;Q8C6M6	Q9CQ60	2	29	Pgls	6-phosphogluconolactonase	yes	no	2;3	3.0749e-49	125.78	By MS/MS	By MS/MS	By MS/MS	By MS/MS	By MS/MS
AAPEEQDLTQEQTEK	______________________________	AAPEEQDLTQEQTEKLLQFQDLTGIESMEQ	M	A	A	E	K	L	2	0	0	1	0	3	4	0	0	0	1	1	0	0	1	0	2	0	0	0	0	0	15	0	1715.79	Q3TDN2;D6RE51	Q3TDN2	2	16	Faf2	FAS-associated factor 2	yes	no	2	2.8211e-05	77.593	By matching	By MS/MS	By matching	By MS/MS	By matching
AAPEESEAQAEGCSEER	______________________________	PEESEAQAEGCSEERTYKELLVNLNPIAQP	K	A	A	E	R	T	4	1	0	0	1	1	6	1	0	0	0	0	0	0	1	2	0	0	0	0	0	0	17	0	1835.75	Q9CRB2	Q9CRB2	6	22	Nhp2	H/ACA ribonucleoprotein complex subunit 2	yes	yes	2	4.5423e-10	102.66	By MS/MS	By MS/MS	By MS/MS	By MS/MS	By MS/MS
AAPFNNWMEGAMEDLQDTFIVHTIEEIQGLTTAHEQFK	LLETIDQLYLEYAKRAAPFNNWMEGAMEDL	IEEIQGLTTAHEQFKATLPDADKERLAILG	R	A	A	F	K	A	4	0	2	2	0	3	5	2	2	3	2	1	2	3	1	0	4	1	0	1	0	0	38	0	4361.04	A1BN54;Q7TPR4;Q99LJ3	Q7TPR4	518	555	Actn1	Alpha-actinin-1	no	no	4	2.9786e-09	65.315	By matching		By matching		By matching
AAPFTLEYR	______________________________	FSSEERAAPFTLEYRVFLKNEKGQYISPFH	R	A	A	Y	R	V	2	1	0	0	0	0	1	0	0	0	1	0	0	1	1	0	1	0	1	0	0	0	9	0	1066.54	Q4FK49;Q9D819;Q3UA53	Q4FK49	10	18	Ppa1	Inorganic pyrophosphatase	yes	no	2	0.00077339	94.874	By MS/MS	By MS/MS	By MS/MS	By MS/MS	By MS/MS
AAPLAGFGYGLPISR	YMYSTAPRPSLEPTRAAPLAGFGYGLPISR	AAPLAGFGYGLPISRLYARYFQGDLKLYSM	R	A	A	S	R	L	3	1	0	0	0	0	0	3	0	1	2	0	0	1	2	1	0	0	1	0	0	0	15	0	1488.81	Q4FJR4;Q922H2	Q4FJR4	318	332	Pdk3	[Pyruvate dehydrogenase (acetyl-transferring)] kinase isozyme 3, mitochondrial	yes	no	2	0.00055139	68.536	By matching	By matching	By matching	By matching	By matching
AAPQLFR	______________________________	______________________________	M	A	A	F	R	A	2	1	0	0	0	1	0	0	0	0	1	0	0	1	1	0	0	0	0	0	0	0	7	0	801.45	Q99J99;A0A2R8VHT1;A0A2R8VHE5	Q99J99	2	8	Mpst	3-mercaptopyruvate sulfurtransferase	yes	no	2	0.023518	44.611
AAPRPPPAISVSVSAPAFYAPQK	______________________________	ISVSVSAPAFYAPQKKFAPVVAPKPKVNPF	M	A	A	Q	K	K	6	1	0	0	0	1	0	0	0	1	0	1	0	1	6	3	0	0	1	2	0	0	23	1	2321.25	Q3TCR9;Q62523;Q8CBM0;Q7TQE2;A0A0N4SVP4;A0A0N4SVD2;A0A0N4SUX7	Q3TCR9	2	24	Zyx	Zyxin	yes	no	2;3	4.555e-41	165.34	By MS/MS	By MS/MS	By MS/MS	By MS/MS	By MS/MS
AAPSEVAAAVLGEGDGGAFGSWLDGR	______________________________	GEGDGGAFGSWLDGRLEALGVDRAVYAAYI	M	A	A	G	R	L	6	1	0	2	0	0	2	6	0	0	2	0	0	1	1	2	0	1	0	2	0	0	26	0	2459.17	E9Q2S9;Q9CR29	E9Q2S9	2	27	Ccdc43	Coiled-coil domain-containing protein 43	yes	no	2;3	4.5512e-07	53.995		By matching	By matching		By MS/MS
AAPTEPPEAPEATAAGGVTSK	PHMAKVSVTGRKRIRAAPTEPPEAPEATAA	PEAPEATAAGGVTSKQMALVLDRICTTLIG	R	A	A	S	K	Q	6	0	0	0	0	0	3	2	0	0	0	1	0	0	4	1	3	0	0	1	0	0	21	0	1950.95	Q8VC30;Q3UTZ4	Q8VC30	352	372	Dak	Bifunctional ATP-dependent dihydroxyacetone kinase/FAD-AMP lyase (cyclizing);ATP-dependent dihydroxyacetone kinase;FAD-AMP lyase (cyclizing)	yes	no	2	0.001018	42.209	By MS/MS		By MS/MS		By MS/MS
AAQAQEPHIDEYAPEDIIEYDYEYGETDYK	DYCDHYSPDCDLTSKAAQAQEPHIDEYAPE	DIIEYDYEYGETDYKEAESVTEMPTFTEET	K	A	A	Y	K	E	4	0	0	4	0	2	6	1	1	3	0	1	0	0	2	0	1	0	5	0	0	0	30	0	3564.54	Q61245;Q3UST0;Q8VIA4;Q8VIA7;Q8VIA8;Q9EQU9;Q9EQV1	Q61245	248	277	Col11a1	Collagen alpha-1(XI) chain	yes	no	3	0.086823	9.8828		By matching	By MS/MS		By matching
AAQAVSLLR	______________________________	______________________________	M	A	A	L	R	E	3	1	0	0	0	1	0	0	0	0	2	0	0	0	0	1	0	0	0	1	0	0	9	0	927.55	Q8BJY1	Q8BJY1	2	10	Psmd5	26S proteasome non-ATPase regulatory subunit 5	yes	yes	2	1.1796e-06	167.24	By MS/MS	By MS/MS	By MS/MS	By MS/MS	By MS/MS
AAQEQELESLR	ADVPATSQRLEQDTRAAQEQELESLREQLA	QDTRAAQEQELESLREQLASVNHNIEEVEA	R	A	A	L	R	E	2	1	0	0	0	2	3	0	0	0	2	0	0	0	0	1	0	0	0	0	0	0	11	0	1272.63	Q9JIG7	Q9JIG7	328	338	Ccdc22	Coiled-coil domain-containing protein 22	yes	yes	2	0.00053419	77.379
AAQGEPQVQFK	______________________________	______________________________	M	A	A	F	K	L	2	0	0	0	0	3	1	1	0	0	0	1	0	1	1	0	0	0	0	1	0	0	11	0	1201.61	Q3ULW0;P62827;A6H622;Q61820	Q3ULW0	2	12	Ran;Rasl2-9	GTP-binding nuclear protein Ran;GTP-binding nuclear protein Ran, testis-specific isoform	yes	no	1;2	5.601e-10	155.06	By MS/MS	By MS/MS	By MS/MS	By MS/MS	By MS/MS
AAQHQANQAAVAAQAAAAAATVMAFPPGALHPLPK	CKYFHPPAHLQAKIKAAQHQANQAAVAAQA	TVMAFPPGALHPLPKRQALEKSNGASTVFN	K	A	A	P	K	R	15	0	1	0	0	4	0	1	2	0	2	1	1	1	4	0	1	0	0	2	0	0	35	0	3360.75	D0EX61;A0A2I3BRX8	D0EX61	246	280	Mbnl2		yes	no	4	0.035006	17.445
AAQLATEIADIK	ENFNIKQMKDLFEQKAAQLATEIADIKSKY	EQKAAQLATEIADIKSKYDEEKSLRAAAEQ	K	A	A	I	K	S	4	0	0	1	0	1	1	0	0	2	1	1	0	0	0	0	1	0	0	0	0	0	12	0	1242.68	Q8BL66;Q05CS7;Q3TQY5	Q8BL66	165	176	Eea1	Early endosome antigen 1	yes	no	2	0.054138	59.013	By matching	By matching		By matching	By MS/MS
AAQSPQQHSSGDPTEEESPV	EASTDVDEKPKETMKAAQSPQQHSSGDPTE	QQHSSGDPTEEESPV_______________	K	A	A	P	V	-	2	0	0	1	0	3	3	1	1	0	0	0	0	0	3	4	1	0	0	1	0	0	20	0	2079.9	Q8BPS5;Q8C2E6;Q544N9;Q3TRK9;P53986;Q3TIU1;Q3UWP4	Q8BPS5	330	349	Slc16a1	Monocarboxylate transporter 1	yes	no	2	6.8194e-06	80.96	By MS/MS	By MS/MS	By MS/MS	By MS/MS	By MS/MS
AAQYQVNQAAAAQAAATAAAMGIPQAVLPPLPK	CKYFHPPAHLQAKIKAAQYQVNQAAAAQAA	AAMGIPQAVLPPLPKRPALEKTNGATAVFN	K	A	A	P	K	R	13	0	1	0	0	5	0	1	0	1	2	1	1	0	4	0	1	0	1	2	0	0	33	0	3201.7	A0A0A6YXE3;Q8CAQ1;G3X9Q0;Q9JKP5;Q8CHF5;Q4VA08;Q3U581	A0A0A6YXE3	181	213	Mbnl1	Muscleblind-like protein 1	yes	no	3	0.0091423	28.673	By matching	By MS/MS	By matching	By matching	By matching
AASAAATAAASAATAASAASGSPGSGEGSAGGEK	______________________________	SGSPGSGEGSAGGEKRPAASSAAAASAAAS	M	A	A	E	K	R	15	0	0	0	0	0	2	6	0	0	0	1	0	0	1	7	2	0	0	0	0	0	34	0	2720.25	Q5EBP9;Q62318	Q5EBP9	2	35	Trim28	Transcription intermediary factor 1-beta	yes	no	2;3	1.8282e-49	99.515	By MS/MS	By MS/MS	By MS/MS	By MS/MS	By MS/MS
AASAAFQENVGR	LVIAAVFDRNVNCRRAASAAFQENVGRQGT	CRRAASAAFQENVGRQGTFPHGIDILTTAD	R	A	A	G	R	Q	4	1	1	0	0	1	1	1	0	0	0	0	0	1	0	1	0	0	0	1	0	0	12	0	1219.59	Q8BYA0	Q8BYA0	511	522	Tbcd	Tubulin-specific chaperone D	yes	yes	2	0.00057228	72.006	By MS/MS	By MS/MS	By MS/MS		By MS/MS
AASAAGASPAATPAAPESGTIPK	RPQEAPSTNECKARRAASAAGASPAATPAA	PAATPAAPESGTIPKKRQEVMKWNGWGYND	R	A	A	P	K	K	9	0	0	0	0	0	1	2	0	1	0	1	0	0	4	3	2	0	0	0	0	0	23	0	1993.01	A2AL50;Q8C0I1;A2AL49	A2AL50	76	98	Agps	Alkyldihydroxyacetonephosphate synthase, peroxisomal	yes	no	2	0.066724	17.069	By MS/MS		By matching		By matching
AASAALILPESPSMK	______________________________	AASAALILPESPSMKKAVPLINAIDTGRFP	M	A	A	M	K	K	4	0	0	0	0	0	1	0	0	1	2	1	1	0	2	3	0	0	0	0	0	0	15	0	1484.79	A0A3Q4EGT0;A0A3Q4EII3;A0A3Q4EC50;A0A3Q4EHW7;Q3UTM6;A0A3Q4EHG2;Q3TKN7;Q8JZY2	A0A3Q4EGT0	2	16	Commd10	COMM domain-containing protein 10	yes	no	2	1.5015e-05	100.72	By matching	By MS/MS	By MS/MS	By MS/MS	By MS/MS
AASAASSEHFEK	______________________________	______________________________	M	A	A	E	K	L	4	0	0	0	0	0	2	0	1	0	0	1	0	1	0	3	0	0	0	0	0	0	12	0	1233.56	Q9Z2P7;Q91XH6;O88384;E0CYE5	Q9Z2P7	2	13	Vti1b	Vesicle transport through interaction with t-SNAREs homolog 1B	yes	no	2	0.013703	52.49			By MS/MS		By MS/MS
AASADSTTEGTPTDGFTVLSTK	KGARKSKKKQGEVSKAASADSTTEGTPTDG	TEGTPTDGFTVLSTKSLFLGQKLNLIHSEI	K	A	A	T	K	S	3	0	0	2	0	0	1	2	0	0	1	1	0	1	1	3	6	0	0	1	0	0	22	0	2156.01	Q9QZQ8;Q8CA90	Q9QZQ8	168	189	H2afy	Core histone macro-H2A.1;Histone H2A	yes	no	2	1.1294e-51	179.56	By MS/MS	By MS/MS	By MS/MS	By MS/MS	By MS/MS
AASAFFTYVSLNQEGK	VDADPVVDNSQKRYRAASAFFTYVSLNQEG	ASAFFTYVSLNQEGKPMPVPQLVPETEDEK	R	A	A	G	K	P	3	0	1	0	0	1	1	1	0	0	1	1	0	2	0	2	1	0	1	1	0	0	16	0	1731.85	E9PYH2;Q91V12	E9PYH2	329	344	Acot7	Cytosolic acyl coenzyme A thioester hydrolase	yes	no	2	3.6004e-06	105.17	By matching	By MS/MS	By MS/MS	By MS/MS	By matching
AASDGQYENQSPEATSPR	RERQPAEPPGPLRRRAASDGQYENQSPEAT	DGQYENQSPEATSPRSPGVRSPVQCVSPEL	R	A	A	P	R	S	3	1	1	1	0	2	2	1	0	0	0	0	0	0	2	3	1	0	1	0	0	0	18	0	1906.83	A0A087WRU0;A0A087WQ94;A0A087WQM0;A0A087WQS0;A0A1D5RM59;E9Q0S6	A0A087WRU0	883	900	Tns1		yes	no	2	0.058483	20.427		By matching
AASDIAMTELPPTHPIR	NDRKEAAENSLVAYKAASDIAMTELPPTHP	SDIAMTELPPTHPIRLGLALNFSVFYYEIL	K	A	A	I	R	L	3	1	0	1	0	0	1	0	1	2	1	0	1	0	3	1	2	0	0	0	0	0	17	0	1818.93	Q5SS40;P62259;Q8BPH1	Q5SS40	154	170	Ywhae	14-3-3 protein epsilon	yes	no	2;3	5.7843e-12	99.344	By MS/MS	By MS/MS	By MS/MS	By MS/MS	By MS/MS
AASFLNADGPK	LGPRVTGKVGETREKAASFLNADGPKDSLY	TREKAASFLNADGPKDSLYVAVANFEGDED	K	A	A	P	K	D	3	0	1	1	0	0	0	1	0	0	1	1	0	1	1	1	0	0	0	0	0	0	11	0	1089.55	B9EJ37;A0A5F8MPP7;A2AAY5;Q5DTZ1	B9EJ37	838	848	Sh3pxd2b	SH3 and PX domain-containing protein 2B	yes	no	2	0.029811	35.117				By MS/MS	By MS/MS
AASGFNATEDAQTLR	______________________________	AASGFNATEDAQTLRKAMKGLGTDEDAIIG	K	A	A	L	R	K	4	1	1	1	0	1	1	1	0	0	1	0	0	1	0	1	2	0	0	0	0	0	15	0	1550.73	P97429;Q7TMN7;A0A0N4SW89;A0A0N4SV57;D3Z0S1;Q8BSL2;F7ANV6;S4R1F2;Q9R0V2	P97429	10	24	Anxa4	Annexin A4;Annexin	yes	no	2	2.686e-96	274.53	By MS/MS	By MS/MS	By MS/MS	By MS/MS	By MS/MS
AASGFNATEDAQTLRK	______________________________	ASGFNATEDAQTLRKAMKGLGTDEDAIIGI	K	A	A	R	K	A	4	1	1	1	0	1	1	1	0	0	1	1	0	1	0	1	2	0	0	0	0	0	16	1	1678.83	P97429;Q7TMN7;A0A0N4SW89;A0A0N4SV57;D3Z0S1;Q8BSL2;F7ANV6;S4R1F2;Q9R0V2	P97429	10	25	Anxa4	Annexin A4;Annexin	yes	no	2;3	3.0068e-27	174.83	By MS/MS	By MS/MS	By MS/MS	By MS/MS	By MS/MS
AASGLLSIGLR	NIRLNFAQLKEEVDKAASGLLSIGLRKGDR	EVDKAASGLLSIGLRKGDRLGMWGPNSYAW	K	A	A	L	R	K	2	1	0	0	0	0	0	2	0	1	3	0	0	0	0	2	0	0	0	0	0	0	11	0	1056.63	Q8VCW8	Q8VCW8	112	122	Acsf2	Acyl-CoA synthetase family member 2, mitochondrial	yes	yes	2	0.00064745	72.643	By matching	By matching	By matching	By matching	By matching
AASIFGGAKPVDTAAR	PKEDDASASTSQSSRAASIFGGAKPVDTAA	ASIFGGAKPVDTAAREREVEERLQKEQEKL	R	A	A	A	R	E	5	1	0	1	0	0	0	2	0	1	0	1	0	1	1	1	1	0	0	1	0	0	16	1	1530.82	Q3TDD8;Q3TSY9;Q3THB0;Q8BGD9;Q3UGC0;Q3TLQ9;B2RWE8;Q922K6	Q3TDD8	357	372	Eif4b	Eukaryotic translation initiation factor 4B	yes	no	2;3	8.8112e-06	95.018	By MS/MS	By MS/MS	By MS/MS	By MS/MS	By MS/MS
AASISAVSLEVAQPGPSSGPR	LDELLVRATFSSVPRAASISAVSLEVAQPG	VSLEVAQPGPSSGPRALEVEECRCPPGYVG	R	A	A	P	R	A	4	1	0	0	0	1	1	2	0	1	1	0	0	0	3	5	0	0	0	2	0	0	21	0	1980.03	E9PZ16;B1B0C7;Q3UHH3	E9PZ16	1503	1523	Hspg2		yes	no	2	9.1213e-21	130.24	By MS/MS	By MS/MS	By MS/MS	By MS/MS	By MS/MS
AASLGSSQPSRPHVGEAATATK	SSSKPGEKKGSDEKKAASLGSSQPSRPHVG	QPSRPHVGEAATATKVTASSAATSKSPSMS	K	A	A	T	K	V	5	1	0	0	0	1	1	2	1	0	1	1	0	0	2	4	2	0	0	1	0	0	22	1	2122.08	Q8CE80;P51125;A0A338P6J9	Q8CE80	34	55	Cast	Calpastatin	yes	no	3;4	2.9002e-14	111.66	By MS/MS	By MS/MS	By MS/MS	By MS/MS	By MS/MS
AASVAENCINYQQGTPHK	______________________________	VAENCINYQQGTPHKLFLVQTVQQASKEDI	R	A	A	H	K	L	3	0	2	0	1	2	1	1	1	1	0	1	0	0	1	1	1	0	1	1	0	0	18	0	1973.93	Q14BZ3;P70202	Q14BZ3	13	30	Lxn	Latexin	yes	no	2;3	1.3402e-11	131.13	By MS/MS	By MS/MS	By MS/MS	By MS/MS	By MS/MS
AASVDLELKK	______________________________	______________________________	M	A	A	K	K	A	2	0	0	1	0	0	1	0	0	0	2	2	0	0	0	1	0	0	0	1	0	0	10	1	1072.61	Q8CEH4;Q9CQF7;Q8R3R9;Q9CWM4;A0A494BBK3	Q8CEH4	2	11	Pfdn1	Prefoldin subunit 1	yes	no	2	0.016133	47.603	By matching			By matching	By matching
AATADLEQYDR	NPNTFESRDLDMLIKAATADLEQYDRTRHE	MLIKAATADLEQYDRTRHEEFKKYEMMKEH	K	A	A	D	R	T	3	1	0	2	0	1	1	0	0	0	1	0	0	0	0	0	1	0	1	0	0	0	11	0	1251.57	Q3UKN6;P81117;Q3TV28	Q3UKN6	161	171	Nucb2	Nucleobindin-2;Nesfatin-1	yes	no	2	0.011323	54.608	By MS/MS			By matching	By matching
AATAPLLEAVDNLSAFASNPEFSSVPAQISPEGR	ALDGDFTEENRAQCRAATAPLLEAVDNLSA	PEFSSVPAQISPEGRAAMEPIVISAKTMLE	R	A	A	G	R	A	7	1	2	1	0	1	3	1	0	1	3	0	0	2	4	5	1	0	0	2	0	0	34	0	3455.72	Q80TM2;P26039;Q3UHS6;Q0V930;Q3TBC3	Q80TM2	1583	1616	Tln1	Talin-1	yes	no	3;4	2.7953e-37	123.45	By MS/MS	By MS/MS	By MS/MS	By MS/MS	By MS/MS
AATFFGCIGIDK	NSMKVAQWLIQEPHKAATFFGCIGIDKFGE	PHKAATFFGCIGIDKFGEILKRKAADAHVD	K	A	A	D	K	F	2	0	0	1	1	0	0	2	0	2	0	1	0	2	0	0	1	0	0	0	0	0	12	0	1285.64	P55264;Q8BMC5;A0A286YCD7;A0A286YCN3	P55264	99	110	Adk	Adenosine kinase	yes	no	2	6.6586e-05	104.22	By MS/MS	By matching	By matching	By matching	By matching
AATFFGEVVK	______________________________	______________________________	M	A	A	V	K	A	2	0	0	0	0	0	1	1	0	0	0	1	0	2	0	0	1	0	0	2	0	0	10	0	1067.57	A0A3B2WB82;Q9JK23;A0A3B2W3V4	A0A3B2WB82	2	11	Psmg1	Proteasome assembly chaperone 1	yes	no	2	7.231e-05	114.89	By MS/MS	By MS/MS	By MS/MS	By MS/MS	By MS/MS
AATFGLILDDVSLTHLTFGK	RELVSRQVSDDLTERAATFGLILDDVSLTH	LILDDVSLTHLTFGKEFTEAVEAKQVAQQE	R	A	A	G	K	E	2	0	0	2	0	0	0	2	1	1	4	1	0	2	0	1	3	0	0	1	0	0	20	0	2118.14	P67778;Q5SQG5;Q3TV00	P67778	158	177	Phb	Prohibitin	no	no	2;3	1.7292e-19	125.61	By MS/MS	By MS/MS	By MS/MS	By MS/MS	By MS/MS
AATIIATSEGSLWGLDR	RGSFGELALMYNTPRAATIIATSEGSLWGL	TIIATSEGSLWGLDRVTFRRIIVKNNAKKR	R	A	A	D	R	V	3	1	0	1	0	0	1	2	0	2	2	0	0	0	0	2	2	1	0	0	0	0	17	0	1759.91	A0A0A6YX73;Q8K1M3;P12367;A0A0A6YY28	A0A0A6YX73	216	232	Prkar2a	cAMP-dependent protein kinase type II-alpha regulatory subunit	yes	no	2	2.1982e-05	73.466	By MS/MS	By matching	By matching	By matching	By MS/MS
AATMSAVEAATCR	TTIHGLHALERGGFRAATMSAVEAATCRAK	FRAATMSAVEAATCRAKELSKK________	R	A	A	C	R	A	5	1	0	0	1	0	1	0	0	0	0	0	1	0	0	1	2	0	0	1	0	0	13	0	1324.61	Q9DCC4	Q9DCC4	255	267	Pycrl	Pyrroline-5-carboxylate reductase 3	yes	yes	2	0.0012711	63.624	By MS/MS	By MS/MS	By MS/MS	By MS/MS	By MS/MS
AATQFWR	LVVVYYSVDFSFDYRAATQFWRNKVLEVAK	VDFSFDYRAATQFWRNKVLEVAKDFPEYTF	R	A	A	W	R	N	2	1	0	0	0	1	0	0	0	0	0	0	0	1	0	0	1	1	0	0	0	0	7	0	878.44	A0A0R4J0Z1;P08003	A0A0R4J0Z1	425	431	Pdia4	Protein disulfide-isomerase A4	yes	no	2	5.3889e-06	133.95	By MS/MS	By MS/MS	By MS/MS	By MS/MS	By MS/MS
AATTGHVIDIYACALDQTGLLEMK	YVKKGTKHFEALANRAATTGHVIDIYACAL	IYACALDQTGLLEMKCCPNLTGGYMVMGDS	R	A	A	M	K	C	4	0	0	2	1	1	1	2	1	2	3	1	1	0	0	0	3	0	1	1	0	0	24	0	2577.28	Q01405;E9Q1S3;Q8C1E4	Q01405	338	361	Sec23a	Protein transport protein Sec23A	yes	no	2;3	3.4143e-08	65.833		By matching		By matching	By matching
AAVASLLQSVQVPEFTPK	NLFAQTYGLTGSQDRAAVASLLQSVQVPEF	ASLLQSVQVPEFTPKSGVKIHVSDQELQSA	R	A	A	P	K	S	3	0	0	0	0	2	1	0	0	0	2	1	0	1	2	2	1	0	0	3	0	0	18	0	1884.04	B9EHN0;A0A1S6GWH5;Q02053	B9EHN0	785	802	Uba1	Ubiquitin-like modifier-activating enzyme 1	yes	no	2;3	3.0965e-95	321.86	By MS/MS	By MS/MS	By MS/MS	By MS/MS	By MS/MS
AAVATTQGEQEAAETCR	HLTPRLFHEVVQAFRAAVATTQGEQEAAET	VATTQGEQEAAETCRFQVADSAVFNALVTF	R	A	A	C	R	F	5	1	0	0	1	2	3	1	0	0	0	0	0	0	0	0	3	0	0	1	0	0	17	0	1778.81	Q9WV70;Q8BHX6;Q3UZI6;J3QK52	Q9WV70	180	196	Noc2l	Nucleolar complex protein 2 homolog	yes	no	2	9.9846e-05	71.241	By MS/MS	By matching	By MS/MS	By matching	By MS/MS
AAVAWEAGKPLSIEEIEVAPPK	______________________________	GKPLSIEEIEVAPPKAHEVRIKILATAVCH	K	A	A	P	K	A	5	0	0	0	0	0	4	1	0	2	1	2	0	0	3	1	0	1	0	2	0	0	22	1	2304.24	Q6P5I3;P28474;A0A0G2JGS3	Q6P5I3	10	31	Adh5	S-(hydroxymethyl)glutathione dehydrogenase;Alcohol dehydrogenase class-3	yes	no	2;3	1.652e-39	157.28	By MS/MS	By MS/MS	By MS/MS	By MS/MS	By MS/MS
AAVDAGFVPNDMQVGQTGK	YDLADQLHAAVGASRAAVDAGFVPNDMQVG	AGFVPNDMQVGQTGKIVAPELYIAVGISGA	R	A	A	G	K	I	3	0	1	2	0	2	0	3	0	0	0	1	1	1	1	0	1	0	0	3	0	0	19	0	1903.91	Q99LC5	Q99LC5	250	268	Etfa	Electron transfer flavoprotein subunit alpha, mitochondrial	yes	yes	2	6.5982e-13	105.08	By MS/MS	By MS/MS	By MS/MS	By MS/MS	By MS/MS
AAVEEGIVLGGGCALLR	NEKKDRVTDALNATRAAVEEGIVLGGGCAL	VEEGIVLGGGCALLRCIPALDSLKPANEDQ	R	A	A	L	R	C	3	1	0	0	1	0	2	4	0	1	3	0	0	0	0	0	0	0	0	2	0	0	17	0	1670.9	P63038	P63038	430	446	Hspd1	60 kDa heat shock protein, mitochondrial	yes	yes	2;3	3.6275e-33	174.87	By MS/MS	By MS/MS	By MS/MS	By MS/MS	By MS/MS
AAVENLPTFLVELSR	PDRLELEAAQKFLERAAVENLPTFLVELSR	AAVENLPTFLVELSRVLANPGNSQVARVAA	R	A	A	S	R	V	2	1	1	0	0	0	2	0	0	0	3	0	0	1	1	1	1	0	0	2	0	0	15	0	1657.9	Q3TFE8;P70168;Q7TSZ6;Q3UHW8	Q3TFE8	28	42	Kpnb1	Importin subunit beta-1	yes	no	2;3	5.5569e-27	181.66	By MS/MS	By MS/MS	By MS/MS	By MS/MS	By MS/MS
AAVESLGFILFR	LLHVAVSDVNDDVRRAAVESLGFILFRTPE	VRRAAVESLGFILFRTPEQCPSVVSLLSES	R	A	A	F	R	T	2	1	0	0	0	0	1	1	0	1	2	0	0	2	0	1	0	0	0	1	0	0	12	0	1321.74	Q3TXS7;Q8BU34;Q8CGG2;Q05CG9;Q8CGI9;Q5HZG6;A0JLU3	Q3TXS7	617	628	Psmd1	26S proteasome non-ATPase regulatory subunit 1	yes	no	2	1.6743e-08	145.72	By MS/MS	By MS/MS	By MS/MS	By MS/MS	By MS/MS
AAVETLGVPCFLGGMSR	GSQALLPPTPANKLRAAVETLGVPCFLGGM	VETLGVPCFLGGMSRGLLGRNHPLHIRQNR	R	A	A	S	R	G	2	1	0	0	1	0	1	3	0	0	2	0	1	1	1	1	1	0	0	2	0	0	17	0	1750.87	A0A1W2P727;A0A1W2P8E1;Q8BU33;A0A1W2P8D6	A0A1W2P727	306	322	Ilvbl	Acetolactate synthase-like protein	yes	no	2	0.0073192	45.257
AAVEWFDGK	KGDATVSYEDPPTAKAAVEWFDGKDFQGSK	DPPTAKAAVEWFDGKDFQGSKLKVSLARKK	K	A	A	G	K	D	2	0	0	1	0	0	1	1	0	0	0	1	0	1	0	0	0	1	0	1	0	0	9	0	1021.49	Q5SUT0;Q3UI30;Q6NVA3;Q5SUS9;Q61545;Q9CRS5	Q5SUT0	387	395	Ewsr1	RNA-binding protein EWS	yes	no	1;2	7.2063e-05	140.09	By MS/MS	By MS/MS	By MS/MS	By MS/MS	By MS/MS
AAVGVTGNDITTPPNKEPPPSPEK	PSEPCSGVSRQEEAKAAVGVTGNDITTPPN	ITTPPNKEPPPSPEKKAKPLATTQPAKTST	K	A	A	E	K	K	2	0	2	1	0	0	2	2	0	1	0	2	0	0	6	1	3	0	0	2	0	0	24	1	2415.23	P27546;A0A0G2JDN7;E9PZ43;A0A0G2JFH2	P27546	647	670	Map4	Microtubule-associated protein 4;Microtubule-associated protein	yes	no	2;3	2.0477e-43	132.48	By MS/MS	By MS/MS	By MS/MS	By MS/MS	By MS/MS
AAVLQQVLERPELNK	______________________________	AAVLQQVLERPELNKLPKSTQNKLEKFLAE	M	A	A	N	K	L	2	1	1	0	0	2	2	0	0	0	3	1	0	0	1	0	0	0	0	2	0	0	15	1	1706.97	Q7M739;Q3V1L5;Q32P08;Q05CS8;Q8BU18;Q8BK71	Q7M739	2	16	Tpr		yes	no	2	5.47e-09	118.48	By MS/MS	By matching	By MS/MS	By matching	By MS/MS
AAVLQQVLERPELNKLPK	______________________________	LQQVLERPELNKLPKSTQNKLEKFLAEQQS	M	A	A	P	K	S	2	1	1	0	0	2	2	0	0	0	4	2	0	0	2	0	0	0	0	2	0	0	18	2	2045.2	Q7M739;Q3V1L5;Q32P08;Q05CS8;Q8BU18;Q8BK71	Q7M739	2	19	Tpr		yes	no	3	0.00011429	56.514	By matching	By matching	By MS/MS	By matching
AAVLVQQWVSYADTELIPAACGATLPALGLR	QLLWPAGLGGPGGSRAAVLVQQWVSYADTE	IPAACGATLPALGLRGPGQDPQAALGALGK	R	A	A	L	R	G	7	1	0	1	1	2	1	2	0	1	5	0	0	0	2	1	2	1	1	3	0	0	31	0	3240.72	Q7TPT7;Q790I0;Q9Z1Q9;Q3U3D3;G3UY93;G3UZ22	Q7TPT7	92	122	Vars	Valine--tRNA ligase	yes	no	3	9.4609e-12	70.213	By matching	By matching	By matching	By MS/MS	By matching
AAVLWELHKPFTIEDIEVAPPK	______________________________	HKPFTIEDIEVAPPKAHEVRIKMVATGVCR	K	A	A	P	K	A	3	0	0	1	0	0	3	0	1	2	2	2	0	1	3	0	1	1	0	2	0	0	22	1	2502.35	Q3UKA4;P00329	Q3UKA4	12	33	Adh1	Alcohol dehydrogenase 1	yes	no	3;4	5.236e-05	56.529	By MS/MS	By MS/MS	By MS/MS		By MS/MS
AAVLWGVNQPFSIEEIEVAPPK	______________________________	NQPFSIEEIEVAPPKAKEVRVKILATGICR	K	A	A	P	K	A	3	0	1	0	0	1	3	1	0	2	1	1	0	1	3	1	0	1	0	3	0	0	22	0	2393.26	Q548K2;Q9D748;Q64437;Q3UMM7	Q548K2	12	33	Adh7	Alcohol dehydrogenase class 4 mu/sigma chain	yes	no	2;3	1.2663e-73	205.61	By MS/MS	By MS/MS	By MS/MS	By MS/MS	By MS/MS
AAVMATLLFPGQEFK	YTMRGAGAVIHTHSKAAVMATLLFPGQEFK	AAVMATLLFPGQEFKITHQEMIKGIRKCTS	K	A	A	F	K	I	3	0	0	0	0	1	1	1	0	0	2	1	1	2	1	0	1	0	0	1	0	0	15	0	1621.85	Q9WVQ5	Q9WVQ5	119	133	Apip	Methylthioribulose-1-phosphate dehydratase	yes	yes	2	6.2895e-06	110.66	By MS/MS	By MS/MS	By MS/MS	By MS/MS	By MS/MS
AAVMHDILDMMPEGIK	VTKQRVESHFDLELRAAVMHDILDMMPEGI	AVMHDILDMMPEGIKQNKARTILQHLSEAW	R	A	A	I	K	Q	2	0	0	2	0	0	1	1	1	2	1	1	3	0	1	0	0	0	0	1	0	0	16	0	1769.85	Q99PV0;B7ZC27;Q3UNG1	Q99PV0	687	702	Prpf8	Pre-mRNA-processing-splicing factor 8	yes	no	3	0.051669	25.558	By MS/MS	By MS/MS	By MS/MS	By MS/MS
AAVPELLEQQEEDR	______________________________	MAAVPELLEQQEEDRSKLRSVSVDLNVDPS	M	A	A	D	R	S	2	1	0	1	0	2	4	0	0	0	2	0	0	0	1	0	0	0	0	1	0	0	14	0	1625.79	Q8C5E7;Q3TJN6;Q9D8U8	Q8C5E7	2	15	Snx5	Sorting nexin-5	yes	no	2	9.4557e-07	108.9	By MS/MS	By MS/MS	By MS/MS	By MS/MS	By MS/MS
AAVPSAVHLPR	______________________________	______________________________	M	A	A	P	R	C	3	1	0	0	0	0	0	0	1	0	1	0	0	0	2	1	0	0	0	2	0	0	11	0	1116.64	Q3UFF7;E9QLB2	Q3UFF7	2	12	Lyplal1	Lysophospholipase-like protein 1	yes	no	2	0.016775	44.719	By MS/MS
AAVPSGASTGIYEALELR	PTVEVDLYTAKGLFRAAVPSGASTGIYEAL	PSGASTGIYEALELRDNDKTRFMGKGVSQA	R	A	A	L	R	D	4	1	0	0	0	0	2	2	0	1	2	0	0	0	1	2	1	0	1	1	0	0	18	0	1803.94	Q5FW97;P17182;B0QZL1;B1ARR7;A0A0N4SUX5;Q545V3;Q3UJ20;P17183;B1ARR6;D3Z2S4;D3Z6E4;Q922A0;A0A0N4SUI6;D3YVD3;Q5SX61;Q8CF78;P21550;Q4FK59;Q5SX59;Q5SX60	Q5FW97	33	50	EG433182;Eno1;Eno2;Eno3	Alpha-enolase;Enolase;Gamma-enolase;Beta-enolase	no	no	2;3	5.864e-43	170.95	By MS/MS	By MS/MS	By MS/MS	By MS/MS	By MS/MS
AAVPSGASTGIYEALELRDNDK	PTVEVDLYTAKGLFRAAVPSGASTGIYEAL	STGIYEALELRDNDKTRFMGKGVSQAVEHI	R	A	A	D	K	T	4	1	1	2	0	0	2	2	0	1	2	1	0	0	1	2	1	0	1	1	0	0	22	1	2276.13	Q5FW97;P17182;B0QZL1;B1ARR7;B1ARR6;Q8CF78	Q5FW97	33	54	EG433182;Eno1	Alpha-enolase;Enolase	no	no	3	6.1044e-21	122.77	By MS/MS	By MS/MS	By MS/MS	By matching	By MS/MS
AAVQQLQAEGLSPR	SGDVVLTARDEARGRAAVQQLQAEGLSPRF	RAAVQQLQAEGLSPRFHQLDIDDPQSIRAL	R	A	A	P	R	F	3	1	0	0	0	3	1	1	0	0	2	0	0	0	1	1	0	0	0	1	0	0	14	0	1466.78	Q8K354;A0A338P797	Q8K354	45	58	Cbr3	Carbonyl reductase [NADPH] 3	yes	no	2	5.4018e-22	178.08	By MS/MS	By MS/MS	By MS/MS	By MS/MS	By MS/MS
AAVSEAEAQFYEQNSR	SSHFLLGTWLDQARKAAVSEAEAQFYEQNS	AVSEAEAQFYEQNSRYQITLWGPEGNILDY	K	A	A	S	R	Y	4	1	1	0	0	2	3	0	0	0	0	0	0	1	0	2	0	0	1	1	0	0	16	0	1798.81	O88325;O54752	O88325	626	641	Naglu		yes	no	2	1.1041e-11	122.45	By MS/MS	By MS/MS	By MS/MS	By matching	By MS/MS
AAVSHWQQQSYLDSGIHSGATTTAPSLSGK	ADLMELDMAMEPDRKAAVSHWQQQSYLDSG	IHSGATTTAPSLSGKGNPEEEDVDTSQVLY	K	A	A	G	K	G	4	0	0	1	0	3	0	3	2	1	2	1	0	0	1	6	3	1	1	1	0	0	30	0	3084.49	Q3UZT7;Q02248;E9Q6A9;D3YUH4;D3Z5Q1;E9PW26	Q3UZT7	20	49	Ctnnb1	Catenin beta-1	yes	no	4	0.012066	27.9	By MS/MS		By MS/MS		By matching
AAVTAFWGK	______________________________	LTAEEKAAVTAFWGKVKVDEVGGEALGRLL	K	A	A	G	K	V	3	0	0	0	0	0	0	1	0	0	0	1	0	1	0	0	1	1	0	1	0	0	9	0	949.502	CON__P02070	CON__P02070	8	16			yes	yes	1;2	0.00073644	92.47	By matching	By MS/MS	By MS/MS	By matching	By matching
AAVTSLFAK	LATTQTDTMLSAEEKAAVTSLFAKVKVDEV	LSAEEKAAVTSLFAKVKVDEVGGEALGRLL	K	A	A	A	K	V	3	0	0	0	0	0	0	0	0	0	1	1	0	1	0	1	1	0	0	1	0	0	9	0	906.517	CON__Q3SX09	CON__Q3SX09	64	72			yes	yes	2	0.00033965	123.69	By MS/MS	By MS/MS	By MS/MS	By MS/MS	By MS/MS
AAVVTSPPPTTAPHK	______________________________	AAVVTSPPPTTAPHKERYFDRVDENNPEYL	R	A	A	H	K	E	3	0	0	0	0	0	0	0	1	0	0	1	0	0	4	1	3	0	0	2	0	0	15	0	1472.8	E9Q1K3;Q8BJT2;D3Z0T1;Q8K232;Q9QYC0;F8WHZ9;F8WGR0	Q8K232	7	21	Add1	Alpha-adducin	no	no	2;3	1.4021e-11	115.8	By MS/MS	By MS/MS	By MS/MS	By MS/MS	By MS/MS
AAYDVSSFSFFQR	LSVLYKGDPKAVLLKAAYDVSSFSFFQRSS	LKAAYDVSSFSFFQRSSVQEFMTFTSQLIV	K	A	A	Q	R	S	2	1	0	1	0	1	0	0	0	0	0	0	0	3	0	3	0	0	1	1	0	0	13	0	1523.7	Q9CQW1	Q9CQW1	21	33	Ykt6	Synaptobrevin homolog YKT6	yes	yes	2	0.00096232	70.977	By MS/MS	By matching	By MS/MS		By MS/MS
AAYEAELGDAR	TESEEVVSREVSGIKAAYEAELGDARKTLD	SGIKAAYEAELGDARKTLDSVAKERARLQL	K	A	A	A	R	K	4	1	0	1	0	0	2	1	0	0	1	0	0	0	0	0	0	0	1	0	0	0	11	0	1164.54	P48678;D3YUF7	P48678	79	89	Lmna	Prelamin-A/C;Lamin-A/C	yes	no	2	1.9394e-13	182.65	By MS/MS	By MS/MS	By MS/MS	By MS/MS	By MS/MS
AAYEAELGDARK	TESEEVVSREVSGIKAAYEAELGDARKTLD	GIKAAYEAELGDARKTLDSVAKERARLQLE	K	A	A	R	K	T	4	1	0	1	0	0	2	1	0	0	1	1	0	0	0	0	0	0	1	0	0	0	12	1	1292.64	P48678;D3YUF7	P48678	79	90	Lmna	Prelamin-A/C;Lamin-A/C	yes	no	2;3	6.3221e-06	121.68	By MS/MS	By matching			By MS/MS
AAYFGIYDTAK	YQGFNVSVQGIIIYRAAYFGIYDTAKGMLP	IIYRAAYFGIYDTAKGMLPDPKNTHIFISW	R	A	A	A	K	G	3	0	0	1	0	0	0	1	0	1	0	1	0	1	0	0	1	0	2	0	0	0	11	0	1218.59	Q545A2;P51881	Q545A2	189	199	Slc25a5	ADP/ATP translocase 2;ADP/ATP translocase 2, N-terminally processed	yes	no	2	1.5793e-05	120.99	By MS/MS	By MS/MS	By MS/MS	By MS/MS	By MS/MS
AAYFGVYDTAK	YQGFSVSVQGIIIYRAAYFGVYDTAKGMLP	IIYRAAYFGVYDTAKGMLPDPKNVHIIVSW	R	A	A	A	K	G	3	0	0	1	0	0	0	1	0	0	0	1	0	1	0	0	1	0	2	1	0	0	11	0	1204.58	P48962;Q8BVI9	P48962	189	199	Slc25a4	ADP/ATP translocase 1	yes	no	2	4.5976e-06	131.5	By MS/MS	By MS/MS	By MS/MS	By MS/MS	By MS/MS
AAYIYFTDFCPDSLFNK	CFLRDFGSKSEKKYKAAYIYFTDFCPDSLF	YIYFTDFCPDSLFNKIKASCSKSIRRCKEI	K	A	A	N	K	I	2	0	1	2	1	0	0	0	0	1	1	1	0	3	1	1	1	0	2	0	0	0	17	0	2057.94	Q60770;Q45Z54;A0A0G2JEI5	Q60770	105	121	Stxbp3;Stxbp3b	Syntaxin-binding protein 3	yes	no	2	0.0033853	51.013	By matching	By matching	By matching	By matching
AAYLNMSEDPSHPSMALNTR	KLLEQALVIEEQLRRAAYLNMSEDPSHPSM	MSEDPSHPSMALNTRFAEVECLAESHQHLS	R	A	A	T	R	F	3	1	2	1	0	0	1	0	1	0	2	0	2	0	2	3	1	0	1	0	0	0	20	0	2204	E9QAS4;E9QAS5;Q5DTP7;Q6PDQ2;Q99JM0;Q3UFM8	E9QAS4	1792	1811	Chd4	Chromodomain-helicase-DNA-binding protein 4	yes	no	3	0.042729	19.58			By matching
AAYLQENGKPLDEVLR	DILTKRTNAQRQQIKAAYLQENGKPLDEVL	AYLQENGKPLDEVLRKALTGHLEEVVLAML	K	A	A	L	R	K	2	1	1	1	0	1	2	1	0	0	3	1	0	0	1	0	0	0	1	1	0	0	16	1	1814.95	Q4FJV4;B7STB7;P10107;Q3U5N9;A0A494BBD8;Q3US43	Q4FJV4	82	97	Anxa1	Annexin;Annexin A1	yes	no	2;3	9.556e-57	220.69	By MS/MS	By MS/MS	By MS/MS	By MS/MS	By MS/MS
AAYLQENGKPLDEVLRK	DILTKRTNAQRQQIKAAYLQENGKPLDEVL	YLQENGKPLDEVLRKALTGHLEEVVLAMLK	K	A	A	R	K	A	2	1	1	1	0	1	2	1	0	0	3	2	0	0	1	0	0	0	1	1	0	0	17	2	1943.05	Q4FJV4;B7STB7;P10107;Q3U5N9;A0A494BBD8;Q3US43	Q4FJV4	82	98	Anxa1	Annexin;Annexin A1	yes	no	2;3;4	6.1186e-25	153.23	By MS/MS	By MS/MS	By MS/MS	By MS/MS	By MS/MS
AAYNPGQAVPWNAVK	VKGRLPQLGEKVLVKAAYNPGQAVPWNAVK	AAYNPGQAVPWNAVKVQTLSNQPLLKSPAP	K	A	A	V	K	V	4	0	2	0	0	1	0	1	0	0	0	1	0	0	2	0	0	1	1	2	0	0	15	0	1584.8	Q8VDP4	Q8VDP4	98	112	Ccar2	Cell cycle and apoptosis regulator protein 2	yes	yes	2	0.0062515	37.696	By matching	By MS/MS	By matching	By MS/MS	By MS/MS
AAYPDLENPPLIVTPSQQPK	NINSRLQEVFGCAIRAAYPDLENPPLIVTP	LENPPLIVTPSQQPKFGDYQCNSAMGISQM	R	A	A	P	K	F	2	0	1	1	0	2	1	0	0	1	2	1	0	0	5	1	1	0	1	1	0	0	20	0	2177.14	Q9D0I9;Q3TVC5	Q9D0I9	90	109	Rars	Arginine--tRNA ligase, cytoplasmic	yes	no	2;3	4.8349e-14	117.07	By MS/MS	By MS/MS	By MS/MS	By MS/MS	By MS/MS
AAYSFYNVHTQTPLLDLMSDALVLAK	LPSTIMNHPTHKSLKAAYSFYNVHTQTPLL	TPLLDLMSDALVLAKMKGFDVFNALDLMEN	K	A	A	A	K	M	4	0	1	2	0	1	0	0	1	0	5	1	1	1	1	2	2	0	2	2	0	0	26	0	2880.47	Q3UJC3;O70310	Q3UJC3	418	443	Nmt1	Glycylpeptide N-tetradecanoyltransferase;Glycylpeptide N-tetradecanoyltransferase 1	yes	no	3	1.2898e-10	72.227		By MS/MS	By MS/MS	By MS/MS	By MS/MS
AAYSNFWCGMTSQGYYK	IAENKTVVAPMLDSRAAYSNFWCGMTSQGY	YSNFWCGMTSQGYYKRTPAYIPIRKRDRRG	R	A	A	Y	K	R	2	0	1	0	1	1	0	2	0	0	0	1	1	1	0	2	1	1	3	0	0	0	17	0	2019.85	Q8K297	Q8K297	191	207	Colgalt1	Procollagen galactosyltransferase 1	yes	yes	2	0.0024546	42.041		By matching	By MS/MS	By matching	By matching
ACADATLSQITNNIDPVGR	QEAEQLKNQIRDARKACADATLSQITNNID	ATLSQITNNIDPVGRIQMRTRRTLRGHLAK	K	A	C	G	R	I	3	1	2	2	1	1	0	1	0	2	1	0	0	0	1	1	2	0	0	1	0	0	19	0	2001.98	Q3TQ70;P62874;Q3U1B1;H3BKR2;H3BLF7	Q3TQ70	24	42	Gnb1	Guanine nucleotide-binding protein G(I)/G(S)/G(T) subunit beta-1	yes	no	2;3	1.8469e-62	258.23	By MS/MS	By MS/MS	By MS/MS	By MS/MS	By MS/MS
ACAETIDPASLWEY	VGGRYLKGDHAGVLKACAETIDPASLWEY_	KACAETIDPASLWEY_______________	K	A	C	E	Y	-	3	0	0	1	1	0	2	0	0	1	1	0	0	0	1	1	1	1	1	0	0	0	14	0	1611.71	Q61553;A0A0G2JDU7;F7BDR1	Q61553	480	493	Fscn1	Fascin	yes	no	2	1.5754e-06	105.52	By MS/MS	By MS/MS	By MS/MS	By MS/MS	By MS/MS
ACALSIAESCRPGDKVPSIK	RLGANSLLDLVVFGRACALSIAESCRPGDK	IAESCRPGDKVPSIKANAGEESVMNLDKLR	R	A	C	I	K	A	3	1	0	1	2	0	1	1	0	2	1	2	0	0	2	3	0	0	0	1	0	0	20	2	2132.1	Q8K2B3	Q8K2B3	466	485	Sdha	Succinate dehydrogenase [ubiquinone] flavoprotein subunit, mitochondrial	yes	yes	3;4	0.0014452	48.477	By MS/MS	By matching	By MS/MS	By MS/MS	By MS/MS
ACDLPAWVHFPDTER	ALLEDEEQAVRLGVRACDLPAWVHFPDTER	ACDLPAWVHFPDTERAEWLNKTVKHMWPFI	R	A	C	E	R	A	2	1	0	2	1	0	1	0	1	0	1	0	0	1	2	0	1	1	0	1	0	0	15	0	1799.83	Q3TZZ7;A0A1Y7VM39	Q3TZZ7	104	118	Esyt2	Extended synaptotagmin-2	yes	no	3	0.00027306	56.147	By matching		By matching	By MS/MS	By matching
ACEDIDECSLPNICVFGTCHNLPGLFR	RCECDMGFVPSADGKACEDIDECSLPNICV	ICVFGTCHNLPGLFRCECEIGYELDRSGGN	K	A	C	F	R	C	1	1	2	2	4	0	2	2	1	2	3	0	0	2	2	1	1	0	0	1	0	0	27	0	3141.43	Q61554;O88840	Q61554	1445	1471	Fbn1	Fibrillin-1	yes	no	3	4.3504e-29	101.47	By MS/MS	By MS/MS	By MS/MS	By MS/MS	By matching
ACEFAGFQCQIQFGPHNEQK	RDDILNGSHPVSFDKACEFAGFQCQIQFGP	GFQCQIQFGPHNEQKHKAGFLDLKDFLPKE	K	A	C	Q	K	H	2	0	1	0	2	4	2	2	1	1	0	1	0	3	1	0	0	0	0	0	0	0	20	0	2369.06	Q80TM2;P26039;Q3UHS6;Q8C9Z8	Q80TM2	258	277	Tln1	Talin-1	yes	no	2;3	0.00072694	44.587	By MS/MS	By matching	By MS/MS	By matching	By matching
ACEHLTSNVLPLLLEQFHK	PSAKLLQAAAGASARACEHLTSNVLPLLLE	LTSNVLPLLLEQFHKHSQSNQRRTILEMIL	R	A	C	H	K	H	1	0	1	0	1	1	2	0	2	0	5	1	0	1	1	1	1	0	0	1	0	0	19	0	2235.17	Q9D071	Q9D071	386	404	Mms19	MMS19 nucleotide excision repair protein homolog	yes	yes	4	0.0095508	24.011	By MS/MS	By matching	By matching	By matching
ACEPIIQNFCHDVADNQIDSGDLMECLIQNK	ELESEDIQIEALLMRACEPIIQNFCHDVAD	QIDSGDLMECLIQNKHQKDMNEKCAIGVTH	R	A	C	N	K	H	2	0	3	4	3	3	2	1	1	4	2	1	1	1	1	1	0	0	0	1	0	0	31	0	3607.63	Q53WR6;Q61543;F8WHM5;F6RSH1	Q53WR6	691	721	Glg1	Golgi apparatus protein 1	yes	no	3	4e-08	64.315	By MS/MS	By MS/MS	By MS/MS	By MS/MS	By MS/MS
ACGANLPENFSISQIFSQAMAAR	QWVPLMDESYRKSSKACGANLPENFSISQI	NFSISQIFSQAMAARSINRPMLQAAIALKK	K	A	C	A	R	S	5	1	2	0	1	2	1	1	0	2	1	0	1	2	1	3	0	0	0	0	0	0	23	0	2469.18	Q3UQ71;P34914;A8JYK8	Q3UQ71	77	99	Ephx2	Bifunctional epoxide hydrolase 2;Cytosolic epoxide hydrolase 2;Lipid-phosphate phosphatase	yes	no	3	0.0012644	33.024	By matching	By MS/MS	By matching	By matching	By matching
ACGDSTLTQITAGLDPVGR	QEAEQLRNQIRDARKACGDSTLTQITAGLD	STLTQITAGLDPVGRIQMRTRRTLRGHLAK	K	A	C	G	R	I	2	1	0	2	1	1	0	3	0	1	2	0	0	0	1	1	3	0	0	1	0	0	19	0	1917.95	Q3U9V4;P62880;E9QKR0;D3Z1M1;D3Z1T4	Q3U9V4	24	42	Gnb2	Guanine nucleotide-binding protein G(I)/G(S)/G(T) subunit beta-2	yes	no	2	3.9635e-105	257.8	By MS/MS	By MS/MS	By MS/MS	By MS/MS	By MS/MS
ACGDVLVTAELILR	ITPKLLWHPVMNGDKACGDVLVTAELILRN	KACGDVLVTAELILRNKDGSNLPILPSQRA	K	A	C	L	R	N	2	1	0	1	1	0	1	1	0	1	3	0	0	0	0	0	1	0	0	2	0	0	14	0	1515.83	B9EK95;A0A286YDF5;Q69ZN7;E9Q390;A0A286YCZ3	B9EK95	1259	1272	Myof	Myoferlin	yes	no	2	6.0701e-05	84.658		By matching	By matching
ACGEFVFLMDR	MVSFYPDIPEVEASKACGEFVFLMDRSGSM	EASKACGEFVFLMDRSGSMDSPMSTENNSQ	K	A	C	D	R	S	1	1	0	1	1	0	1	1	0	0	1	0	1	2	0	0	0	0	0	1	0	0	11	0	1330.61	Q99KC8	Q99KC8	278	288	Vwa5a	von Willebrand factor A domain-containing protein 5A	yes	yes	2	0.00039976	83	By matching	By matching	By matching	By matching	By matching
ACGLIIFR	______________________________	______________________________	R	A	C	F	R	R	1	1	0	0	1	0	0	1	0	2	1	0	0	1	0	0	0	0	0	0	0	0	8	0	935.526	P56380;Q3V1C8	P56380	5	12	Nudt2	Bis(5-nucleosyl)-tetraphosphatase [asymmetrical]	yes	no	2	0.0037361	113.25	By MS/MS	By MS/MS	By MS/MS	By MS/MS	By MS/MS
ACGLNFADLMGR	VPPAPGPGQLTLRVRACGLNFADLMGRQGL	RVRACGLNFADLMGRQGLYDRLPPLPVTPG	R	A	C	G	R	Q	2	1	1	1	1	0	0	2	0	0	2	0	1	1	0	0	0	0	0	0	0	0	12	0	1310.61	Q5RKP0;Q499X4;Q3TXD3;Q62465;Q3U331	Q5RKP0	93	104	Vat1	Synaptic vesicle membrane protein VAT-1 homolog	yes	no	2	3.9935e-08	136.99	By MS/MS	By MS/MS	By MS/MS	By MS/MS	By MS/MS
ACGLVASNLNLK	______________________________	______________________________	M	A	C	L	K	P	2	0	2	0	1	0	0	1	0	0	3	1	0	0	0	1	0	0	0	1	0	0	12	0	1245.68	P16045;A0A2R8VHJ0	P16045	2	13	Lgals1	Galectin-1	yes	no	1;2	4.8846e-23	190.02	By MS/MS	By MS/MS	By MS/MS	By MS/MS	By MS/MS
ACGLVASNLNLKPGECLK	______________________________	LVASNLNLKPGECLKVRGEVASDAKSFVLN	M	A	C	L	K	V	2	0	2	0	2	0	1	2	0	0	4	2	0	0	1	1	0	0	0	1	0	0	18	1	1917.01	P16045;A0A2R8VHJ0	P16045	2	19	Lgals1	Galectin-1	yes	no	2;3	3.1573e-143	304.93	By MS/MS	By MS/MS	By MS/MS	By MS/MS	By MS/MS
ACGNFGIPCELR	MGSTSDLGHCEKIKKACGNFGIPCELRVTS	IKKACGNFGIPCELRVTSAHKGPDETLRIK	K	A	C	L	R	V	1	1	1	0	2	0	1	2	0	1	1	0	0	1	1	0	0	0	0	0	0	0	12	0	1366.64	Q9DCL9	Q9DCL9	287	298	Paics	Multifunctional protein ADE2;Phosphoribosylaminoimidazole-succinocarboxamide synthase;Phosphoribosylaminoimidazole carboxylase	yes	yes	2	0.00014141	96.342	By MS/MS	By MS/MS	By MS/MS	By MS/MS	By MS/MS
ACGVSRPVIACSVTIK	NVPYVFVRSKQALGRACGVSRPVIACSVTI	CGVSRPVIACSVTIKEGSQLKQQIQSIQQS	R	A	C	I	K	E	2	1	0	0	2	0	0	1	0	2	0	1	0	0	1	2	1	0	0	3	0	0	16	1	1690.91	Q9D0T1	Q9D0T1	92	107	Nhp2l1	NHP2-like protein 1;NHP2-like protein 1, N-terminally processed	yes	yes	2;3	7.6322e-06	96.103	By MS/MS	By matching	By MS/MS	By matching	By matching
ACHILECPEGLAQDVISTIGQAFELR	AEYVAYVAKDPVNQRACHILECPEGLAQDV	AQDVISTIGQAFELRFKQYLRNPPKLVTPH	R	A	C	L	R	F	3	1	0	1	2	2	3	2	1	3	3	0	0	1	1	1	1	0	0	1	0	0	26	0	2900.44	P98083;D3YZV5;D3Z2I8;D3Z5U6	P98083	286	311	Shc1	SHC-transforming protein 1	yes	no	3	7.8111e-07	40.682	By matching		By MS/MS
ACIPQSFTVDSSK	SKVKIAGPGLSSCVRACIPQSFTVDSSKAG	VRACIPQSFTVDSSKAGLAPLEVRVLGPRG	R	A	C	S	K	A	1	0	0	1	1	1	0	0	0	1	0	1	0	1	1	3	1	0	0	1	0	0	13	0	1425.68	Q80X90	Q80X90	1437	1449	Flnb	Filamin-B	yes	yes	2	1.1047e-10	146.11	By MS/MS	By MS/MS	By MS/MS	By MS/MS	By MS/MS
ACLIFFDEIDAIGGAR	ARMVRELFEMARTKKACLIFFDEIDAIGGA	CLIFFDEIDAIGGARFDDGAGGDNEVQRTM	K	A	C	A	R	F	3	1	0	2	1	0	1	2	0	3	1	0	0	2	0	0	0	0	0	0	0	0	16	0	1753.87	Q8BVQ9;P46471;Q3UIH5;Q3U5V3	Q8BVQ9	311	326	Psmc2	26S protease regulatory subunit 7	yes	no	2	0.0055653	46.592
ACLIGCGFSTGYGAAVK	ESSVAKVDGAAPPEKACLIGCGFSTGYGAA	LIGCGFSTGYGAAVKTAKVTPGSTCVVFGL	K	A	C	V	K	T	3	0	0	0	2	0	0	4	0	1	1	1	0	1	0	1	1	0	1	1	0	0	17	0	1704.82	Q548K2;Q9D748;Q64437;Q3UMM7	Q548K2	169	185	Adh7	Alcohol dehydrogenase class 4 mu/sigma chain	yes	no	2	6.8018e-11	106.01	By MS/MS	By MS/MS	By MS/MS	By MS/MS	By MS/MS
ACLISLGYDIGNDPQGEAEFAR	FDRDHSGTLGPEEFKACLISLGYDIGNDPQ	YDIGNDPQGEAEFARIMSIVDPNRLGVVTF	K	A	C	A	R	I	3	1	1	2	1	1	2	3	0	2	2	0	0	1	1	1	0	0	1	0	0	0	22	0	2382.12	Q7TPR4;Q99LJ3	Q7TPR4	773	794	Actn1	Alpha-actinin-1	yes	no	2;3	3.4969e-29	179.39	By MS/MS	By MS/MS	By MS/MS	By MS/MS	By MS/MS
ACLISLGYDVENDR	FDKDHGGALGPEEFKACLISLGYDVENDRQ	KACLISLGYDVENDRQGDAEFNRIMSVVDP	K	A	C	D	R	Q	1	1	1	2	1	0	1	1	0	1	2	0	0	0	0	1	0	0	1	1	0	0	14	0	1610.76	Q3ULT2;P57780;Q3UDJ7;A0A1L1SV25;Q1A602;Q8BP35	Q3ULT2	793	806	Actn4	Alpha-actinin-4	yes	no	2	1.4969e-07	118.4	By MS/MS	By MS/MS	By MS/MS	By MS/MS	By MS/MS
ACLISLGYDVENDRQGDAEFNR	FDKDHGGALGPEEFKACLISLGYDVENDRQ	YDVENDRQGDAEFNRIMSVVDPNHSGLVTF	K	A	C	N	R	I	2	2	2	3	1	1	2	2	0	1	2	0	0	1	0	1	0	0	1	1	0	0	22	1	2528.16	Q3ULT2;P57780;Q3UDJ7;Q1A602;Q8BP35	Q3ULT2	793	814	Actn4	Alpha-actinin-4	yes	no	3	3.1165e-09	89.668	By matching	By matching	By matching	By matching	By MS/MS
ACLISMGYNMGEAEFAR	FDRKKTGMMDTDDFRACLISMGYNMGEAEF	LISMGYNMGEAEFARIMSIVDPNRLGVVTF	R	A	C	A	R	I	3	1	1	0	1	0	2	2	0	1	1	0	2	1	0	1	0	0	1	0	0	0	17	0	1905.84	A1BN54	A1BN54	773	789	Actn1		yes	yes	2	9.6375e-08	95.401	By MS/MS	By matching	By matching		By MS/MS
ACLLPETVNMEEYPYDAEY	DEEMATILSFNRNWRACLLPETVNMEEYPY	PETVNMEEYPYDAEY_______________	R	A	C	E	Y	-	2	0	1	1	1	0	4	0	0	0	2	0	1	0	2	0	1	0	3	1	0	0	19	0	2292.98	P45377	P45377	298	316	Akr1b8	Aldose reductase-related protein 2	yes	yes	2	0.016162	32.498	By MS/MS	By matching	By MS/MS	By MS/MS	By MS/MS
ACMDYPVR	ECLRNVSCLWCNENKACMDYPVRKILPPAS	LWCNENKACMDYPVRKILPPASLCKLSSAR	K	A	C	V	R	K	1	1	0	1	1	0	0	0	0	0	0	0	1	0	1	0	0	0	1	1	0	0	8	0	997.436	E0CXB5;Q8R143;Q3U9U7	E0CXB5	33	40	Pttg1ip	Pituitary tumor-transforming gene 1 protein-interacting protein	yes	no	2	0.003801	79.597	By MS/MS	By matching	By matching	By matching	By matching
ACNLEVILGFDGSR	AMHETLCPGVTDVSKACNLEVILGFDGSRD	KACNLEVILGFDGSRDQNVFVSQKGLESKV	K	A	C	S	R	D	1	1	1	1	1	0	1	2	0	1	2	0	0	1	0	1	0	0	0	1	0	0	14	0	1536.76	E9PWQ3;J3QQ16;A0A087WS16;O88493;Q05504	E9PWQ3	1831	1844	Col6a3		yes	no	2	1.7334e-05	96.82			By MS/MS
ACNQLGQFLQHR	SLIIHHDSEPNLLVRACNQLGQFLQHRETN	LVRACNQLGQFLQHRETNLRYLALESMCTL	R	A	C	H	R	E	1	1	1	0	1	3	0	1	1	0	2	0	0	1	0	0	0	0	0	0	0	0	12	0	1457.72	P17426;Q6PEE6;Q3U7X9;Q69ZW4;P17427	Q6PEE6	329	340	Ap2a1;Ap2a2	AP-2 complex subunit alpha-1;AP-2 complex subunit alpha-2	no	no	2;3	0.00054865	68.069	By MS/MS	By MS/MS	By MS/MS	By MS/MS	By MS/MS
ACPLDQAIGLLVAIFHK	______________________________	PLDQAIGLLVAIFHKYSGKEGDKHTLSKKE	M	A	C	H	K	Y	3	0	0	1	1	1	0	1	1	2	3	1	0	1	1	0	0	0	0	1	0	0	17	0	1852.03	Q545I9;P14069	Q545I9	2	18	S100a6	Protein S100;Protein S100-A6	yes	no	2;3	1.121e-94	256.47	By MS/MS	By matching	By MS/MS	By MS/MS	By MS/MS
ACPLDQAIGLLVAIFHKYSGKEGDK	______________________________	LVAIFHKYSGKEGDKHTLSKKELKELIQKE	M	A	C	D	K	H	3	0	0	2	1	1	1	3	1	2	3	3	0	1	1	1	0	0	1	1	0	0	25	2	2716.43	Q545I9;P14069	Q545I9	2	26	S100a6	Protein S100;Protein S100-A6	yes	no	3;4	1.2994e-17	118.22	By matching			By matching	By matching
ACQIFVR	SFGGAGGHAPGVARKACQIFVRNLPFDFTW	HAPGVARKACQIFVRNLPFDFTWKMLKDKF	K	A	C	V	R	N	1	1	0	0	1	1	0	0	0	1	0	0	0	1	0	0	0	0	0	1	0	0	7	0	879.464	Q9D0E1;Q3THB3;A0A1S6GWJ8;Q3TW40;Q570Z0;Q3TL61;B8JK32;B8JK33;Q3TQ66;A0A3Q4L2X3	Q9D0E1	651	657	Hnrnpm	Heterogeneous nuclear ribonucleoprotein M	yes	no	2	0.0045901	106.29	By matching	By matching	By matching	By MS/MS	By matching
ACQSIYPLHDVFVR	VNKLIPDSIGKDIEKACQSIYPLHDVFVRK	KACQSIYPLHDVFVRKVKMLKKPKFELGKL	K	A	C	V	R	K	1	1	0	1	1	1	0	0	1	1	1	0	0	1	1	1	0	0	1	2	0	0	14	0	1690.85	Q564F3;Q3UAC2;Q3U5P8;P97351;Q9D1S3;Q3UJU5	Q564F3	200	213	Rps3a1;Rps3a	40S ribosomal protein S3a	yes	no	2;3	4.0832e-16	166.14	By MS/MS	By MS/MS	By MS/MS	By MS/MS	By MS/MS
ACSEFSFHMPSLEELAEVLQK	______________________________	FHMPSLEELAEVLQKGLTDNFADVQVSVVD	M	A	C	Q	K	G	2	0	0	0	1	1	4	0	1	0	3	1	1	2	1	3	0	0	0	1	0	0	21	0	2438.15	Q91V76;A0A1L1ST86	Q91V76	2	22		Ester hydrolase C11orf54 homolog	yes	no	2;3	3.6091e-06	74.364	By MS/MS	By matching	By MS/MS	By matching	By matching
ACSPGASEITGLSK	PRVVDKLSLCIAPGKACSPGASEITGLSKA	KACSPGASEITGLSKAELEVQGRQRFDDNL	K	A	C	S	K	A	2	0	0	0	1	0	1	2	0	1	1	1	0	0	1	3	1	0	0	0	0	0	14	0	1363.67	Q91XB0	Q91XB0	76	89	Trex1	Three-prime repair exonuclease 1	yes	yes	2	0.0006194	58.274	By matching	By matching		By MS/MS	By MS/MS
ACSQEPCPPEQPDPR	SIPAPNCSGESEQMRACSQEPCPPEQPDPR	ACSQEPCPPEQPDPRALQCAAFDSQEFMGQ	R	A	C	P	R	A	1	1	0	1	2	2	2	0	0	0	0	0	0	0	5	1	0	0	0	0	0	0	15	0	1740.74	Q80T21	Q80T21	337	351	Adamtsl4	ADAMTS-like protein 4	yes	yes	2	0.0016836	50.284	By MS/MS	By matching	By MS/MS	By matching	By matching
ACTGSLNMTLQR	SAQGMTHLEAQNKIKACTGSLNMTLQRASA	KIKACTGSLNMTLQRASAAAKSEPVSVQKG	K	A	C	Q	R	A	1	1	1	0	1	1	0	1	0	0	2	0	1	0	0	1	2	0	0	0	0	0	12	0	1337.64	Q2Q7P0;Q8CI51	Q8CI51	72	83	Pdlim5	PDZ and LIM domain protein 5	no	no	2	8.0669e-05	102.06	By MS/MS	By MS/MS		By MS/MS	By MS/MS
ACVAGTSDAEAVK	LNYSEWLRGFEKKAKACVAGTSDAEAVKVL	AKACVAGTSDAEAVKVLEHRLKEASEMHTL	K	A	C	V	K	V	4	0	0	1	1	0	1	1	0	0	0	1	0	0	0	1	1	0	0	2	0	0	13	0	1264.6	A0A087WQF8;A0A087WP48;A0A087WS04;A0A087WS29;A0A087WQG4;A0A087WQD0;A0A087WNW3;A0A087WQI3;A0A087WPW5;A0A087WS23;A0A087WQ25;A0A087WRS1;A0A087WQQ5;A0A087WP85;A0A087WP14;A0A087WPX0;F8VQC7;Q61595;Q6A0E9	A0A087WQF8	1028	1040	Ktn1;mKIAA0004	Kinectin	yes	no	2	0.014542	36.424	By MS/MS				By matching
ACVDTALENLSTLK	EDPLISGLLNSQALKACVDTALENLSTLKM	KACVDTALENLSTLKMKVAEVLAGEGHLYS	K	A	C	L	K	M	2	0	1	1	1	0	1	0	0	0	3	1	0	0	0	1	2	0	0	1	0	0	14	0	1520.78	P19096;A0A0U1RNJ1;Q3UHT6;Q3TB22	P19096	1221	1234	Fasn	Fatty acid synthase;[Acyl-carrier-protein] S-acetyltransferase;[Acyl-carrier-protein] S-malonyltransferase;3-oxoacyl-[acyl-carrier-protein] synthase;3-oxoacyl-[acyl-carrier-protein] reductase;3-hydroxyacyl-[acyl-carrier-protein] dehydratase;Enoyl-[acyl-carrier-protein] reductase;Oleoyl-[acyl-carrier-protein] hydrolase	yes	no	2	0.0058185	45.077	By MS/MS		By matching		By MS/MS
ACVEAPGGNPICSLHDQGAGGNGNVLK	RGDPEMEQKMNRVIRACVEAPGGNPICSLH	SLHDQGAGGNGNVLKELSDPEGAIIYTSRF	R	A	C	L	K	E	3	0	3	1	2	1	1	6	1	1	2	1	0	0	2	1	0	0	0	2	0	0	27	0	2665.26	Q5SUR0;G3UY86	Q5SUR0	501	527	Pfas	Phosphoribosylformylglycinamidine synthase	yes	no	3	0.010707	19.25	By MS/MS	By MS/MS	By MS/MS	By matching	By MS/MS
ACYLSINPQK	HTSAEFEVVRTIKERACYLSINPQKDEALE	TIKERACYLSINPQKDEALETEKVQYTLPD	R	A	C	Q	K	D	1	0	1	0	1	1	0	0	0	1	1	1	0	0	1	1	0	0	1	0	0	0	10	0	1179.6	P61164;A0A494BB86;Q8R5C5;Q8R1B2	Q8R5C5	221	230	Actr1a;Actr1b	Alpha-centractin;Beta-centractin	no	no	2	0.00046201	81.296	By MS/MS	By matching
ADAASQVLLGSGLTILSQPLMYVK	______________________________	GSGLTILSQPLMYVKVLIQVGYEPLPPTIG	M	A	D	V	K	V	3	0	0	1	0	2	0	2	0	1	5	1	1	0	1	3	1	0	1	2	0	0	24	0	2474.35	Q3UA17;Q791V5;A2AFW6;Q9D050;D6RCZ1	Q3UA17	2	25	Mtch2	Mitochondrial carrier homolog 2	yes	no	2;3	6.0711e-56	173.36	By MS/MS	By MS/MS	By MS/MS	By MS/MS	By MS/MS
ADAECYTALK	SEIEDAAFLAREKAKADAECYTALKIAEAN	REKAKADAECYTALKIAEANKLKLTPEYLQ	K	A	D	L	K	I	3	0	0	1	1	0	1	0	0	0	1	1	0	0	0	0	1	0	1	0	0	0	10	0	1127.52	Q8BFZ9;A0A1B0GT70	Q8BFZ9	258	267	Erlin2	Erlin-2	yes	no	2	0.0032024	54.066	By MS/MS	By matching	By MS/MS	By matching	By MS/MS
ADAEVITFPK	______________________________	______________________________	M	A	D	P	K	K	2	0	0	1	0	0	1	0	0	1	0	1	0	1	1	0	1	0	0	1	0	0	10	0	1089.57	Q3TM67;Q3TI79;Q9ESX5;B7ZCL7;F6YUI5;A2AN81	Q3TM67	2	11	Dkc1	H/ACA ribonucleoprotein complex subunit 4	yes	no	1;2	0.00024022	90.15	By MS/MS	By MS/MS	By matching	By MS/MS	By MS/MS
ADAFGDELFSVFEDDSTSAAGAK	______________________________	FSVFEDDSTSAAGAKKDKEKEKWKGPPGSA	M	A	D	A	K	K	5	0	0	4	0	0	2	2	0	0	1	1	0	3	0	3	1	0	0	1	0	0	23	0	2349.03	Q9CZU3;Q8BVK1;Q8BVI7	Q9CZU3	2	24	Skiv2l2	Superkiller viralicidic activity 2-like 2	yes	no	2	1.6257e-10	94.725
ADAGGELNLAR	RDEKGALFRAHARYRADAGGELNLARAPAL	ARYRADAGGELNLARAPALGGSFSGLEPMG	R	A	D	A	R	A	3	1	1	1	0	0	1	2	0	0	2	0	0	0	0	0	0	0	0	0	0	0	11	0	1085.55	Q6P2K2;Q9QYR9	Q6P2K2	95	105	Acot2	Acyl-coenzyme A thioesterase 2, mitochondrial	yes	no	2	0.00033446	85.731		By MS/MS		By MS/MS
ADALQAGASQFETSAAK	KVLERDQKLSELDDRADALQAGASQFETSA	ALQAGASQFETSAAKLKRKYWWKNCKMWAI	R	A	D	A	K	L	6	0	0	1	0	2	1	1	0	0	1	1	0	1	0	2	1	0	0	0	0	0	17	0	1664.8	Q8CHR4;O35619;B0QZN5;P63044;P63024	P63024	54	70	Vamp2;Vamp3	Vesicle-associated membrane protein 2;Vesicle-associated membrane protein 3	no	no	2	4.7806e-21	150.49	By MS/MS	By MS/MS	By MS/MS	By MS/MS	By MS/MS
ADASNWGDFGSDK	MVQSELQLQPRAGRRADASNWGDFGSDKGG	RRADASNWGDFGSDKGGLGNTDIPPITPNS	R	A	D	D	K	G	2	0	1	3	0	0	0	2	0	0	0	1	0	1	0	2	0	1	0	0	0	0	13	0	1368.56	Q7TSG5	Q7TSG5	16	28	Sh3d21	SH3 domain-containing protein 21	yes	yes	2	0.061011	25.938	By matching	By matching	By matching	By matching	By matching
ADATNVNNWHWTER	AKWGEGDPRWIVEERADATNVNNWHWTERD	RADATNVNNWHWTERDASNWSTEKLKTLFL	R	A	D	E	R	D	2	1	3	1	0	0	1	0	1	0	0	0	0	0	0	0	2	2	0	1	0	0	14	0	1712.77	Q3TL79;Q8BK64	Q3TL79	17	30	Ahsa1	Activator of 90 kDa heat shock protein ATPase homolog 1	yes	no	2	0.0082739	60.49	By matching	By matching	By matching	By matching
ADAVQDSEMVELVELEIR	AKQIGVEHVVVYVNKADAVQDSEMVELVEL	VQDSEMVELVELEIRELLTEFGYKGEETPV	K	A	D	I	R	E	2	1	0	2	0	1	4	0	0	1	2	0	1	0	0	1	0	0	0	3	0	0	18	0	2045	Q8BFR5	Q8BFR5	183	200	Tufm	Elongation factor Tu, mitochondrial	yes	yes	2;3	6.2196e-09	98.531	By MS/MS	By matching	By MS/MS	By matching	By matching
ADAYFSPIHSQLEHLLDPSSFTGR	VKQEGGDNDLIERIRADAYFSPIHSQLEHL	SQLEHLLDPSSFTGRAPQQVHRFLEEEVRP	R	A	D	G	R	A	2	1	0	2	0	1	1	1	2	1	3	0	0	2	2	4	1	0	1	0	0	0	24	0	2687.3	Q3TMB8;P54822;E9Q242	Q3TMB8	429	452	Adsl	Adenylosuccinate lyase	yes	no	3;4	3.1118e-11	84.181	By MS/MS	By MS/MS	By MS/MS	By MS/MS	By MS/MS
ADCDVSVPK	SMPDVSLNLKGPKVKADCDVSVPKVGGEIK	KGPKVKADCDVSVPKVGGEIKAPAVDIKGP	K	A	D	P	K	V	1	0	0	2	1	0	0	0	0	0	0	1	0	0	1	1	0	0	0	2	0	0	9	0	976.454	E9Q616;Q6UL10;Q61484	E9Q616	1588	1596	Ahnak		yes	no	1;2	0.0014162	73.26	By MS/MS	By MS/MS	By MS/MS		By MS/MS
ADCIEVQVQSSDTPVTQTTEAVK	LGSLEGSPSLPDQDKADCIEVQVQSSDTPV	QSSDTPVTQTTEAVKKVEETVATSEMDESL	K	A	D	V	K	K	2	0	0	2	1	3	2	0	0	1	0	1	0	0	1	2	4	0	0	4	0	0	23	0	2492.2	B2RRE0;Q9WTQ5	B2RRE0	1364	1386	Akap12	A-kinase anchor protein 12	yes	no	2	0.00036617	46.964	By MS/MS	By matching	By matching
ADCIEVQVQSSDTPVTQTTEAVKK	LGSLEGSPSLPDQDKADCIEVQVQSSDTPV	SSDTPVTQTTEAVKKVEETVATSEMDESLE	K	A	D	K	K	V	2	0	0	2	1	3	2	0	0	1	0	2	0	0	1	2	4	0	0	4	0	0	24	1	2620.29	B2RRE0;Q9WTQ5	B2RRE0	1364	1387	Akap12	A-kinase anchor protein 12	yes	no	3	0.095465	24.896
ADCTITMADSDLLALMTGK	VKNGKGSVLPNSDKKADCTITMADSDLLAL	ITMADSDLLALMTGKMNPQSAFFQGKLKIA	K	A	D	G	K	M	3	0	0	3	1	0	0	1	0	1	3	1	2	0	0	1	3	0	0	0	0	0	19	0	2012.95	P32020	P32020	493	511	Scp2	Non-specific lipid-transfer protein	yes	yes	3	0.04815	14.161	By matching	By MS/MS	By matching	By matching	By matching
ADDADEFGYSR	AKSARLNLWRYGDFRADDADEFGYSR____	GDFRADDADEFGYSR_______________	R	A	D	S	R	-	2	1	0	3	0	0	1	1	0	0	0	0	0	1	0	1	0	0	1	0	0	0	11	0	1244.49	Q3UZI3;Q3TW51;Q78PY7;Q3TRW3	Q3UZI3	900	910	Snd1	Staphylococcal nuclease domain-containing protein 1	yes	no	2	1.4442e-05	122.26	By MS/MS	By MS/MS		By MS/MS	By MS/MS
ADDDVLFEDVYELCEVIGK	______________________________	VLFEDVYELCEVIGKGPFSVVRRCINRETG	M	A	D	G	K	G	1	0	0	4	1	0	3	1	0	1	2	1	0	1	0	0	0	0	1	3	0	0	19	0	2215.02	B7ZP42;O70589;B9EJ23;B1AUH5	B7ZP42	2	20	Cask	Peripheral plasma membrane protein CASK	yes	no	2	0.001029	42.041	By matching			By matching	By matching
ADDGRPFPQVIK	CIGGVILFHETLYQKADDGRPFPQVIKSKG	YQKADDGRPFPQVIKSKGGVVGIKVDKGVV	K	A	D	I	K	S	1	1	0	2	0	1	0	1	0	1	0	1	0	1	2	0	0	0	0	1	0	0	12	1	1341.7	Q9CPQ9;A6ZI46;Q5FWB7;P05064;A6ZI44;Q6NY00;D3YWI1;D3Z510;A0A0U1RPN8;D3YV98;A0A0U1RPT5	Q5FWB7	88	99	Aldoart1;Aldoa	Fructose-bisphosphate aldolase;Fructose-bisphosphate aldolase A	no	no	2;3	0.0012505	108.47	By MS/MS	By MS/MS	By MS/MS	By MS/MS	By MS/MS
ADDIDIEAMLEAPYK	______________________________	ADDIDIEAMLEAPYKKDENKLNSANGHEER	M	A	D	Y	K	K	3	0	0	3	0	0	2	0	0	2	1	1	1	0	1	0	0	0	1	0	0	0	15	0	1692.79	Q3U313;Q8VH51;E9Q8F0;B7ZD61;B7ZD63;Q3TJP1;B7ZD64;E9PZF9;D6RCZ8;E9Q999;D6RJ85	Q3U313	2	16	Rbm39	RNA-binding protein 39	yes	no	2	0.00012992	87.001	By MS/MS	By MS/MS	By MS/MS	By MS/MS	By MS/MS
ADDLDFETGDAGASATFPMQCSALR	______________________________	AGASATFPMQCSALRKNGFVVLKGRPCKIV	M	A	D	L	R	K	5	1	0	4	1	1	1	2	0	0	2	0	1	2	1	2	2	0	0	0	0	0	25	0	2632.14	Q66JR8;P63242;A0A0A0MQM0	P63242	2	26	Ptms;Eif5a	Eukaryotic translation initiation factor 5A-1;Eukaryotic translation initiation factor 5A	no	no	2;3	1.0629e-84	203.99	By MS/MS	By MS/MS	By MS/MS	By MS/MS	By MS/MS
ADDLDFETGDAGASATFPMQCSALRK	______________________________	GASATFPMQCSALRKNGFVVLKGRPCKIVE	M	A	D	R	K	N	5	1	0	4	1	1	1	2	0	0	2	1	1	2	1	2	2	0	0	0	0	0	26	1	2760.24	Q66JR8;P63242;A0A0A0MQM0	P63242	2	27	Ptms;Eif5a	Eukaryotic translation initiation factor 5A-1;Eukaryotic translation initiation factor 5A	no	no	2;3	8.5321e-15	116.43	By MS/MS	By MS/MS	By MS/MS		By MS/MS
ADDLLPLGDQTQDGDFGSR	RVKKIRKKEKEVIMRADDLLPLGDQTQDGD	LPLGDQTQDGDFGSRLRGRGRRRVPEVEEE	R	A	D	S	R	L	1	1	0	5	0	2	0	3	0	0	3	0	0	1	1	1	1	0	0	0	0	0	19	0	2018.92	Q9Z315	Q9Z315	420	438	Sart1	U4/U6.U5 tri-snRNP-associated protein 1	yes	yes	2	0.00057871	49.12
ADDPNSIFLIDHAWTCR	ELCYKVIVTSESGVRADDPNSIFLIDHAWT	DPNSIFLIDHAWTCRVEHARKQLQQVPGLL	R	A	D	C	R	V	2	1	1	3	1	0	0	0	1	2	1	0	0	1	1	1	1	1	0	0	0	0	17	0	2016.94	Q3UDE2	Q3UDE2	106	122	Ttll12	Tubulin--tyrosine ligase-like protein 12	yes	yes	3	1.3794e-08	94.385	By MS/MS	By MS/MS	By MS/MS	By MS/MS	By MS/MS
ADDPSAADRNVEIWK	______________________________	ADDPSAADRNVEIWKIKKLIKSLEAARGNG	M	A	D	W	K	I	3	1	1	3	0	0	1	0	0	1	0	1	0	0	1	1	0	1	0	1	0	0	15	1	1685.8	Q3TF02;Q8BWY3;Q3TDF8	Q3TF02	2	16	Etf1	Eukaryotic peptide chain release factor subunit 1	yes	no	2	0.010859	47.559		By matching			By MS/MS
ADDPSSYMEVVQAANASGNWEELVK	LQKGMVKEAIDSYIKADDPSSYMEVVQAAN	VQAANASGNWEELVKYLQMARKKARESYVE	K	A	D	V	K	Y	4	0	2	2	0	1	3	1	0	0	1	1	1	0	1	3	0	1	1	3	0	0	25	0	2709.22	Q5SXR6;Q68FD5;Q80U89;Q3UPJ3	Q5SXR6	1135	1159	Cltc;mKIAA0034	Clathrin heavy chain;Clathrin heavy chain 1	yes	no	2;3	4.8329e-56	169.92	By MS/MS	By MS/MS	By MS/MS	By MS/MS	By MS/MS
ADDSEVPSLPLGLTGAFEDTSFASLSNLVNENTLK	ESAEACEEPEDDVKKADDSEVPSLPLGLTG	SFASLSNLVNENTLKAIEEMGFKRMTEIQH	K	A	D	L	K	A	3	0	3	3	0	0	3	2	0	0	6	1	0	2	2	5	3	0	0	2	0	0	35	0	3650.78	B2RUM8;Q8K363	B2RUM8	148	182	Ddx18	ATP-dependent RNA helicase DDX18	yes	no	3	3.3083e-05	44.317	By matching	By MS/MS	By MS/MS	By MS/MS	By MS/MS
ADDTFEALR	TARPQAPATVGLAFRADDTFEALRIEPFSS	VGLAFRADDTFEALRIEPFSSPPELPDVMK	R	A	D	L	R	I	2	1	0	2	0	0	1	0	0	0	1	0	0	1	0	0	1	0	0	0	0	0	9	0	1036.48	P62869	P62869	81	89	Tceb2	Transcription elongation factor B polypeptide 2	yes	yes	2	0.00073235	88.921	By MS/MS	By MS/MS	By MS/MS	By MS/MS	By MS/MS
ADDVDQQQTTNTVEEPLDLIR	______________________________	QQTTNTVEEPLDLIRLSLDERIYVKMRNDR	M	A	D	I	R	L	1	1	1	4	0	3	2	0	0	1	2	0	0	0	1	0	3	0	0	2	0	0	21	0	2399.15	P62311	P62311	2	22	Lsm3	U6 snRNA-associated Sm-like protein LSm3	yes	yes	2;3	1.1643e-09	125.53	By MS/MS	By MS/MS	By MS/MS	By MS/MS	By MS/MS
ADDVVWVR	PDRVLVRVKDLTVQKADDVVWVRARVHTSR	KDLTVQKADDVVWVRARVHTSRAKGKQCFL	K	A	D	V	R	A	1	1	0	2	0	0	0	0	0	0	0	0	0	0	0	0	0	1	0	3	0	0	8	0	958.487	Q8BK18;Q3TMC5;Q3TF87;Q922B2;Q3UJQ3;Q8BJY7	Q8BK18	56	63	Dars	Aspartate--tRNA ligase, cytoplasmic	yes	no	2	0.003766	91.9	By matching	By MS/MS	By MS/MS	By MS/MS	By MS/MS
ADEAALDHPYLK	ALLLRAAFQSLLDARADEAALDHPYLKQID	DARADEAALDHPYLKQIDPVVLKHCHAAAA	R	A	D	L	K	Q	3	0	0	2	0	0	1	0	1	0	2	1	0	0	1	0	0	0	1	0	0	0	12	0	1341.66	Q63829	Q63829	41	52	Commd3	COMM domain-containing protein 3	yes	yes	3	0.019979	36.236	By matching	By matching	By matching	By MS/MS	By matching
ADEALFLLLHNEMVSGVYK	______________________________	LFLLLHNEMVSGVYKSAEQGEVENGRCVTK	M	A	D	Y	K	S	2	0	1	1	0	0	2	1	1	0	4	1	1	1	0	1	0	0	1	2	0	0	19	0	2148.09	A0A1W2P7S5;Q9D289;A0A1W2P836;A0A1W2P7N0;A0A1W2P6E6	A0A1W2P7S5	2	20	Trappc6b	Trafficking protein particle complex subunit 6B	yes	no	2	5.085e-13	130.07	By MS/MS		By MS/MS		By MS/MS
ADEDGEGIHPSAPHR	______________________________	ADEDGEGIHPSAPHRNGGGGGGSGLHCAGN	M	A	D	H	R	N	2	1	0	2	0	0	2	2	2	1	0	0	0	0	2	1	0	0	0	0	0	0	15	0	1586.71	Q3UHD6;A0A0G2JG07	Q3UHD6	2	16	Snx27	Sorting nexin-27	yes	no	3	0.00036585	70.622			By MS/MS	By MS/MS
ADEDPIMGFHQMFLLK	TPDSCIISMVVGQLKADEDPIMGFHQMFLL	DEDPIMGFHQMFLLKNINDAWVCTNDMFRL	K	A	D	L	K	N	1	0	0	2	0	1	1	1	1	1	2	1	2	2	1	0	0	0	0	0	0	0	16	0	1890.9	P61971;Q3U8H8	P61971	91	106	Nutf2	Nuclear transport factor 2	yes	no	2;3	8.882e-09	102.52	By matching	By MS/MS	By MS/MS	By matching	By matching
ADEGISFR	SDPKRTIAQDYGVLKADEGISFRGLFIIDD	QDYGVLKADEGISFRGLFIIDDKGILRQIT	K	A	D	F	R	G	1	1	0	1	0	0	1	1	0	1	0	0	0	1	0	1	0	0	0	0	0	0	8	0	893.424	P35700;B1AXW5;B1AXW6;Q3U9J9	P35700	121	128	Prdx1	Peroxiredoxin-1	yes	no	1;2	0.00022441	150.84	By MS/MS	By MS/MS	By MS/MS		By MS/MS
ADEIESYLENLK	FLKSADCYNEIYNFKADEIESYLENLKGKK	NFKADEIESYLENLKGKKGLSGRYQTSSRL	K	A	D	L	K	G	1	0	1	1	0	0	3	0	0	1	2	1	0	0	0	1	0	0	1	0	0	0	12	0	1422.69	A2AQJ7;A2AQJ5;A2AQJ6;Q8BXN9	A2AQJ7	102	113	Tmem87a	Transmembrane protein 87A	yes	no	2	0.001352	76.143	By MS/MS	By MS/MS	By MS/MS	By MS/MS	By MS/MS
ADEVTLSEAGSTAGPAEPR	IQPLSSSEVDELIHKADEVTLSEAGSTAGP	TLSEAGSTAGPAEPRGLAEDVTRTTPSRRE	K	A	D	P	R	G	4	1	0	1	0	0	3	2	0	0	1	0	0	0	2	2	2	0	0	1	0	0	19	0	1856.88	Q8CB16;Q9Z0P4;Q91WF5;Q542N8;Q3TRX4;Q6ZQE7;A0A1W2P831;A0A1W2P879	Q8CB16	238	256	Palm	Paralemmin-1	yes	no	2	3.1709e-19	155.42	By MS/MS	By MS/MS	By MS/MS	By MS/MS	By MS/MS
ADEWLMK	ADFCIIHYAGKVDYKADEWLMKNMDPLNDN	YAGKVDYKADEWLMKNMDPLNDNIATLLHQ	K	A	D	M	K	N	1	0	0	1	0	0	1	0	0	0	1	1	1	0	0	0	0	1	0	0	0	0	7	0	891.416	Q8VDD5;Q5SV64;Q3UH59;Q61879;Q80T68;Q8BLI1;Q8BLI3;Q8BWI3	Q8VDD5	581	587	Myh9;Myh10	Myosin-9;Myosin-10	no	no	1;2	0.010547	90.986	By MS/MS	By MS/MS	By MS/MS	By MS/MS	By MS/MS
ADFADISILSDF	FKWAFLLSLYAHRYRADFADISILSDF___	RYRADFADISILSDF_______________	R	A	D	D	F	-	2	0	0	3	0	0	0	0	0	2	1	0	0	2	0	2	0	0	0	0	0	0	12	0	1312.62	A0A2R8VHT5;Q9D8M3	A0A2R8VHT5	77	88	Slc48a1	Heme transporter HRG1	yes	no	2	0.001809	59.8	By MS/MS	By MS/MS	By MS/MS	By MS/MS	By MS/MS
ADFAQACQDAGVR	GVDAVHPGYGFLSERADFAQACQDAGVRFI	ERADFAQACQDAGVRFIGPSPEVVRKMGDK	R	A	D	V	R	F	4	1	0	2	1	2	0	1	0	0	0	0	0	1	0	0	0	0	0	1	0	0	13	0	1394.62	G5E8R3;Q3TCQ3;Q3T9S7;E9QPD7;Q05920;Q3UFS6	G5E8R3	125	137	Pcx;Pc	Pyruvate carboxylase;Pyruvate carboxylase, mitochondrial	yes	no	2	0.0043728	57.348	By matching	By matching	By matching	By MS/MS	By matching
ADFCIIHYAGK	GTHPKFQKPKQLKDKADFCIIHYAGKVDYK	LKDKADFCIIHYAGKVDYKADEWLMKNMDP	K	A	D	G	K	V	2	0	0	1	1	0	0	1	1	2	0	1	0	1	0	0	0	0	1	0	0	0	11	0	1280.62	Q8VDD5;Q5SV64;Q3UH59;Q61879;Q80T68;Q8BLI1;Q8BLI3;Q8BWI3	Q8VDD5	566	576	Myh9;Myh10	Myosin-9;Myosin-10	no	no	2;3	1.0124e-05	126.31	By MS/MS	By MS/MS	By MS/MS	By MS/MS	By MS/MS
ADFDNTVAIHPTSSEELVTLR	MLQGFAVAVKMGATKADFDNTVAIHPTSSE	VAIHPTSSEELVTLR_______________	K	A	D	L	R	-	2	1	1	2	0	0	2	0	1	1	2	0	0	1	1	2	3	0	0	2	0	0	21	0	2314.14	Q91Z57;Q3U9R7;Q3UB84;Q3TXK9;Q3TWI5;P47791;Q3UAS7;Q3U9P5	Q91Z57	355	375	Gsr	Glutathione reductase, mitochondrial	yes	no	2;3	7.9597e-05	59.306	By MS/MS	By MS/MS	By MS/MS	By MS/MS	By MS/MS
ADFREPNAQVSR	______________________________	NGRADFREPNAQVSRPIPDIGGGYIPTEEE	R	A	D	S	R	P	2	2	1	1	0	1	1	0	0	0	0	0	0	1	1	1	0	0	0	1	0	0	12	1	1388.68	Q9CRD0;A0A0J9YUK7;A0A0J9YTV7	Q9CRD0	5	16	Ociad1	OCIA domain-containing protein 1	yes	no	3	0.037953	32.439				By matching	By MS/MS
ADFSPESPDLDLR	ARLTTGNKPITVPLRADFSPESPDLDLRVG	LRADFSPESPDLDLRVGPDFQGLRYLHGHV	R	A	D	L	R	V	1	1	0	3	0	0	1	0	0	0	2	0	0	1	2	2	0	0	0	0	0	0	13	0	1460.68	Q8BP56;E9QA85	Q8BP56	135	147	Athl1	Acid trehalase-like protein 1	yes	no	2	0.0011729	61.344	By MS/MS	By MS/MS	By MS/MS	By MS/MS	By MS/MS
ADGELNVDSLITR	______________________________	______________________________	M	A	D	T	R	L	1	1	1	2	0	0	1	1	0	1	2	0	0	0	0	1	1	0	0	1	0	0	13	0	1401.71	P62141;A0A0J9YUG2	P62141	2	14	Ppp1cb	Serine/threonine-protein phosphatase PP1-beta catalytic subunit	yes	no	2	6.4084e-06	122.7	By MS/MS	By MS/MS	By MS/MS	By MS/MS	By MS/MS
ADGSSLPEWVTDNAGTLHFAR	CSATGREKPTVKWVRADGSSLPEWVTDNAG	PEWVTDNAGTLHFARVTRDDAGNYTCIASN	R	A	D	A	R	V	3	1	1	2	0	0	1	2	1	0	2	0	0	1	1	2	2	1	0	1	0	0	21	0	2243.06	Q8BKG3	Q8BKG3	531	551	Ptk7	Inactive tyrosine-protein kinase 7	yes	yes	3	0.00090982	44.054	By MS/MS	By MS/MS	By MS/MS	By MS/MS	By MS/MS
ADGVHTVEPTEAGDYR	LESPQGVLLVSESRKADGVHTVEPTEAGDY	DGVHTVEPTEAGDYRLCFDNSFSTISEKLV	K	A	D	Y	R	L	2	1	0	2	0	0	2	2	1	0	0	0	0	0	1	0	2	0	1	2	0	0	16	0	1715.78	B2RRM5;Q3V009	B2RRM5	89	104	Tmed1	Transmembrane emp24 domain-containing protein 1	yes	no	2;3	0.0502	26.89	By matching	By MS/MS	By MS/MS	By matching	By MS/MS
ADGYEPPVQESV	SGKAAGDETGAKVERADGYEPPVQESV___	VERADGYEPPVQESV_______________	R	A	D	S	V	-	1	0	0	1	0	1	2	1	0	0	0	0	0	0	2	1	0	0	1	2	0	0	12	0	1289.58	Q564F3;Q3UAC2;Q3U5P8;P97351;Q9D1S3;Q3UJU5	Q564F3	253	264	Rps3a1;Rps3a	40S ribosomal protein S3a	yes	no	1;2	0.00026188	85.807	By MS/MS	By matching	By matching	By matching	By MS/MS
ADHDFVVQEDFMK	DLRNVCTEAGMFAIRADHDFVVQEDFMKAV	IRADHDFVVQEDFMKAVRKVADSKKLESKL	R	A	D	M	K	A	1	0	0	3	0	1	1	0	1	0	0	1	1	2	0	0	0	0	0	2	0	0	13	0	1579.7	Q14AQ1;P62334;Q8QZS9	Q14AQ1	357	369	Psmc6	26S protease regulatory subunit 10B	yes	no	2;3	4.4386e-05	110.86	By MS/MS	By MS/MS	By MS/MS	By MS/MS	By MS/MS
ADHQPLTEASYVNLPTIALCNTDSPLR	AAFREPRLLVVTDPRADHQPLTEASYVNLP	NLPTIALCNTDSPLRYVDIAIPCNNKGAHS	R	A	D	L	R	Y	3	1	2	2	1	1	1	0	1	1	4	0	0	0	3	2	3	0	1	1	0	0	27	0	2982.48	B2CY77;P14206;A0A1L1SRW0	B2CY77	129	155	Rpsa	40S ribosomal protein SA	yes	no	2;3;4	2.9447e-91	191.59	By MS/MS	By MS/MS	By MS/MS	By MS/MS	By MS/MS
ADIDKLNIDSIIQR	______________________________	MADIDKLNIDSIIQRLLEVRGSKPGKNVQL	M	A	D	Q	R	L	1	1	1	3	0	1	0	0	0	4	1	1	0	0	0	1	0	0	0	0	0	0	14	1	1612.88	Q6ZWM8;Q3U7K1;P63087;A0A0G2JGC1	Q6ZWM8	2	15	Ppp1cc	Serine/threonine-protein phosphatase;Serine/threonine-protein phosphatase PP1-gamma catalytic subunit	yes	no	2	0.000167	80.979			By MS/MS	By MS/MS	By MS/MS
ADIELFVNR	APVNFCAEEKSNECKADIELFVNRLDSVES	KSNECKADIELFVNRLDSVESVLPYEYTAF	K	A	D	N	R	L	1	1	1	1	0	0	1	0	0	1	1	0	0	1	0	0	0	0	0	1	0	0	9	0	1075.57	Q8C7F9;Q8C6H4;Q542E4;Q3TWB8;P58021;E9PZ69	Q8C7F9	57	65	Tm9sf2	Transmembrane 9 superfamily member 2	yes	no	2	0.0045346	54.157	By MS/MS	By matching	By matching	By MS/MS	By MS/MS
ADIEMPFDPSK	NILFEEVHIPGSPFKADIEMPFDPSKVVAS	SPFKADIEMPFDPSKVVASGPGLEHGKVGE	K	A	D	S	K	V	1	0	0	2	0	0	1	0	0	1	0	1	1	1	2	1	0	0	0	0	0	0	11	0	1248.57	Q80X90	Q80X90	1125	1135	Flnb	Filamin-B	yes	yes	1;2	8.3391e-05	125.48	By MS/MS	By MS/MS	By MS/MS	By MS/MS	By MS/MS
ADIFMFDEPSSYLDVK	GELQRFACAVVCIQKADIFMFDEPSSYLDV	DIFMFDEPSSYLDVKQRLKAAITIRSLINP	K	A	D	V	K	Q	1	0	0	3	0	0	1	0	0	1	1	1	1	2	1	2	0	0	1	1	0	0	16	0	1875.86	Q6NXX7;Q3UHY8;Q3TIU8;P61222;Q3TJM9	Q6NXX7	211	226	Abce1	ATP-binding cassette sub-family E member 1	yes	no	2	1.8147e-06	86.313	By MS/MS	By MS/MS	By matching	By matching	By MS/MS
ADIFVDPVLHTACALDIK	ELCKKEVLNMLKESKADIFVDPVLHTACAL	FVDPVLHTACALDIKHHCAAITPGRGRQMS	K	A	D	I	K	H	3	0	0	3	1	0	0	0	1	2	2	1	0	1	1	0	1	0	0	2	0	0	18	0	1984.03	Q53WR6;Q61543;F8WHM5;F6RSH1;Q8BQH1	Q53WR6	1055	1072	Glg1	Golgi apparatus protein 1	yes	no	3	8.1844e-12	110.22	By MS/MS	By MS/MS	By MS/MS	By MS/MS	By MS/MS
ADIIVSELLGSFADNELSPECLDGAQHFLK	TVVSSDMREWVAPEKADIIVSELLGSFADN	ELSPECLDGAQHFLKDDGVSIPGEYTSFLA	K	A	D	L	K	D	3	0	1	3	1	1	3	2	1	2	5	1	0	2	1	3	0	0	0	1	0	0	30	0	3274.61	A0A0R4J049;Q8CIG8	A0A0R4J049	429	458	Prmt5	Protein arginine N-methyltransferase 5	yes	no	3	0.05783	32.164	By matching	By matching	By matching	By matching	By matching
ADILQVGLR	YLNLEIKGTNGQVTRADILQVGLRELLNAL	NGQVTRADILQVGLRELLNALFSNPMDDNL	R	A	D	L	R	E	1	1	0	1	0	1	0	1	0	1	2	0	0	0	0	0	0	0	0	1	0	0	9	0	983.576	D3Z3J6;G3UYE5;F6Y616;Q8VE62	D3Z3J6	181	189	Paip1	Polyadenylate-binding protein-interacting protein 1	yes	no	2	0.013111	60.76	By MS/MS	By matching	By MS/MS	By matching	By MS/MS
ADIVENQVMDTR	RKHHLDGETEEERIRADIVENQVMDTRMQL	RIRADIVENQVMDTRMQLIMLCYNPDFVAV	R	A	D	T	R	M	1	1	1	2	0	1	1	0	0	1	0	0	1	0	0	0	1	0	0	2	0	0	12	0	1389.66	A2AE89;P10649;F6WHQ7	A2AE89	97	108	Gstm1	Glutathione S-transferase Mu 1	yes	no	2	1.4355e-12	162.38	By MS/MS	By MS/MS	By MS/MS	By MS/MS	By MS/MS
ADIVFLLDGSINFR	PGVDLPSPSRPEKKKADIVFLLDGSINFRR	KADIVFLLDGSINFRRDSFQEVLRFASEIV	K	A	D	F	R	R	1	1	1	2	0	0	0	1	0	2	2	0	0	2	0	1	0	0	0	1	0	0	14	0	1578.84	E9PWQ3;J3QQ16;A0A087WS16;O88493;D3YWD1;Q9Z0I9	E9PWQ3	1635	1648	Col6a3		no	no	2	0.00023155	88.441	By matching		By matching	By matching
ADIWSFGITAIELATGAAPYHK	MAPEVMEQVRGYDFKADIWSFGITAIELAT	ITAIELATGAAPYHKYPPMKVLMLTLQNDP	K	A	D	H	K	Y	5	0	0	1	0	0	1	2	1	3	1	1	0	1	1	1	2	1	1	0	0	0	22	0	2331.19	Q6ZPX7;Q6P9R2	Q6ZPX7	132	153	mKIAA1101;Oxsr1	Serine/threonine-protein kinase OSR1	yes	no	3	3.7351e-06	69.763	By matching	By matching	By matching	By matching	By matching
ADIWSLGITAIELAK	WMAPEVIKQSAYDSKADIWSLGITAIELAK	ADIWSLGITAIELAKGEPPHSELHPMKVLF	K	A	D	A	K	G	3	0	0	1	0	0	1	1	0	3	2	1	0	0	0	1	1	1	0	0	0	0	15	0	1599.89	Q3U3T6;Q3U335;Q99KH8;D3Z359;A2AD84;A2AD85;Q3U6Y0;Q99JT2;Q9Z2W1	Q3U3T6	200	214	Stk24;Stk25;Stk26	Serine/threonine-protein kinase 24;Serine/threonine-protein kinase 24 35 kDa subunit;Serine/threonine-protein kinase 24 12 kDa subunit;Serine/threonine-protein kinase 26;Serine/threonine-protein kinase 25	yes	no	2;3	3.3368e-07	102.4	By MS/MS	By matching	By matching	By matching	By matching
ADKEAAFDDAVEER	______________________________	MADKEAAFDDAVEERVINEEYKIWKKNTPF	M	A	D	E	R	V	4	1	0	3	0	0	3	0	0	0	0	1	0	1	0	0	0	0	0	1	0	0	14	1	1564.7	Q60972	Q60972	2	15	Rbbp4	Histone-binding protein RBBP4	yes	yes	2	0.00015762	75.695	By MS/MS	By matching	By MS/MS	By MS/MS	By MS/MS
ADKPDMGEIASFDK	______________________________	MADKPDMGEIASFDKAKLKKTETQEKNTLP	M	A	D	D	K	A	2	0	0	3	0	0	1	1	0	1	0	2	1	1	1	1	0	0	0	0	0	0	14	1	1522.7	A6H6H4;Q6ZWY8;A0A0N4SVF0	A6H6H4	2	15	Tmsb10	Thymosin beta-10	yes	no	2	4.4234e-38	205.96	By MS/MS	By MS/MS	By MS/MS	By MS/MS	By MS/MS
ADLAAQYTTIGR	DVMVPYFVPDTPAARADLAAQYTTIGRMDQ	AARADLAAQYTTIGRMDQGVGLVLQELRGA	R	A	D	G	R	M	3	1	0	1	0	1	0	1	0	1	1	0	0	0	0	0	2	0	1	0	0	0	12	0	1278.66	Q3URR4;Q9EQ08;Q9EQ07;A1L3T3;Q9JHK6;B1ATE0;Q6ZQM7	Q3URR4	225	236	Sgsh		yes	no	2	0.00019599	113.44	By MS/MS	By MS/MS	By MS/MS	By MS/MS	By MS/MS
ADLANEEKPAVAPSVFVFQK	______________________________	EEKPAVAPSVFVFQKDKGQKSSTEHRDLPE	M	A	D	Q	K	D	4	0	1	1	0	1	2	0	0	0	1	2	0	2	2	1	0	0	0	3	0	0	20	1	2159.13	A0A3B2WCL5;Q9CT10	A0A3B2WCL5	2	21	Ranbp3	Ran-binding protein 3	yes	no	2;3	4.4874e-05	71.548	By matching	By MS/MS	By MS/MS	By MS/MS	By MS/MS
ADLDVSGPK	MPGFKAEGPEVSLPKADLDVSGPKVDIDVP	EVSLPKADLDVSGPKVDIDVPDVNIEGPDA	K	A	D	P	K	V	1	0	0	2	0	0	0	1	0	0	1	1	0	0	1	1	0	0	0	1	0	0	9	0	900.455	E9Q616;Q6UL10;A0PJF4;Q8BKS2;A0JLR7	E9Q616	1278	1286	Ahnak		yes	no	2	0.00081567	82.75	By MS/MS	By matching		By matching	By matching
ADLEEQLSDEEK	______________________________	______________________________	M	A	D	E	K	V	1	0	0	2	0	1	4	0	0	0	2	1	0	0	0	1	0	0	0	0	0	0	12	0	1404.63	Q5DQJ3;P47754;Q3UBZ3;Q3UCD2;D6RCW7;A0A0N4SVM0	Q5DQJ3	2	13	Capza2	F-actin-capping protein subunit alpha-2	yes	no	2	0.00013917	110.53	By matching	By MS/MS	By matching	By matching	By matching
ADLEEQLSDEEKVR	______________________________	MADLEEQLSDEEKVRIAAKFIIHAPPGEFN	M	A	D	V	R	I	1	1	0	2	0	1	4	0	0	0	2	1	0	0	0	1	0	0	0	1	0	0	14	1	1659.8	Q5DQJ3;P47754;Q3UBZ3;Q3UCD2;D6RCW7;A0A0N4SVM0	Q5DQJ3	2	15	Capza2	F-actin-capping protein subunit alpha-2	yes	no	2	6.8245e-06	115.33		By MS/MS	By MS/MS	By MS/MS	By MS/MS
ADLEMQIESLTEELAYLK	INGLRRVLDELTLTKADLEMQIESLTEELA	EMQIESLTEELAYLKKNHEEEMKDLRNVST	K	A	D	L	K	K	2	0	0	1	0	1	4	0	0	1	4	1	1	0	0	1	1	0	1	0	0	0	18	0	2095.04	CON__P13645	CON__P13645	267	284			yes	yes	3	0.027215	26.808				By MS/MS
ADLEMQIESLTEELAYLKK	INGLRRVLDELTLTKADLEMQIESLTEELA	MQIESLTEELAYLKKNHEEEMKDLRNVSTG	K	A	D	K	K	N	2	0	0	1	0	1	4	0	0	1	4	2	1	0	0	1	1	0	1	0	0	0	19	1	2223.13	CON__P13645	CON__P13645	267	285			yes	yes	3	0.018911	24.407	By matching			By MS/MS	By MS/MS
ADLENQRQVLR	VKDRDDFPIVLVGNKADLENQRQVLRSEAS	VGNKADLENQRQVLRSEASSFSASHHMTYF	K	A	D	L	R	S	1	2	1	1	0	2	1	0	0	0	2	0	0	0	0	0	0	0	0	1	0	0	11	1	1340.72	Q3U1N3;P10833	Q3U1N3	144	154	Rras	Ras-related protein R-Ras	yes	no	3	0.084382	24.853		By MS/MS
ADLEPESFRPNLSDPSELLLPDQIEK	TTREDINSKQVAPAKADLEPESFRPNLSDP	LSDPSELLLPDQIEKLTKHLPPRTIGYPWT	K	A	D	E	K	L	1	1	1	3	0	1	4	0	0	1	5	1	0	1	4	3	0	0	0	0	0	0	26	1	2951.48	E9Q0A7;Q4KMM3;A0A2R8VHF5;A0A2R8VHT3;B1H3M0	E9Q0A7	655	680	Oxr1	Oxidation resistance protein 1	yes	no	3	0.0051505	25.021	By MS/MS	By MS/MS	By MS/MS	By MS/MS	By MS/MS
ADLIAYLK	GTKMIFAGIKKKGERADLIAYLKKATNE__	IKKKGERADLIAYLKKATNE__________	R	A	D	L	K	K	2	0	0	1	0	0	0	0	0	1	2	1	0	0	0	0	0	0	1	0	0	0	8	0	905.522	Q56A15;P62897	Q56A15	93	100	Cycs	Cytochrome c, somatic	yes	no	1;2	0.0038023	91.906	By MS/MS	By MS/MS	By MS/MS	By MS/MS	By MS/MS
ADLINNLGTIAK	ERTLTLVDTGIGMTKADLINNLGTIAKSGT	MTKADLINNLGTIAKSGTKAFMEALQAGAD	K	A	D	A	K	S	2	0	2	1	0	0	0	1	0	2	2	1	0	0	0	0	1	0	0	0	0	0	12	0	1241.7	Q80Y52;P07901;Q3UIF3;A0PJ91;Q3TKB9;Q3TKG0;Q8C5U3;Q8C2A9;B7ZC50;Q3TKA2;Q71LX8;P11499	Q71LX8	96	107	Hsp90aa1;Hsp90ab1	Heat shock protein HSP 90-alpha;Heat shock protein HSP 90-beta	no	no	2	2.3674e-12	158.47	By MS/MS	By MS/MS	By MS/MS	By MS/MS	By MS/MS
ADLLGSILSSMEKPPSLGDQESR	______________________________	SSMEKPPSLGDQESRRKAREQAARLKKLQE	M	A	D	S	R	R	1	1	0	2	0	1	2	2	0	1	4	1	1	0	2	5	0	0	0	0	0	0	23	1	2429.21	Q5SX56;Q7TNE3	Q5SX56	2	24	Spag7	Sperm-associated antigen 7	yes	no	3	1.7671e-07	72.145	By MS/MS		By MS/MS		By MS/MS
ADLPTLGFTHFQPAQLTTVGK	LARVISRLADFAKDRADLPTLGFTHFQPAQ	GFTHFQPAQLTTVGKRCCLWIQDLCMDLQN	R	A	D	G	K	R	2	0	0	1	0	2	0	2	1	0	3	1	0	2	2	0	4	0	0	1	0	0	21	0	2241.18	Q3TMB8;P54822;E9Q242;E9Q3T7	Q3TMB8	150	170	Adsl	Adenylosuccinate lyase	yes	no	3	1.9231e-05	58.49	By MS/MS	By MS/MS	By MS/MS	By MS/MS	By MS/MS
ADLQNHLDTAQHALQDK	TELLLSAEAAKAAQRADLQNHLDTAQHALQ	LQNHLDTAQHALQDKQQELNKVSVQLDQLT	R	A	D	D	K	Q	3	0	1	3	0	3	0	0	2	0	3	1	0	0	0	0	1	0	0	0	0	0	17	0	1916.93	Q8BL66	Q8BL66	663	679	Eea1	Early endosome antigen 1	yes	yes	3	1.7542e-09	98.227	By MS/MS	By MS/MS	By MS/MS	By MS/MS	By MS/MS
ADLSGMSPER	LFQRLGVVDVFQEDKADLSGMSPERNLCVS	FQEDKADLSGMSPERNLCVSKFVHQSVVEI	K	A	D	E	R	N	1	1	0	1	0	0	1	1	0	0	1	0	1	0	1	2	0	0	0	0	0	0	10	0	1061.48	O08797	O08797	298	307	Serpinb9		yes	yes	2	0.054048	43.308		By matching			By matching
ADLSLVDALTEPPPEIEGEIK	______________________________	DALTEPPPEIEGEIKRDFMAALEAEPYDDI	M	A	D	I	K	R	2	0	0	2	0	0	4	1	0	2	3	1	0	0	3	1	1	0	0	1	0	0	21	0	2235.15	P27546;Q78TF3	P27546	2	22	Map4	Microtubule-associated protein 4	yes	no	2;3	2.6074e-51	176.91	By MS/MS	By MS/MS	By MS/MS	By MS/MS	By MS/MS
ADLSLVDALTEPPPEIEGEIKR	______________________________	ALTEPPPEIEGEIKRDFMAALEAEPYDDIV	M	A	D	K	R	D	2	1	0	2	0	0	4	1	0	2	3	1	0	0	3	1	1	0	0	1	0	0	22	1	2391.25	P27546;Q78TF3	P27546	2	23	Map4	Microtubule-associated protein 4	yes	no	2;3	7.0509e-14	107.37	By MS/MS	By MS/MS		By MS/MS	By MS/MS
ADLSNSLEEIYVHNMGESILYQWVEK	PSYQLNAPWLKGQERADLSNSLEEIYVHNM	VHNMGESILYQWVEKIRDALIQKSQITEPD	R	A	D	E	K	I	1	0	2	1	0	1	4	1	1	2	3	1	1	0	0	3	0	1	2	2	0	0	26	0	3066.46	O55091;A0A3Q4EC12;A0A3Q4L314;A0A3Q4EIE8;A0A3Q4L328	O55091	83	108	Impact	Protein IMPACT	yes	no	3	0.0066681	33.479	By matching	By matching	By matching	By matching	By MS/MS
ADLTALFLPR	SGKVKRDTEKTDQMKADLTALFLPRQPPMP	TDQMKADLTALFLPRQPPMPLAEAEQLMEE	K	A	D	P	R	Q	2	1	0	1	0	0	0	0	0	0	3	0	0	1	1	0	1	0	0	0	0	0	10	0	1115.63	Q9JJ28	Q9JJ28	875	884	Flii	Protein flightless-1 homolog	yes	yes	2	0.00043431	82.426	By MS/MS	By MS/MS	By matching	By MS/MS	By MS/MS
ADMMPFLYWNMMLR	PFDQSKERITMYLMKADMMPFLYWNMMLRG	KADMMPFLYWNMMLRGYWGGPAFLRKLFHL	K	A	D	L	R	G	1	1	1	1	0	0	0	0	0	0	2	0	4	1	1	0	0	1	1	0	0	0	14	0	1817.81	Q9R112;Q3UDS4	Q9R112	419	432	Sqrdl	Sulfide:quinone oxidoreductase, mitochondrial	yes	no	2	0.0031038	48.64
ADMPSGESCTSPLELFNSIATQGELVR	______________________________	LELFNSIATQGELVRSLKAGNAPKDEIDSA	M	A	D	V	R	S	2	1	1	1	1	1	3	2	0	1	3	0	1	1	2	4	2	0	0	1	0	0	27	0	2895.36	Q3U6U7;Q4FJZ4;P32921;Q3UDG2;E0CXX4;E0CXQ4	Q3U6U7	2	28	Wars	Tryptophan--tRNA ligase, cytoplasmic;T1-TrpRS;T2-TrpRS	yes	no	2;3	2.8047e-28	93.397	By MS/MS	By MS/MS	By MS/MS	By MS/MS	By MS/MS
ADMQNLVER	______________________________	______________________________	M	A	D	E	R	L	1	1	1	1	0	1	1	0	0	0	1	0	1	0	0	0	0	0	0	1	0	0	9	0	1074.51	Q3U0U5;Q3TC53;Q3UVJ2;P40124;B1ARS0	Q3U0U5	2	10	Cap1	Adenylyl cyclase-associated protein;Adenylyl cyclase-associated protein 1	yes	no	1;2	0.00057725	94.309	By MS/MS	By MS/MS	By MS/MS	By MS/MS	By MS/MS
ADMVETQQLMR	ALRGHEDKIRVVLNKADMVETQQLMRVYGA	VLNKADMVETQQLMRVYGALMWALGKVVGT	K	A	D	M	R	V	1	1	0	1	0	2	1	0	0	0	1	0	2	0	0	0	1	0	0	1	0	0	11	0	1320.62	Q8BH64;Q8R2X0;D3Z7U7	Q8BH64	221	231	Ehd2	EH domain-containing protein 2	yes	no	2	0.0011305	85.862	By MS/MS	By MS/MS	By MS/MS	By MS/MS	By MS/MS
ADMVIEAVFEDLGVK	FSNLIGQLDYKGFEKADMVIEAVFEDLGVK	ADMVIEAVFEDLGVKHKVLKEVESVTPEHC	K	A	D	V	K	H	2	0	0	2	0	0	2	1	0	1	1	1	1	1	0	0	0	0	0	3	0	0	15	0	1634.82	Q8BMS1;Q3TB39	Q8BMS1	441	455	Hadha	Trifunctional enzyme subunit alpha, mitochondrial;Long-chain enoyl-CoA hydratase;Long chain 3-hydroxyacyl-CoA dehydrogenase	yes	no	2;3	7.0399e-08	107.85	By MS/MS	By MS/MS	By MS/MS	By MS/MS	By MS/MS
ADNFEYSDPVDGSISK	GKQFSANDKVYTVEKADNFEYSDPVDGSIS	DNFEYSDPVDGSISKNQGLRLIFADGSRII	K	A	D	S	K	N	1	0	1	3	0	0	1	1	0	1	0	1	0	1	1	3	0	0	1	1	0	0	16	0	1742.76	Q5RJV4;Q7TNU0;Q66JR7;Q9D0F9;Q3U6X6;A2CEK3	Q5RJV4	471	486	Pgm2;Pgm1	Phosphoglucomutase-1	yes	no	2	3.4445e-15	138.42	By MS/MS	By MS/MS	By MS/MS	By MS/MS	By MS/MS
ADNPVLELLLR	______________________________	______________________________	M	A	D	L	R	R	1	1	1	1	0	0	1	0	0	0	4	0	0	0	1	0	0	0	0	1	0	0	11	0	1251.72	E9PWY9;Q8C0C7;Q8BXN0;Q8BJG2;Q3U0Y9;D6RIJ2	E9PWY9	2	12	Farsa	Phenylalanine--tRNA ligase alpha subunit	yes	no	2;3	7.5544e-13	199.11	By MS/MS	By MS/MS	By MS/MS	By MS/MS	By MS/MS
ADPAFGLESSGIAGTASDEPERIEESGTEEARPEGQAADEK	AHVRKVEEAAKVTGKADPAFGLESSGIAGT	GTEEARPEGQAADEKKEPKEPREGGGAVEE	K	A	D	E	K	K	7	2	0	3	0	1	9	5	0	2	1	1	0	1	3	4	2	0	0	0	0	0	41	2	4202.9	Q3UID0;Q6PDG5	Q3UID0	760	800	Smarcc2	SWI/SNF complex subunit SMARCC2	yes	no	4	2.4462e-10	68.807	By MS/MS	By MS/MS		By MS/MS	By MS/MS
ADPEAAWEPTEAEAR	LFGEEDADQEVSPDRADPEAAWEPTEAEAR	ADPEAAWEPTEAEARARASNEDGDIKRIST	R	A	D	A	R	A	5	1	0	1	0	0	4	0	0	0	0	0	0	0	2	0	1	1	0	0	0	0	15	0	1641.73	Q9Z1F9;H3BLR3	Q9Z1F9	211	225	Uba2	SUMO-activating enzyme subunit 2	yes	no	2	0.00036762	66.262	By MS/MS	By MS/MS	By MS/MS	By MS/MS	By MS/MS
ADPEELFTK	HSPVQSGLPGMQNLKADPEELFTKLEKIGK	GMQNLKADPEELFTKLEKIGKGSFGEVFKG	K	A	D	T	K	L	1	0	0	1	0	0	2	0	0	0	1	1	0	1	1	0	1	0	0	0	0	0	9	0	1048.51	Q3U3T6;Q3U335;Q99KH8	Q3U3T6	18	26	Stk24	Serine/threonine-protein kinase 24;Serine/threonine-protein kinase 24 35 kDa subunit;Serine/threonine-protein kinase 24 12 kDa subunit	yes	no	2	0.018736	38.303
ADPFSFEGPEIVDCDGCTIDWK	PVLTKTYKMKSEPDKADPFSFEGPEIVDCD	GPEIVDCDGCTIDWKKGKNVTVKTIKKKQK	K	A	D	W	K	K	1	0	0	4	2	0	2	2	0	2	0	1	0	2	2	1	1	1	0	1	0	0	22	0	2531.09	A2RSB1;B7ZNL2;Q8C1W9;Q78ZA7;A0A140LJB5	A2RSB1	234	255	Nap1l4	Nucleosome assembly protein 1-like 4	yes	no	2	0.031249	24.935	By matching	By matching	By matching	By matching	By matching
ADPLALAAEK	HRVVGVFTVPDKDGKADPLALAAEKDGTPV	DKDGKADPLALAAEKDGTPVFKFPRWRLKG	K	A	D	E	K	D	4	0	0	1	0	0	1	0	0	0	2	1	0	0	1	0	0	0	0	0	0	0	10	0	997.544	Q8K009	Q8K009	61	70	Aldh1l2	Mitochondrial 10-formyltetrahydrofolate dehydrogenase	yes	yes	2	0.051025	32.209	By matching	By MS/MS	By MS/MS	By MS/MS	By matching
ADPLSADYQPETR	ETDRLINSELGSPSRADPLSADYQPETRRS	SRADPLSADYQPETRRSSANRLRCVDTFRG	R	A	D	T	R	R	2	1	0	2	0	1	1	0	0	0	1	0	0	0	2	1	1	0	1	0	0	0	13	0	1461.67	Q3UDW8	Q3UDW8	242	254	Hgsnat	Heparan-alpha-glucosaminide N-acetyltransferase	yes	yes	2	0.0068922	63.408	By MS/MS	By MS/MS	By MS/MS		By MS/MS
ADPPQAMNALMR	SPSKKKKKIQKKEEKADPPQAMNALMRLNQ	EEKADPPQAMNALMRLNQLKPGLQYKLISQ	K	A	D	M	R	L	3	1	1	1	0	1	0	0	0	0	1	0	2	0	2	0	0	0	0	0	0	0	12	0	1313.62	Q45VK5;Q45VK6;A0A1L1STE4;Q9Z1X4;A0A1L1SU19	Q45VK5	397	408	Ilf3	Interleukin enhancer-binding factor 3	yes	no	2	0.002063	57.598	By MS/MS	By MS/MS	By MS/MS	By MS/MS	By MS/MS
ADPQEAINCLMR	DAATCFVDAGNAFKKADPQEAINCLMRAIE	FKKADPQEAINCLMRAIEIYTDMGRFTIAA	K	A	D	M	R	A	2	1	1	1	1	1	1	0	0	1	1	0	1	0	1	0	0	0	0	0	0	0	12	0	1403.65	Q9CXX1;Q9DB05	Q9CXX1	95	106	Napa	Alpha-soluble NSF attachment protein	yes	no	2	0.0007157	69.276			By MS/MS
ADPWQECMDYAVILAR	______________________________	DPWQECMDYAVILARQAGEMIREALKNEMD	M	A	D	A	R	Q	3	1	0	2	1	1	1	0	0	1	1	0	1	0	1	0	0	1	1	1	0	0	16	0	1923.89	Q9D066;Q924B0;Q3U5R8;Q80ZJ2;Q3TME6;O55023;A0A0A6YW07	Q9D066	2	17	Impa1	Inositol monophosphatase 1	yes	no	2	3.463e-07	120.96	By MS/MS	By MS/MS	By MS/MS	By MS/MS	By MS/MS
ADPYVEITGTAGK	ISNLIDIMITDAFLKADPYVEITGTAGKKF	LKADPYVEITGTAGKKFRISTAIDDMEAFT	K	A	D	G	K	K	2	0	0	1	0	0	1	2	0	1	0	1	0	0	1	0	2	0	1	1	0	0	13	0	1320.66	Q60710;F6TVP2;Q3TCJ7;Q8C5C0;E9PYG9;Q6ZQM3	Q60710	436	448	Samhd1	Deoxynucleoside triphosphate triphosphohydrolase SAMHD1	yes	no	2	0.00071796	64.918	By MS/MS	By MS/MS	By MS/MS	By MS/MS	By MS/MS
ADQDRLDLEER	ATLAQELEKFNRDQKADQDRLDLEERKKVE	RDQKADQDRLDLEERKKVETEAKIKQKLRE	K	A	D	E	R	K	1	2	0	3	0	1	2	0	0	0	2	0	0	0	0	0	0	0	0	0	0	0	11	1	1358.64	Q9CU62;A0JLM6	Q9CU62	402	412	Smc1a	Structural maintenance of chromosomes protein 1A	yes	no	3	0.04182	36.847	By matching	By matching	By MS/MS
ADQELLMYSHDNIICGITSVAFSR	TTGSDDATCRLFDLRADQELLMYSHDNIIC	HDNIICGITSVAFSRSGRLLLAGYDDFNCN	R	A	D	S	R	S	2	1	1	2	1	1	1	1	1	3	2	0	1	1	0	3	1	0	1	1	0	0	24	0	2726.3	Q3U9V4;P62880;E9QKR0;D3YZX3;E9PWM7	Q3U9V4	257	280	Gnb2	Guanine nucleotide-binding protein G(I)/G(S)/G(T) subunit beta-2	yes	no	2;3	1.1595e-23	124	By MS/MS	By MS/MS	By MS/MS	By MS/MS	By MS/MS
ADQELMTYSHDNIICGITSVSFSK	ATGSDDATCRLFDLRADQELMTYSHDNIIC	HDNIICGITSVSFSKSGRLLLAGYDDFNCN	R	A	D	S	K	S	1	0	1	2	1	1	1	1	1	3	1	1	1	1	0	4	2	0	1	1	0	0	24	0	2702.26	Q3TQ70;P62874;Q3U1B1	Q3TQ70	257	280	Gnb1	Guanine nucleotide-binding protein G(I)/G(S)/G(T) subunit beta-1	yes	no	2;3	0.010131	33.947	By MS/MS	By MS/MS	By MS/MS
ADQIETQQLMR	ALKNHEDKIRVVLNKADQIETQQLMRVYGA	VLNKADQIETQQLMRVYGALMWSLGKIINT	K	A	D	M	R	V	1	1	0	1	0	3	1	0	0	1	1	0	1	0	0	0	1	0	0	0	0	0	11	0	1331.65	Q80ZZ0;Q9WVK4;Q3TUW9;Q3TIT3;Q8K1X5;Q3TGS1;Q3TCK3;Q3T9A1;Q9QXY6	Q80ZZ0	221	231	Ehd1;Ehd3	EH domain-containing protein 1;EH domain-containing protein 3	no	no	2	0.0001098	126.55	By MS/MS	By MS/MS	By MS/MS	By MS/MS	By MS/MS
ADQLTEEQIAEFK	______________________________	______________________________	M	A	D	F	K	E	2	0	0	1	0	2	3	0	0	1	1	1	0	1	0	0	1	0	0	0	0	0	13	0	1520.74	P0DP28;P0DP27;P0DP26;Q9D6P8	P0DP28	2	14	Calml3	Calmodulin-like protein 3	yes	no	2	1.5663e-30	231.05	By MS/MS	By MS/MS	By MS/MS	By MS/MS	By MS/MS
ADQLTEEQIAEFKEAFSLFDK	______________________________	EQIAEFKEAFSLFDKDGDGTITTKELGTVM	M	A	D	D	K	D	3	0	0	2	0	2	4	0	0	1	2	2	0	3	0	1	1	0	0	0	0	0	21	1	2458.19	P0DP28;P0DP27;P0DP26;Q9D6P8	P0DP28	2	22	Calml3	Calmodulin-like protein 3	yes	no	2;3	9.1704e-14	104.63	By MS/MS	By matching	By MS/MS	By matching	By MS/MS
ADQWNVNYVETSAK	LEDKRQVSVEEAKNRADQWNVNYVETSAKT	RADQWNVNYVETSAKTRANVDKVFFDLMRE	R	A	D	A	K	T	2	0	2	1	0	1	1	0	0	0	0	1	0	0	0	1	1	1	1	2	0	0	14	0	1623.75	Q9CXY0;P63321	Q9CXY0	146	159	Rala	Ras-related protein Ral-A	yes	no	2	0.00013545	76.522	By MS/MS	By MS/MS	By MS/MS	By MS/MS	By MS/MS
ADRDESSPYAAMLAAQDVAQR	GKETICRVTGGMKVKADRDESSPYAAMLAA	SPYAAMLAAQDVAQRCKELGITALHIKLRA	K	A	D	Q	R	C	6	2	0	3	0	2	1	0	0	0	1	0	1	0	1	2	0	0	1	1	0	0	21	1	2264.05	O70569;P62264;D3YVF4;D3Z7I1	O70569	64	84	rps14;Rps14	40S ribosomal protein S14	yes	no	2;3	3.2226e-62	162.32	By MS/MS	By MS/MS	By MS/MS	By MS/MS	By MS/MS
ADSGPAGGAALAAPAPGPGSGSTGPR	______________________________	AAPAPGPGSGSTGPRVYFQSPPGAAGEGPG	M	A	D	P	R	V	7	1	0	1	0	0	0	7	0	0	1	0	0	0	5	3	1	0	0	0	0	0	26	0	2146.04	Q62084;A0A494BB30	Q62084	2	27	Ppp1r14b	Protein phosphatase 1 regulatory subunit 14B	yes	no	2	5.3856e-05	52.823
ADSVPNLEPSEESLVTK	NEETSTNEAKSPVLRADSVPNLEPSEESLV	SVPNLEPSEESLVTK_______________	R	A	D	T	K	-	1	0	1	1	0	0	3	0	0	0	2	1	0	0	2	3	1	0	0	2	0	0	17	0	1813.89	Q7TQ95	Q7TQ95	409	425	Lnp	Protein lunapark	yes	yes	2	0.094048	16.093		By MS/MS
ADTDDAPVPAPAGDQK	QSAPPSKPDGQLQFRADTDDAPVPAPAGDQ	DTDDAPVPAPAGDQKDVPASEKKVPEQPPE	R	A	D	Q	K	D	4	0	0	4	0	1	0	1	0	0	0	1	0	0	3	0	1	0	0	1	0	0	16	0	1566.72	Q02819;Q8BRD3;A0A1C7CYU3	Q02819	420	435	Nucb1	Nucleobindin-1	yes	no	2	2.517e-15	142.08	By MS/MS	By MS/MS	By MS/MS	By MS/MS	By MS/MS
ADTFSGLLEYLNPNHK	LLQKENCRKRIQAWRADTFSGLLEYLNPNH	DTFSGLLEYLNPNHKEANNIENIVGNYTFL	R	A	D	H	K	E	1	0	2	1	0	0	1	1	1	0	3	1	0	1	1	1	1	0	1	0	0	0	16	0	1817.89	E9PX59;Q69Z37;Q6PIQ3;Q8C059;Q8BZG4	E9PX59	1328	1343	Samd9l	Sterile alpha motif domain-containing protein 9-like	yes	no	3	9.6276e-06	55.841	By MS/MS	By MS/MS	By MS/MS	By MS/MS	By MS/MS
ADTLDPALLRPGR	FDQNVNVKVIMATNRADTLDPALLRPGRLD	NRADTLDPALLRPGRLDRKIEFPLPDRRQK	R	A	D	G	R	L	2	2	0	2	0	0	0	1	0	0	3	0	0	0	2	0	1	0	0	0	0	0	13	1	1393.77	Q8BKU2;P54775;Q569X4;Q3TUN5;A0A140LIZ5;Q3TFA5;Q3TJ97;Q52L53	Q8BKU2	314	326	Psmc4	26S protease regulatory subunit 6B	yes	no	3	3.9422e-05	76.326	By MS/MS	By MS/MS	By MS/MS	By MS/MS	By MS/MS
ADTLTDEINFLR	DVDAAYMNKVELQAKADTLTDEINFLRALY	QAKADTLTDEINFLRALYDAELSQMQTHIS	K	A	D	L	R	A	1	1	1	2	0	0	1	0	0	1	2	0	0	1	0	0	2	0	0	0	0	0	12	0	1406.7	CON__P04259;CON__P48668;CON__P02538	CON__P04259	288	299			yes	no	2	1.9273e-08	144.77		By matching		By matching	By matching
ADTLTLEER	KRLSKVVNIVPVIAKADTLTLEERVYFKQR	VPVIAKADTLTLEERVYFKQRITADLLSNG	K	A	D	E	R	V	1	1	0	1	0	0	2	0	0	0	2	0	0	0	0	0	2	0	0	0	0	0	9	0	1046.52	A2A6U3;Q80UG5;Q3TDR9;A2A6U5	A2A6U3	426	434	2020-09-09	Septin-9	yes	no	2	0.0005418	114.89	By MS/MS	By MS/MS	By MS/MS	By MS/MS	By matching
ADTLTPEECQQFK	KRLHEKVNIIPLIAKADTLTPEECQQFKKQ	AKADTLTPEECQQFKKQIMKEIQEHKIKIY	K	A	D	F	K	K	1	0	0	1	1	2	2	0	0	0	1	1	0	1	1	0	2	0	0	0	0	0	13	0	1552.71	Q5DTS3;Q8C2A3;E9Q9F5;E9Q1G8;O55131;Q3UNN1	Q5DTS3	186	198	2020-09-07	Septin-7	yes	no	2	3.5835e-21	170.72	By MS/MS	By MS/MS	By MS/MS	By MS/MS	By MS/MS
ADTLTPEECQQFKK	KRLHEKVNIIPLIAKADTLTPEECQQFKKQ	KADTLTPEECQQFKKQIMKEIQEHKIKIYE	K	A	D	K	K	Q	1	0	0	1	1	2	2	0	0	0	1	2	0	1	1	0	2	0	0	0	0	0	14	1	1680.8	Q5DTS3;Q8C2A3;E9Q9F5;E9Q1G8;O55131;Q3UNN1	Q5DTS3	186	199	2020-09-07	Septin-7	yes	no	3	0.027946	29.912	By matching	By matching	By MS/MS	By matching	By MS/MS
ADTNLGNILLNVLIAPNMPCTR	HLKPTATQKTQLLVRADTNLGNILLNVLIA	ILLNVLIAPNMPCTRTGKNNVLIVCVPNPP	R	A	D	T	R	T	2	1	4	1	1	0	0	1	0	2	4	0	1	0	2	0	2	0	0	1	0	0	22	0	2396.26	Q9JIH2	Q9JIH2	395	416	Nup50	Nuclear pore complex protein Nup50	yes	yes	3	0.00084048	36.246	By MS/MS	By MS/MS	By MS/MS	By MS/MS	By MS/MS
ADTQYILPNDIGVSSLDCR	______________________________	YILPNDIGVSSLDCREAFRLLSPTERLYAH	M	A	D	C	R	E	1	1	1	3	1	1	0	1	0	2	2	0	0	0	1	2	1	0	1	1	0	0	19	0	2123.02	Q3UDF3;Q99KK7;Q8BU29;Q3THP1;Q3UDY7;A0A494BBC1;Q8BYF3;A0A494BBB3;A0A494B918	Q3UDF3	2	20	Dpp3	Dipeptidyl peptidase 3	yes	no	2	0.00047373	78.763		By MS/MS	By MS/MS	By MS/MS
ADTVQSTILLRPPYCPR	ATLYFDVVLLDVWNKADTVQSTILLRPPYC	TVQSTILLRPPYCPRMVQNSDFVRYHYNGT	K	A	D	P	R	M	1	2	0	1	1	1	0	0	0	1	2	0	0	0	3	1	2	0	1	1	0	0	17	1	1973.04	Q3UNJ3;Q61576;A2A4H9	Q3UNJ3	152	168	Fkbp10	Peptidyl-prolyl cis-trans isomerase FKBP10	yes	no	3	3.7557e-15	117.37	By MS/MS	By MS/MS	By MS/MS	By MS/MS	By MS/MS
ADVDASLPEVEGGVK	SMPDVDLNIKGPKGKADVDASLPEVEGGVK	ADVDASLPEVEGGVKVPDVDIKGPKVGIDA	K	A	D	V	K	V	2	0	0	2	0	0	2	2	0	0	1	1	0	0	1	1	0	0	0	3	0	0	15	0	1484.74	E9Q616;Q6UL10;Q61484	E9Q616	1462	1476	Ahnak		yes	no	2	5.2278e-11	122.33	By MS/MS	By MS/MS	By MS/MS	By MS/MS	By MS/MS
ADVDASLPEVEGGVKVPDVDIK	SMPDVDLNIKGPKGKADVDASLPEVEGGVK	PEVEGGVKVPDVDIKGPKVGIDAPDVEVHG	K	A	D	I	K	G	2	0	0	4	0	0	2	2	0	1	1	2	0	0	2	1	0	0	0	5	0	0	22	1	2251.16	E9Q616;Q6UL10;Q61484	E9Q616	1462	1483	Ahnak		yes	no	2;3	0.0015458	54.812					By MS/MS
ADVDISVPK	SLKGEGPELDVNMPKADVDISVPKLDISAP	DVNMPKADVDISVPKLDISAPDLNLEGPEG	K	A	D	P	K	L	1	0	0	2	0	0	0	0	0	1	0	1	0	0	1	1	0	0	0	2	0	0	9	0	942.502	E9Q616;Q6UL10;Q61484	E9Q616	1024	1032	Ahnak		yes	no	2	0.0018802	65.305				By matching	By MS/MS
ADVDLYQVR	IGMNEPLVDCEGYPRADVDLYQVRTARHNI	CEGYPRADVDLYQVRTARHNIICLQNDHKA	R	A	D	V	R	T	1	1	0	2	0	1	0	0	0	0	1	0	0	0	0	0	0	0	1	2	0	0	9	0	1077.55	Q3THC1;Q9CR00;Q3ULI3;Q9CZZ4;A0A0G2JGN6	Q3THC1	65	73	Psmd9	26S proteasome non-ATPase regulatory subunit 9	yes	no	2	0.00088184	79.906	By MS/MS	By MS/MS	By MS/MS	By MS/MS	By matching
ADVESQFPDWIR	ADEVGLLPQKIQAARADVESQFPDWIRQFL	AARADVESQFPDWIRQFLLGDRGARSGLLQ	R	A	D	I	R	Q	1	1	0	2	0	1	1	0	0	1	0	0	0	1	1	1	0	1	0	1	0	0	12	0	1461.69	Q8BJS4	Q8BJS4	465	476	Sun2	SUN domain-containing protein 2	yes	yes	2	0.00042273	78.655				By MS/MS
ADVFHAYLSLLK	PALIARFKEREENVKADVFHAYLSLLKQTR	NVKADVFHAYLSLLKQTRPVQSWLCDPDAM	K	A	D	L	K	Q	2	0	0	1	0	0	0	0	1	0	3	1	0	1	0	1	0	0	1	1	0	0	12	0	1375.75	Q6ZQ38;Q3UMI9	Q6ZQ38	392	403	Cand1	Cullin-associated NEDD8-dissociated protein 1	yes	no	2;3	0.00023956	77.662	By MS/MS	By MS/MS	By MS/MS	By MS/MS	By MS/MS
ADVIHACDIVEDAAIAYGYNNIQMTLPK	IGDGNQIEVEIPPTRADVIHACDIVEDAAI	AIAYGYNNIQMTLPKTYTIANQFPLNKLTE	R	A	D	P	K	T	5	0	2	3	1	1	1	1	1	4	1	1	1	0	1	0	1	0	2	2	0	0	28	0	3091.5	Q3TG12;Q9WUA2;Q9CZU5;Q8C644;Q3UYC2;Q3TMX6	Q3TG12	355	382	Farsb	Phenylalanine--tRNA ligase beta subunit	yes	no	3	5.1152e-11	73.655	By MS/MS	By MS/MS	By MS/MS	By matching	By matching
ADVLDLHEAGGEDFAMDEDGDESIHK	______________________________	EDFAMDEDGDESIHKLKEKAKKRKGRGFGS	M	A	D	H	K	L	3	0	0	6	0	0	4	3	2	1	2	1	1	1	0	1	0	0	0	1	0	0	26	0	2814.19	Q9CWZ3;A0A0N4SUH6;Q9CT44	Q9CWZ3	2	27	Rbm8a	RNA-binding protein 8A	yes	no	3	3.0369e-28	125.11	By MS/MS	By MS/MS	By MS/MS	By MS/MS	By MS/MS
ADVLFVAPR	TLVFSLIVTYCINAKADVLFVAPREPGAVS	YCINAKADVLFVAPREPGAVSY________	K	A	D	P	R	E	2	1	0	1	0	0	0	0	0	0	1	0	0	1	1	0	0	0	0	2	0	0	9	0	986.555	Q3TD54;Q3T9E5;Q6ZQF2;P57716;Q3TV74	Q3TD54	693	701	Ncstn	Nicastrin	yes	no	2	0.018097	38.962	By MS/MS	By MS/MS	By MS/MS	By MS/MS	By MS/MS
ADVLLEPFR	KRSQGVTVLRRMCARADVLLEPFRCGVMEK	RRMCARADVLLEPFRCGVMEKLQLGPETLL	R	A	D	F	R	C	1	1	0	1	0	0	1	0	0	0	2	0	0	1	1	0	0	0	0	1	0	0	9	0	1058.58	Q3TUS8;O09174;Q91YQ8	Q3TUS8	72	80	Amacr	Alpha-methylacyl-CoA racemase	yes	no	2	0.0047487	52.716	By MS/MS	By matching	By MS/MS
ADVQSIIGLQR	VGRMFKQFNKLTEDKADVQSIIGLQRFFET	TEDKADVQSIIGLQRFFETRMNDAFGDTKF	K	A	D	Q	R	F	1	1	0	1	0	2	0	1	0	2	1	0	0	0	0	1	0	0	0	1	0	0	11	0	1198.67	Q5EBP9;Q62318;Q3UDN8	Q5EBP9	780	790	Trim28	Transcription intermediary factor 1-beta	yes	no	2	1.062e-07	142.36	By MS/MS	By MS/MS	By MS/MS	By MS/MS	By MS/MS
ADVVESWIGEK	AKLDENSAFLQFNWKADVVESWIGEKENSL	FNWKADVVESWIGEKENSLKTDDYGRDLSS	K	A	D	E	K	E	1	0	0	1	0	0	2	1	0	1	0	1	0	0	0	1	0	1	0	2	0	0	11	0	1231.61	A3KGU5;B9EKJ1;A3KGU7;E9Q447;B7ZWK3;A3KGU9;B2RXX6;Q3TYI8;Q58ES7;Q6PA04;P16546	A3KGU5	1970	1980	Sptan1	Spectrin alpha chain, non-erythrocytic 1	no	no	2	0.0050736	74.162		By MS/MS		By MS/MS
ADVVESWIGEKENSLK	AKLDENSAFLQFNWKADVVESWIGEKENSL	DVVESWIGEKENSLKTDDYGRDLSSVQTLL	K	A	D	L	K	T	1	0	1	1	0	0	3	1	0	1	1	2	0	0	0	2	0	1	0	2	0	0	16	1	1802.9	A3KGU5;B9EKJ1;A3KGU7;E9Q447;B7ZWK3;A3KGU9;B2RXX6;Q3TYI8;Q58ES7;Q6PA04;P16546	A3KGU5	1970	1985	Sptan1	Spectrin alpha chain, non-erythrocytic 1	no	no	3	0.038974	41.695	By MS/MS			By matching	By matching
ADVVETLLQTDQSLTEAAK	GLQAEAMLKNYFDSKADVVETLLQTDQSLT	ETLLQTDQSLTEAAKEVEEERTKAEAAEAA	K	A	D	A	K	E	3	0	0	2	0	2	2	0	0	0	3	1	0	0	0	1	3	0	0	2	0	0	19	0	2031.04	Q9Z0E6;Q3UDC7;Q3UDC0	Q9Z0E6	467	485	Gbp2	Interferon-induced guanylate-binding protein 2	yes	no	2;3	1.8469e-62	250.8	By MS/MS	By MS/MS	By MS/MS	By MS/MS	By MS/MS
ADWLTHYWMPK	GYFYRQIFERHYPGRADWLTHYWMPKWINA	YPGRADWLTHYWMPKWINATDPSARTLTHY	R	A	D	P	K	W	1	0	0	1	0	0	0	0	1	0	1	1	1	0	1	0	1	2	1	0	0	0	11	0	1446.68	Q61024;Q3TV20;Q3TIA9	Q61024	530	540	Asns	Asparagine synthetase [glutamine-hydrolyzing]	yes	no	2;3	0.00025109	92.051	By MS/MS	By matching	By matching	By matching	By MS/MS
ADWSSLSR	TMLSASQKALKEKEKADWSSLSRDEKVQLY	ALKEKEKADWSSLSRDEKVQLYRIQFNESF	K	A	D	S	R	D	1	1	0	1	0	0	0	0	0	0	1	0	0	0	0	3	0	1	0	0	0	0	8	0	920.435	A2RSV8;P19783;M0QWX7;D6RG40	A2RSV8	68	75	Cox4i1;Chka	Cytochrome c oxidase subunit 4 isoform 1, mitochondrial	yes	no	2	0.00067288	138.83	By MS/MS	By MS/MS	By MS/MS	By MS/MS	By MS/MS
ADYAQLLEDMQNAFR	MKFKDPVKDGEAKIKADYAQLLEDMQNAFR	ADYAQLLEDMQNAFRSLED___________	K	A	D	F	R	S	3	1	1	2	0	2	1	0	0	0	2	0	1	1	0	0	0	0	1	0	0	0	15	0	1783.82	P50516	P50516	599	613	Atp6v1a	V-type proton ATPase catalytic subunit A	yes	yes	2	1.8533e-26	174.4	By MS/MS	By MS/MS	By MS/MS	By MS/MS	By MS/MS
ADYDREALLGVQEDVDEYVK	ASKAEELHYPQGEHRADYDREALLGVQEDV	EALLGVQEDVDEYVKLGHEEQQRRLQSIIK	R	A	D	V	K	L	2	1	0	4	0	1	3	1	0	0	2	1	0	0	0	0	0	0	2	3	0	0	20	1	2326.1	Q3TE95;Q8BP92;Q8BP39	Q3TE95	75	94	Rcn2	Reticulocalbin-2	yes	no	3	0.047119	21.37	By matching	By matching	By MS/MS		By matching
ADYFSTVAAVVFLR	TLHEAKSENLGQGDKADYFSTVAAVVFLRK	KADYFSTVAAVVFLRKENCMYQACPTQDCN	K	A	D	L	R	K	3	1	0	1	0	0	0	0	0	0	1	0	0	2	0	1	1	0	1	3	0	0	14	0	1557.82	Q5SWN2;Q3U8B3;Q8VEE4	Q5SWN2	489	502	Rpa1	Replication protein A 70 kDa DNA-binding subunit;Replication protein A 70 kDa DNA-binding subunit, N-terminally processed	yes	no	3	0.043015	26.124			By matching	By matching
AEAAAAPAVAPGPAQPGHVSPTPATTSPGEK	GGGRPAEREAGDKKKAEAAAAPAVAPGPAQ	GHVSPTPATTSPGEKGEAGTPVAAGTTAAA	K	A	E	E	K	G	9	0	0	0	0	1	2	3	1	0	0	1	0	0	7	2	3	0	0	2	0	0	31	0	2834.42	Q3UH86;O08919	Q3UH86	203	233	Numbl	Numb-like protein	yes	no	3	0.00061743	36.982	By MS/MS	By matching		By MS/MS	By MS/MS
AEAADLRPGDIIVAINGQSAENMLHAEAQSK	FHTPIIVTKVTERGKAEAADLRPGDIIVAI	GQSAENMLHAEAQSKIRQSASPLRLQLDRS	K	A	E	S	K	I	7	1	2	2	0	2	3	2	1	3	2	1	1	0	1	2	0	0	0	1	0	0	31	1	3218.6	Q8R1G6;Q3UUU5;E9Q996	Q8R1G6	38	68	Pdlim2	PDZ and LIM domain protein 2	yes	no	3;4	1.732e-17	88.027	By MS/MS	By MS/MS	By matching	By MS/MS	By MS/MS
AEAENNSGVESSGYGSPGPTWDR	PAPMGGPLPPHLALKAEAENNSGVESSGYG	VESSGYGSPGPTWDRGANLKDYYSRKEEQE	K	A	E	D	R	G	2	1	2	1	0	0	3	4	0	0	0	0	0	0	2	4	1	1	1	1	0	0	23	0	2366	E9QNN1;Q3UR42;Q05BR6	E9QNN1	122	144	Dhx9		yes	no	2	1.2067e-07	106.19	By MS/MS	By MS/MS	By MS/MS	By MS/MS	By MS/MS
AEAETLPSLPITK	IHELFVPENKVDQIRAEAETLPSLPITKLD	IRAEAETLPSLPITKLDLQWVQILSEGWAT	R	A	E	T	K	L	2	0	0	0	0	0	2	0	0	1	2	1	0	0	2	1	2	0	0	0	0	0	13	0	1368.75	A0A494B923;A0A494BB18;O88428	A0A494B923	238	250	Papss2	Bifunctional 3-phosphoadenosine 5-phosphosulfate synthase 2;Sulfate adenylyltransferase;Adenylyl-sulfate kinase	yes	no	2	0.071037	23.676		By matching	By matching	By matching	By MS/MS
AEAGAGSATEFQFR	DTYRRSAVPPGADKKAEAGAGSATEFQFRG	KAEAGAGSATEFQFRGGFGRGRGQPPQ___	K	A	E	F	R	G	4	1	0	0	0	1	2	2	0	0	0	0	0	2	0	1	1	0	0	0	0	0	14	0	1440.66	Q5M9K7;Q3U9P0;P63325	Q5M9K7	140	153	Rps10	40S ribosomal protein S10	yes	no	2	3.124e-71	250.72	By MS/MS	By MS/MS	By MS/MS	By MS/MS	By MS/MS
AEAGDNLGALVR	TVVTGIEMFHKSLERAEAGDNLGALVRGLK	LERAEAGDNLGALVRGLKREDLRRGLVMVK	R	A	E	V	R	G	3	1	1	1	0	0	1	2	0	0	2	0	0	0	0	0	0	0	0	1	0	0	12	0	1184.61	Q8BFR5;A0A0U1RPC4	Q8BFR5	316	327	Tufm	Elongation factor Tu, mitochondrial	yes	no	2	0.00080388	84.213	By MS/MS	By MS/MS	By MS/MS
AEAGEGQKPSPAQLELR	SAMQHVLQRTIRCAKAEAGEGQKPSPAQLE	AGEGQKPSPAQLELRMVQSKRDIEDPEIVV	K	A	E	L	R	M	3	1	0	0	0	2	3	2	0	0	2	1	0	0	2	1	0	0	0	0	0	0	17	1	1779.91	Q8K183	Q8K183	276	292	Pdxk	Pyridoxal kinase	yes	yes	3	7.939e-11	104.44	By MS/MS	By MS/MS	By MS/MS	By MS/MS	By MS/MS
AEAGGGWEGSASYK	KQPVFGANFIKGIVKAEAGGGWEGSASYKL	KAEAGGGWEGSASYKLTFTAGGAIEFGQRM	K	A	E	Y	K	L	3	0	0	0	0	0	2	4	0	0	0	1	0	0	0	2	0	1	1	0	0	0	14	0	1368.59	Q544A1;Q3TRG5;Q9DBP6;P97765	Q544A1	98	111	Wbp2	WW domain-binding protein 2	yes	no	2	0.0030212	61.435	By matching	By matching	By matching	By matching	By MS/MS
AEAGVPAEFGIWTR	GGAHKVRAGGPGLERAEAGVPAEFGIWTRE	RAEAGVPAEFGIWTREAGAGGLAIAVEGPS	R	A	E	T	R	E	3	1	0	0	0	0	2	2	0	1	0	0	0	1	1	0	1	1	0	1	0	0	14	0	1502.75	B9EKP5;Q6KAM8	B9EKP5	2243	2256	Flna		yes	no	2;3	1.1494e-21	170.52	By MS/MS	By MS/MS	By MS/MS	By MS/MS	By MS/MS
AEALAQISAAFEDLEQALQQR	IALVGGISQQLQERKAEALAQISAAFEDLE	ISAAFEDLEQALQQRKQALVSDLESICGAK	K	A	E	Q	R	K	6	1	0	1	0	4	3	0	0	1	3	0	0	1	0	1	0	0	0	0	0	0	21	0	2301.16	Q3TDT0;Q9R1R2;D3Z7V9	Q3TDT0	195	215	Trim3	Tripartite motif-containing protein 3	yes	no	3	0.00017621	52.298	By MS/MS	By matching	By MS/MS	By MS/MS	By MS/MS
AEAPLPSPK	YFPDVEFDIKSPKFKAEAPLPSPKLEGEIK	KSPKFKAEAPLPSPKLEGEIKVPDVDISSP	K	A	E	P	K	L	2	0	0	0	0	0	1	0	0	0	1	1	0	0	3	1	0	0	0	0	0	0	9	0	908.497	E9Q616;Q6UL10;A0PJF4;Q8BKS2;Q8VDN3	E9Q616	4884	4892	Ahnak		yes	no	2	0.00076195	99.442	By MS/MS	By MS/MS	By MS/MS		By MS/MS
AEAVHEALESLESVLR	TLEERVRSTEALPERAEAVHEALESLESVL	EAVHEALESLESVLRHPADNRTQIRELGQT	R	A	E	L	R	H	3	1	0	0	0	0	4	0	1	0	3	0	0	0	0	2	0	0	0	2	0	0	16	0	1751.91	E9Q6R7;O08614	E9Q6R7	1266	1281	Utrn		yes	no	2;3	0.00012915	62.377	By matching	By matching	By matching	By matching	By matching
AEAVPEEEAAASVATLER	STPATTASPAPEEPKAEAVPEEEAAASVAT	VPEEEAAASVATLERGVDNGRAPDMAPEEV	K	A	E	E	R	G	6	1	0	0	0	0	5	0	0	0	1	0	0	0	1	1	1	0	0	2	0	0	18	0	1841.9	Q6R891	Q6R891	347	364	Ppp1r9b	Neurabin-2	yes	yes	2	0.014612	48.659		By MS/MS
AEAVQSFLAFIQHLR	WKSIRKNLEPENLSKAEAVQSFLAFIQHLR	AEAVQSFLAFIQHLRTSRREEILQILKAEK	K	A	E	L	R	T	3	1	0	0	0	2	1	0	1	1	2	0	0	2	0	1	0	0	0	1	0	0	15	0	1728.93	O08601;Q3UWK4	O08601	323	337	Mttp	Microsomal triglyceride transfer protein large subunit	yes	no	3	0.00024055	58.487	By MS/MS	By matching	By MS/MS	By matching	By MS/MS
AECCVPVCPR	______________________________	______________________________	M	A	E	P	R	P	1	1	0	0	3	0	1	0	0	0	0	0	0	0	2	0	0	0	0	2	0	0	10	0	1207.54	Q60930;A0A286YCR8;D3YZT5;D3YUN8	Q60930	2	11	Vdac2	Voltage-dependent anion-selective channel protein 2	yes	no	2	0.0010718	66.073	By MS/MS	By matching	By MS/MS	By matching	By MS/MS
AECEILMMVGLPAAGK	PLSERIRGTIGPKSKAECEILMMVGLPAAG	ECEILMMVGLPAAGKTTWAIKHAASNPSKK	K	A	E	G	K	T	3	0	0	0	1	0	2	2	0	1	2	1	2	0	1	0	0	0	0	1	0	0	16	0	1675.83	Q8VDM6	Q8VDM6	420	435	Hnrnpul1	Heterogeneous nuclear ribonucleoprotein U-like protein 1	yes	yes	2	0.0014677	58.676	By matching		By matching
AEDFIVDVINVDYGMEDKNPIDR	VAKAKPEKAPDVELKAEDFIVDVINVDYGM	INVDYGMEDKNPIDRVHFYCKSNSKQAVRI	K	A	E	D	R	V	1	1	2	5	0	0	2	1	0	3	0	1	1	1	1	0	0	0	1	3	0	0	23	1	2666.25	Q60710;F6TVP2;Q3TCJ7;Q8C5C0;E9PYG9;Q6ZQM3	Q60710	537	559	Samhd1	Deoxynucleoside triphosphate triphosphohydrolase SAMHD1	yes	no	2;3	2.4745e-23	118.32	By matching	By matching	By MS/MS	By matching	By matching
AEDGAAPSPSSETPK	AEAEGASASSTSSPKAEDGAAPSPSSETPK	AEDGAAPSPSSETPKKKKKRFSFKKSFKLS	K	A	E	P	K	K	3	0	0	1	0	0	2	1	0	0	0	1	0	0	3	3	1	0	0	0	0	0	15	0	1442.65	P26645;Q05BL6;A0A0A1HAM8	P26645	131	145	Marcks	Myristoylated alanine-rich C-kinase substrate	yes	no	2	2.344e-15	150.06	By MS/MS				By matching
AEDGSVIDYELIDQDAR	GDFRKLMVALAKGRRAEDGSVIDYELIDQD	DGSVIDYELIDQDARELYDAGVKRKGTDVP	R	A	E	A	R	E	2	1	0	4	0	1	2	1	0	2	1	0	0	0	0	1	0	0	1	1	0	0	17	0	1907.87	Q542G9;P07356;Q3UCD3;Q9CZI7;B0V2N7;Q99KH3;B0V2N5	Q542G9	180	196	Anxa2	Annexin;Annexin A2	yes	no	2;3	5.1707e-162	318.91	By MS/MS	By MS/MS	By MS/MS	By MS/MS	By MS/MS
AEDIPQMDDAFSQTVK	GIALRWVTFMLKIYRAEDIPQMDDAFSQTV	EDIPQMDDAFSQTVKEIFGGNADKKNLVDP	R	A	E	V	K	E	2	0	0	3	0	2	1	0	0	1	0	1	1	1	1	1	1	0	0	1	0	0	16	0	1793.81	B9EK95;A0A286YDF5;Q69ZN7;E9Q390	B9EK95	367	382	Myof	Myoferlin	yes	no	2	1.4016e-05	75.695	By MS/MS	By MS/MS	By MS/MS	By matching	By MS/MS
AEDKEWIPVTK	RGRGRGRGRGARGGKAEDKEWIPVTKLGRL	RGGKAEDKEWIPVTKLGRLVKDMKIKSLEE	K	A	E	T	K	L	1	0	0	1	0	0	2	0	0	1	0	2	0	0	1	0	1	1	0	1	0	0	11	1	1314.68	Q58EU3;Q3TXS9;P25444;D3YVC1;Q3TLE5;Q3TL20;Q3UB36;D3YWJ3;Q9DC49;Q3TI78	Q58EU3	55	65	Rps2	40S ribosomal protein S2	yes	no	3	0.012145	31.819	By MS/MS	By matching	By matching	By MS/MS	By MS/MS
AEDNADTLALVFEAPNQEK	KILKCAGNEDIITLRAEDNADTLALVFEAP	ADTLALVFEAPNQEKVSDYEMKLMDLDVEQ	R	A	E	E	K	V	4	0	2	2	0	1	3	0	0	0	2	1	0	1	1	0	1	0	0	1	0	0	19	0	2073.99	Q91ZH2;Q542J9;P17918;Q9CZD6	Q91ZH2	92	110	Pcna	Proliferating cell nuclear antigen	yes	no	2	9.2667e-106	264.58	By MS/MS	By MS/MS	By MS/MS	By MS/MS	By MS/MS
AEDSEIQQEQIYQQSR	FTALAPEDPPDPSPRAEDSEIQQEQIYQQS	EDSEIQQEQIYQQSRAYVAMNERLRQAGEA	R	A	E	S	R	A	1	1	0	1	0	5	3	0	0	2	0	0	0	0	0	2	0	0	1	0	0	0	16	0	1950.89	Q9D7E4	Q9D7E4	52	67		UPF0449 protein C19orf25 homolog	yes	yes	2	7.7399e-05	64.55	By MS/MS	By MS/MS	By matching		By MS/MS
AEDSGAEQLASEIEPSREESWVSIK	LVTPRKKSKSKLEERAEDSGAEQLASEIEP	SEIEPSREESWVSIKKFIPGRRKKRADGKQ	R	A	E	I	K	K	3	1	0	1	0	1	6	1	0	2	1	1	0	0	1	5	0	1	0	1	0	0	25	1	2746.29	B2RRE0;Q9WTQ5	B2RRE0	764	788	Akap12	A-kinase anchor protein 12	yes	no	3	4.4107e-08	74.584	By matching		By MS/MS	By MS/MS	By MS/MS
AEDSGEYHCVYHFVSAPK	RKNASNMEYRINKPRAEDSGEYHCVYHFVS	SGEYHCVYHFVSAPKANATIEVKAAPDITG	R	A	E	P	K	A	2	0	0	1	1	0	2	1	2	0	0	1	0	1	1	2	0	0	2	2	0	0	18	0	2081.92	P97300;H3BIX4;Z4YLB7;A0A0A0MQN8	P97300	209	226	Nptn	Neuroplastin	yes	no	3;4	0.0010805	28.611	By MS/MS	By matching	By MS/MS	By matching	By matching
AEDSLLAADETAAK	ASEDERDRVLEELHKAEDSLLAADETAAKL	KAEDSLLAADETAAKLEDELVSLQKKLKGT	K	A	E	A	K	L	5	0	0	2	0	0	2	0	0	0	2	1	0	0	0	1	1	0	0	0	0	0	14	0	1403.68	F8WID5;B7ZNL3;E9Q448;A0A2R2Y2P8	F8WID5	67	80	Tpm1		yes	no	2	0.0036158	63.944	By MS/MS	By MS/MS	By MS/MS	By MS/MS	By MS/MS
AEDYPIDLYYLMDLSYSMK	LRSGEPQKFTLKFKRAEDYPIDLYYLMDLS	PIDLYYLMDLSYSMKDDLENVKSLGTDLMN	R	A	E	M	K	D	1	0	0	3	0	0	1	0	0	1	3	1	2	0	1	2	0	0	4	0	0	0	19	0	2329.05	P09055	P09055	138	156	Itgb1	Integrin beta-1	yes	yes	2	0.031055	27.409		By matching	By matching	By MS/MS	By matching
AEEATPVTALR	KAEEERVEEEDRRKKAEEATPVTALRHEGK	RRKKAEEATPVTALRHEGKTDSERTDTAAD	K	A	E	L	R	H	3	1	0	0	0	0	2	0	0	0	1	0	0	0	1	0	2	0	0	1	0	0	11	0	1156.61	A7YY80;A0A3B2WBE1;A0A286YD84;V6BQR3	A7YY80	514	524	Epb4.1l3		no	no	2	6.7864e-05	111.61	By MS/MS	By MS/MS	By MS/MS	By MS/MS	By MS/MS
AEEDEILNR	DGVTGSQDEEDSKPKAEEDEILNRSPRNRK	EDSKPKAEEDEILNRSPRNRKPRRE_____	K	A	E	N	R	S	1	1	1	1	0	0	3	0	0	1	1	0	0	0	0	0	0	0	0	0	0	0	9	0	1087.51	Q5SUC3;P35564;Q3TXE5	Q5SUC3	573	581	Canx	Calnexin	yes	no	2	0.0007246	107.66	By MS/MS	By MS/MS	By MS/MS		By MS/MS
AEEDIDPNSVHSVPR	PEEIPQHPQLLPRFRAEEDIDPNSVHSVPR	AEEDIDPNSVHSVPRGDLDGSTKDLIETCC	R	A	E	P	R	G	1	1	1	2	0	0	2	0	1	1	0	0	0	0	2	2	0	0	0	2	0	0	15	0	1663.78	Q99K58;Q3TGL4;P37889	Q99K58	407	421	Fbln2	Fibulin-2	yes	no	2;3	0.00024271	68.551	By matching	By matching	By matching	By matching	By matching
AEEEFNIEK	IEQEANEKAEEIDAKAEEEFNIEKGRLVQT	EEIDAKAEEEFNIEKGRLVQTQRLKIMEYY	K	A	E	E	K	G	1	0	1	0	0	0	4	0	0	1	0	1	0	1	0	0	0	0	0	0	0	0	9	0	1107.51	P50518;A0A0N4SW07;A0A0N4SWA3;Q9D593	P50518	34	42	Atp6v1e1;Atp6v1e2	V-type proton ATPase subunit E 1;V-type proton ATPase subunit E 2	yes	no	2	0.00735	69.825	By matching	By MS/MS	By matching	By MS/MS	By matching
AEEELEEDDDDELDETLSER	PLSPEELLPKAEAEKAEEELEEDDDDELDE	EEDDDDELDETLSERLWGLTEMFPERVRSA	K	A	E	E	R	L	1	1	0	5	0	0	8	0	0	0	3	0	0	0	0	1	1	0	0	0	0	0	20	0	2379.96	Q9CPQ3;Q3UBW3	Q9CPQ3	28	47	Tomm22	Mitochondrial import receptor subunit TOM22 homolog	yes	no	2	2.2602e-27	150.16		By MS/MS	By MS/MS	By MS/MS	By MS/MS
AEEGIAAGGVMDVNTALQEVLK	______________________________	GGVMDVNTALQEVLKTALIHDGLARGIREA	M	A	E	L	K	T	4	0	1	1	0	1	3	3	0	1	2	1	1	0	0	0	1	0	0	3	0	0	22	0	2214.12	Q6ZWZ6;F7AEH4;P63323	Q6ZWZ6	2	23	Rps12	40S ribosomal protein S12	yes	no	2;3	4.6994e-117	324.94	By MS/MS	By MS/MS	By MS/MS	By MS/MS	By MS/MS
AEEGYENLLSPSDMAHIK	EKIQEYNVLLDTLSRAEEGYENLLSPSDMA	GYENLLSPSDMAHIKSDTLISKHSELKDRL	R	A	E	I	K	S	2	0	1	1	0	0	3	1	1	1	2	1	1	0	1	2	0	0	1	0	0	0	18	0	2002.93	Q6PB52;Q6PEM5;Q5D0B0;Q8C252;Q6ZY49;Q52KI7;Q3TL96;Q8K295;A0A1S6GWI9;P55302	Q6PB52	140	157	Lrpap1	Alpha-2-macroglobulin receptor-associated protein	yes	no	3	0.00062815	38.888	By MS/MS			By matching	By MS/MS
AEEINAEIER	LKDQKAFLEEGFTNKAEEINAEIERLEHNI	GFTNKAEEINAEIERLEHNIKDKKENIGPI	K	A	E	E	R	L	2	1	1	0	0	0	4	0	0	2	0	0	0	0	0	0	0	0	0	0	0	0	10	0	1172.57	Q8BTS3	Q8BTS3	564	573	Gbp9		no	no	2	0.0029749	71.451			By matching	By MS/MS
AEEIVNGMIEAAKPVYTQDCPLAAAK	DFTAKGAMSTQQIKKAEEIVNGMIEAAKPV	AKPVYTQDCPLAAAKAIQGLRAVFDETYPD	K	A	E	A	K	A	6	0	1	1	1	1	3	1	0	2	1	2	1	0	2	0	1	0	1	2	0	0	26	1	2775.38	Q3UD67;Q8BGQ7;Q6XMP4;Q3TZ32;Q6PDM7;Q8R346	Q3UD67	652	677	Aars	Alanine--tRNA ligase, cytoplasmic	yes	no	2;3	7.1556e-49	160.33	By MS/MS	By MS/MS	By MS/MS	By MS/MS	By MS/MS
AEELGLPILGVLR	VSDGAAAVLLARRSKAEELGLPILGVLRSY	SKAEELGLPILGVLRSYAVVGVPPDVMGIG	K	A	E	L	R	S	1	1	0	0	0	0	2	2	0	1	4	0	0	0	1	0	0	0	0	1	0	0	13	0	1378.82	Q921H8;H3BKL5;Q8BLD7;Q3TUU3;Q3UKM0;Q8VCH0;Q8R343	Q921H8	293	305	Acaa1a;Acaa1b	3-ketoacyl-CoA thiolase A, peroxisomal;3-ketoacyl-CoA thiolase B, peroxisomal	yes	no	2	1.5375e-06	138.66	By MS/MS	By MS/MS	By MS/MS	By MS/MS	By MS/MS
AEELQPGFSK	PLSATVQDALQSFLKAEELQPGFSKAGRVY	QSFLKAEELQPGFSKAGRVYISKCYRELGK	K	A	E	S	K	A	1	0	0	0	0	1	2	1	0	0	1	1	0	1	1	1	0	0	0	0	0	0	10	0	1104.55	Q3UJU9	Q3UJU9	410	419	Rmdn3	Regulator of microtubule dynamics protein 3	yes	yes	2	0.024707	48.283	By matching		By matching
AEEMEDEPFTER	GKWESLHTGKEKQRKAEEMEDEPFTERSRK	QRKAEEMEDEPFTERSRKEERGGSKRSESG	K	A	E	E	R	S	1	1	0	1	0	0	5	0	0	0	0	0	1	1	1	0	1	0	0	0	0	0	12	0	1481.6	Q569Z6;Q8BZN7;Q91VL2	Q569Z6	482	493	Thrap3	Thyroid hormone receptor-associated protein 3	yes	no	2	0.0002076	90.108	By MS/MS	By MS/MS	By MS/MS	By MS/MS	By MS/MS
AEEQEPELTSTPNFVVEVTK	PPTFDGEEEPSQGQKAEEQEPELTSTPNFV	PELTSTPNFVVEVTKTDGKKTLVLDCHYPE	K	A	E	T	K	T	1	0	1	0	0	1	5	0	0	0	1	1	0	1	2	1	3	0	0	3	0	0	20	0	2246.1	Q8R5L1	Q8R5L1	153	172	C1qbp		yes	yes	2;3	1.5202e-28	151.9	By MS/MS	By MS/MS	By MS/MS	By MS/MS	By MS/MS
AEEQPQVELFVK	______________________________	______________________________	M	A	E	V	K	A	1	0	0	0	0	2	3	0	0	0	1	1	0	1	1	0	0	0	0	2	0	0	12	0	1415.73	Q542F1;Q9Z1Q5;Q3TIP8	Q542F1	2	13	Clic1	Chloride intracellular channel protein;Chloride intracellular channel protein 1	yes	no	2	7.5855e-05	100.58	By MS/MS	By MS/MS	By MS/MS	By MS/MS	By MS/MS
AEETGHWLWSR	CVIEGRCTRKSECSRAEETGHWLWSREKSC	ECSRAEETGHWLWSREKSCVAITDAFPQNM	R	A	E	S	R	E	1	1	0	0	0	0	2	1	1	0	1	0	0	0	0	1	1	2	0	0	0	0	11	0	1370.64	B2RXS4;Q8CHG6;Q8K2J5	B2RXS4	506	516	Plxnb2;mKIAA0315	Plexin-B2	yes	no	2;3	0.055399	26.412	By matching	By matching	By matching	By matching	By matching
AEETPNESVLEK	DETEGSEEEDRENDKAEETPNESVLEKKSL	NDKAEETPNESVLEKKSLQENEEEEIGNLE	K	A	E	E	K	K	1	0	1	0	0	0	4	0	0	0	1	1	0	0	1	1	1	0	0	1	0	0	12	0	1344.64	B1AU76;B1AU75;Q99MD9	B1AU76	151	162	Nasp	Nuclear autoantigenic sperm protein	yes	no	2	0.00017588	93.096	By MS/MS	By MS/MS	By MS/MS	By MS/MS	By MS/MS
AEEVATFFAK	VKFYYDGKVMKLSPKAEEVATFFAKMLDHE	KLSPKAEEVATFFAKMLDHEYTTKEIFRKN	K	A	E	A	K	M	3	0	0	0	0	0	2	0	0	0	0	1	0	2	0	0	1	0	0	1	0	0	10	0	1111.56	Q04750;Q3ULF5	Q04750	255	264	Top1	DNA topoisomerase 1	yes	no	2	0.0025328	65.305	By matching				By matching
AEEVSSLMK	______________________________	______________________________	M	A	E	M	K	A	1	0	0	0	0	0	2	0	0	0	1	1	1	0	0	2	0	0	0	1	0	0	9	0	992.485	Q3UFY7	Q3UFY7	2	10	Nt5c3b	7-methylguanosine phosphate-specific 5-nucleotidase	yes	yes	2	0.0023995	57.96		By matching	By MS/MS	By matching	By MS/MS
AEEVVPPAMYQFSQYVCQQTGLEMPQLPTPPK	ELLGPSDKSEAALRKAEEVVPPAMYQFSQY	QQTGLEMPQLPTPPKIKFPNFRDSWNSGII	K	A	E	P	K	I	2	0	0	0	1	5	3	1	0	0	2	1	2	1	6	1	2	0	2	3	0	0	32	0	3649.75	Q8R404	Q8R404	44	75	Qil1	Protein QIL1	yes	yes	3	5.737e-08	54.732	By MS/MS	By MS/MS	By MS/MS	By MS/MS	By MS/MS
AEEWGVQYVETSAK	LEERRQVPVDEARGKAEEWGVQYVETSAKT	KAEEWGVQYVETSAKTRANVDKVFFDLMRE	K	A	E	A	K	T	2	0	0	0	0	1	3	1	0	0	0	1	0	0	0	1	1	1	1	2	0	0	14	0	1595.75	Q9JIW9;Q8CCG5;F6QC68	Q9JIW9	147	160	Ralb	Ras-related protein Ral-B	yes	no	2	1.1823e-06	134.98	By MS/MS	By MS/MS	By MS/MS	By MS/MS	By MS/MS
AEEYEFLTPMEEAPK	KIDKTDYMVGSYGPRAEEYEFLTPMEEAPK	AEEYEFLTPMEEAPKGMLARGSYNIKSRFT	R	A	E	P	K	G	2	0	0	0	0	0	5	0	0	0	1	1	1	1	2	0	1	0	1	0	0	0	15	0	1782.8	Q99PT1	Q99PT1	153	167	Arhgdia	Rho GDP-dissociation inhibitor 1	yes	yes	2	5.3102e-15	196.44	By MS/MS	By MS/MS	By MS/MS	By MS/MS	By MS/MS
AEEYPEEAEEREESTSGFDK	SRSSSSSSQSSHSYKAEEYPEEAEEREEST	EEAEEREESTSGFDKSRLGTKDFVGPNERG	K	A	E	D	K	S	2	1	0	1	0	0	8	1	0	0	0	1	0	1	1	2	1	0	1	0	0	0	20	1	2330.97	Q569Z6;F6YH92;Q3U503	Q569Z6	789	808	Thrap3	Thyroid hormone receptor-associated protein 3	yes	no	3	0.055028	12.848	By matching	By MS/MS	By matching	By matching	By matching
AEFFADVVPAVR	QGHMWKAAFTAGRMKAEFFADVVPAVRRWR	RMKAEFFADVVPAVRRWREAGMKVYIYSSG	K	A	E	V	R	R	3	1	0	1	0	0	1	0	0	0	0	0	0	2	1	0	0	0	0	3	0	0	12	0	1319.69	Q8BGB7	Q8BGB7	126	137	Enoph1	Enolase-phosphatase E1	yes	yes	2	0.001251	75.294	By MS/MS	By MS/MS		By MS/MS	By MS/MS
AEFGPPGPGPGSR	SFRAFEILHLHLDLRAEFGPPGPGPGSRGL	LRAEFGPPGPGPGSRGLSGTATLELRCLLP	R	A	E	S	R	G	1	1	0	0	0	0	1	4	0	0	0	0	0	1	4	1	0	0	0	0	0	0	13	0	1224.59	Q8VCT3;E9PYF1;Q8BMH2	Q8VCT3	45	57	Rnpep	Aminopeptidase B	yes	no	2	0.089142	36.982				By matching
AEFTSPPSLFK	RTGNSEKEAALPSTKAEFTSPPSLFKTGLP	PSTKAEFTSPPSLFKTGLPPSRNSTSSQSQ	K	A	E	F	K	T	1	0	0	0	0	0	1	0	0	0	1	1	0	2	2	2	1	0	0	0	0	0	11	0	1222.62	Q9D824;D3Z3F1	Q9D824	231	241	Fip1l1	Pre-mRNA 3-end-processing factor FIP1	yes	no	2	0.011995	46.001	By matching			By matching
AEFWLDLQPQAK	GVSVLAERCKKNNGKAEFWLDLQPQAKTKD	NGKAEFWLDLQPQAKTKDHLFFVMEFLNGG	K	A	E	A	K	T	2	0	0	1	0	2	1	0	0	0	2	1	0	1	1	0	0	1	0	0	0	0	12	0	1444.74	F1DGF6;Q53YN4;Q3UNG2;Q3TGE4;P28867;Q80UN7	F1DGF6	102	113	Prkcd	Protein kinase C delta type;Protein kinase C delta type;Protein kinase C delta type regulatory subunit;Protein kinase C delta type catalytic subunit	yes	no	2	0.0025272	53.751	By matching	By matching		By MS/MS	By matching
AEGAGTEEEGTPKESEPQAAADATEVK	GYNVNDEKAKDKDKKAEGAGTEEEGTPKES	KESEPQAAADATEVKESTEEKPKDAADGEA	K	A	E	V	K	E	6	0	0	1	0	1	7	3	0	0	0	2	0	0	2	1	3	0	0	1	0	0	27	1	2701.22	Q91XV3	Q91XV3	26	52	Basp1	Brain acid soluble protein 1	yes	yes	3	0.019196	28.404	By MS/MS		By matching	By matching	By matching
AEGDIEHMTEGFK	GKESTNIFSPSDSLKAEGDIEHMTEGFKSH	LKAEGDIEHMTEGFKSHLIRLIGNLCYKNK	K	A	E	F	K	S	1	0	0	1	0	0	3	2	1	1	0	1	1	1	0	0	1	0	0	0	0	0	13	0	1462.64	Q3TKP3;Q3TCF4;P28658;Q8BWX1	Q3TKP3	359	371	Atxn10	Ataxin-10	yes	no	3	0.045638	21.942	By matching	By matching	By matching	By MS/MS	By matching
AEGDTLVSVDYEIFGK	______________________________	EGDTLVSVDYEIFGKVQGVFFRKYTQAEGK	M	A	E	G	K	V	1	0	0	2	0	0	2	2	0	1	1	1	0	1	0	1	1	0	1	2	0	0	16	0	1741.84	P56376;Q8BMV3	P56376	2	17	Acyp1	Acylphosphatase-1	yes	no	2	0.0045814	68.536	By MS/MS	By MS/MS	By MS/MS	By matching	By matching
AEGEIKVPDVELK	KGPNVKGEYDVTVPRAEGEIKVPDVELKSA	PRAEGEIKVPDVELKSAKLDIDVPNVDVQG	R	A	E	L	K	S	1	0	0	1	0	0	3	1	0	1	1	2	0	0	1	0	0	0	0	2	0	0	13	1	1425.77	E9Q616;Q6UL10;Q61484	E9Q616	842	854	Ahnak		yes	no	2;3	9.1912e-14	169.89	By MS/MS	By MS/MS	By MS/MS	By MS/MS	By MS/MS
AEGLWNLFLPLETDPEK	WSPSPLIEDLKEKAKAEGLWNLFLPLETDP	GLWNLFLPLETDPEKKYGAGLTNVEYAHLC	K	A	E	E	K	K	1	0	1	1	0	0	3	1	0	0	4	1	0	1	2	0	1	1	0	0	0	0	17	0	1971	D3Z2B3;D3Z7X0;Q9CRH8;Q8K370	D3Z2B3	201	217	Acad12;Acad10	Acyl-CoA dehydrogenase family member 10	yes	no	2	0.01663	42.556		By matching	By matching	By matching	By matching
AEGPDVAVDLPK	MPKMKMPKFGVSGIKAEGPDVAVDLPKGDI	GIKAEGPDVAVDLPKGDINIEGPSMNIEGP	K	A	E	P	K	G	2	0	0	2	0	0	1	1	0	0	1	1	0	0	2	0	0	0	0	2	0	0	12	0	1209.62	E9Q616;A0JLR7	E9Q616	3217	3228	Ahnak		yes	no	2	5.4836e-05	107.24	By MS/MS	By MS/MS	By MS/MS	By MS/MS	By MS/MS
AEGPEVDVNLPK	IPKMKMPKFSVPGFKAEGPEVDVNLPKADL	GFKAEGPEVDVNLPKADLDISGTKVEVSAP	K	A	E	P	K	A	1	0	1	1	0	0	2	1	0	0	1	1	0	0	2	0	0	0	0	2	0	0	12	0	1266.65	E9Q616;Q6UL10;A0PJF4;Q61484;A0JLR7	E9Q616	763	774	Ahnak		yes	no	2;3	1.9593e-08	144.65	By MS/MS	By MS/MS	By MS/MS	By MS/MS	By MS/MS
AEGPEVSLPK	MPKMKMPKFSMPGFKAEGPEVSLPKADLDV	MPGFKAEGPEVSLPKADLDVSGPKVDIDVP	K	A	E	P	K	A	1	0	0	0	0	0	2	1	0	0	1	1	0	0	2	1	0	0	0	1	0	0	10	0	1025.54	E9Q616	E9Q616	1268	1277	Ahnak		yes	yes	1	0.032092	60.59	By matching	By matching	By matching	By matching	By matching
AEGQSCESNPNLGYPCNHVMLSCCEGEEPLIVPEVR	YKQCCDCCGLGLRVRAEGQSCESNPNLGYP	SCCEGEEPLIVPEVRRPPEPEAAPRRVSET	R	A	E	V	R	R	1	1	3	0	4	1	6	3	1	1	3	0	1	0	4	3	0	0	1	3	0	0	36	0	4078.81	Q99K58;Q3TGL4;P37889	Q99K58	520	555	Fbln2	Fibulin-2	yes	no	3	0.027323	18.743	By matching		By matching
AEGQVLVLDGR	______________________________	______________________________	M	A	E	G	R	G	1	1	0	1	0	1	1	2	0	0	2	0	0	0	0	0	0	0	0	2	0	0	11	0	1155.62	Q5M9M0;P19253;A0A1B0GSB2;Q3TDS9;A0A1B0GSL5;A0A1B0GSC2;A0A1B0GRH1	Q5M9M0	2	12	Rpl13a	60S ribosomal protein L13a	yes	no	2	1.2618e-07	164.66	By MS/MS	By MS/MS	By MS/MS	By MS/MS	By MS/MS
AEGSDVANAVLDGADCIMLSGETAK	TQMLESMIKKPRPTRAEGSDVANAVLDGAD	LDGADCIMLSGETAKGDYPLEAVRMQHLIA	R	A	E	A	K	G	5	0	1	3	1	0	2	3	0	1	2	1	1	0	0	2	1	0	0	2	0	0	25	0	2480.14	P52480	P52480	343	367	Pkm	Pyruvate kinase PKM	yes	yes	2;3;4	2.0821e-262	361.38	By MS/MS	By MS/MS	By MS/MS	By MS/MS	By MS/MS
AEGSEYQVLYIADDNEIR	CSCARNFMKTHNTCKAEGSEYQVLYIADDN	SEYQVLYIADDNEIRSLFPGHPHSAYEQTF	K	A	E	I	R	S	2	1	1	2	0	1	3	1	0	2	1	0	0	0	0	1	0	0	2	1	0	0	18	0	2083.97	A0A0R4J0I9;Q91ZX7	A0A0R4J0I9	3863	3880	Lrp1	Prolow-density lipoprotein receptor-related protein 1;Low-density lipoprotein receptor-related protein 1 85 kDa subunit;Low-density lipoprotein receptor-related protein 1 515 kDa subunit;Low-density lipoprotein receptor-related protein 1 intracellular domain	yes	no	2	7.2934e-21	141.46		By MS/MS		By MS/MS	By MS/MS
AEGVTALPYFLFK	FAIQALEHAYDDLCRAEGVTALPYFLFKYD	CRAEGVTALPYFLFKYDDDTVLVSLLKHYS	R	A	E	F	K	Y	2	0	0	0	0	0	1	1	0	0	2	1	0	2	1	0	1	0	1	1	0	0	13	0	1454.78	S4R2D5;Q3TM87;Q3TAB9;A0A0A0MQN4;Q9D906;S4R2T5;S4R2P7;S4R1T0	S4R2D5	147	159	Atg7	Ubiquitin-like modifier-activating enzyme ATG7	yes	no	2	0.0013428	53.751	By MS/MS	By MS/MS	By MS/MS	By MS/MS	By MS/MS
AEHCVNTPGSFQCYK	EDINECVTDLHTCTRAEHCVNTPGSFQCYK	AEHCVNTPGSFQCYKALTCEPGYVLTDGEC	R	A	E	Y	K	A	1	0	1	0	2	1	1	1	1	0	0	1	0	1	1	1	1	0	1	1	0	0	15	0	1770.77	Q99K58;Q3TGL4;P37889	Q99K58	723	737	Fbln2	Fibulin-2	yes	no	2;3	7.3405e-06	87.184	By matching	By matching	By matching	By matching	By matching
AEHDQLLLNYAK	ARERAKLQIELGKFKAEHDQLLLNYAKKES	KFKAEHDQLLLNYAKKESDLSGAQIKLREY	K	A	E	A	K	K	2	0	1	1	0	1	1	0	1	0	3	1	0	0	0	0	0	0	1	0	0	0	12	0	1413.73	P14733;Q8C553	P14733	113	124	Lmnb1	Lamin-B1	yes	no	3	0.0070063	33.192	By MS/MS	By MS/MS	By MS/MS	By MS/MS	By MS/MS
AEHSFAGVPCGIMDQLIALLGQK	PDSGAIAARAQVCQRAEHSFAGVPCGIMDQ	PCGIMDQLIALLGQKGYALLIDCRSLETSL	R	A	E	Q	K	G	3	0	0	1	1	2	1	3	1	2	3	1	1	1	1	1	0	0	0	1	0	0	23	0	2441.24	Q80UL3;Q9R0N0;Q9CXZ9	Q80UL3	173	195	Galk1	Galactokinase	yes	no	2;3	5.265e-22	91.276	By MS/MS	By MS/MS	By MS/MS	By MS/MS	By MS/MS
AEIAFEDR	AGAGGLSIAVEGPSKAEIAFEDRKDGSCGV	AVEGPSKAEIAFEDRKDGSCGVSYVVQEPG	K	A	E	D	R	K	2	1	0	1	0	0	2	0	0	1	0	0	0	1	0	0	0	0	0	0	0	0	8	0	949.451	Q8VHX6;Q3UXJ8	Q8VHX6	2358	2365	Flnc	Filamin-C	yes	no	2	0.066967	45.68			By matching	By matching	By MS/MS
AEIDLVCELAK	VPVVVALNVFKTDTRAEIDLVCELAKRAGA	TDTRAEIDLVCELAKRAGAFDAVPCYHWSA	R	A	E	A	K	R	2	0	0	1	1	0	2	0	0	1	2	1	0	0	0	0	0	0	0	1	0	0	11	0	1246.65	Q3V3R1	Q3V3R1	807	817	Mthfd1l	Monofunctional C1-tetrahydrofolate synthase, mitochondrial	yes	yes	2	0.012003	44.309			By MS/MS
AEIDMLDIR	LGTDDNTLIRVMVSRAEIDMLDIRASFKRL	RVMVSRAEIDMLDIRASFKRLYGKSLYSFI	R	A	E	I	R	A	1	1	0	2	0	0	1	0	0	2	1	0	1	0	0	0	0	0	0	0	0	0	9	0	1074.54	P97429;Q7TMN7;F7ANV6	P97429	276	284	Anxa4	Annexin A4;Annexin	yes	no	1;2	4.4871e-06	164.53	By MS/MS	By MS/MS	By MS/MS	By MS/MS	By MS/MS
AEIELYLQK	TFKQIDTDNDRQLSKAEIELYLQKDFEKDA	DRQLSKAEIELYLQKDFEKDANPRDKSYQK	K	A	E	Q	K	D	1	0	0	0	0	1	2	0	0	1	2	1	0	0	0	0	0	0	1	0	0	0	9	0	1105.6	Q3UU11;O54998	Q3UU11	164	172	Fkbp7	Peptidyl-prolyl cis-trans isomerase FKBP7	yes	no	2	0.086638	41.429	By matching			By MS/MS	By matching
AEIINHLADLLTDQR	RSGGRMLATLEPEQRAEIINHLADLLTDQR	AEIINHLADLLTDQREEILLANKKDLEEAE	R	A	E	Q	R	E	2	1	1	2	0	1	1	0	1	2	3	0	0	0	0	0	1	0	0	0	0	0	15	0	1720.91	Q3TWN8;Q9Z110;Q3UGW8;Q3UZ27	Q3TWN8	386	400	Aldh18a1	Delta-1-pyrroline-5-carboxylate synthase;Glutamate 5-kinase;Gamma-glutamyl phosphate reductase	yes	no	3	0.02007	27.649	By matching	By matching	By matching	By MS/MS
AEIIPGVLFIDEVHMLDIESFSFLNR	EQINAKVAEWREEGKAEIIPGVLFIDEVHM	EVHMLDIESFSFLNRALESDMAPVLIMATN	K	A	E	N	R	A	1	1	1	2	0	0	3	1	1	4	3	0	1	3	1	2	0	0	0	2	0	0	26	0	3003.54	Q3UXP2;Q3TXT7;Q9WTM5	Q3UXP2	289	314	Ruvbl2	RuvB-like 2	yes	no	3	0.045746	11.632	By matching		By MS/MS	By matching	By matching
AEILFLK	VHVRTAADHMEEKLKAEILFLKEQIQAEQC	DHMEEKLKAEILFLKEQIQAEQCLKENLEE	K	A	E	L	K	E	1	0	0	0	0	0	1	0	0	1	2	1	0	1	0	0	0	0	0	0	0	0	7	0	832.506	O35551;J3QJV7	O35551	704	710	Rabep1	Rab GTPase-binding effector protein 1	yes	no	2	0.09103	43
AEILNLVK	DDVRLESRFSEHQTKAEILNLVKKMKLKTG	FSEHQTKAEILNLVKKMKLKTGKALNLGYA	K	A	E	V	K	K	1	0	1	0	0	0	1	0	0	1	2	1	0	0	0	0	0	0	0	1	0	0	8	0	898.549	E9PWQ3;J3QQ16;A0A087WS16;O88493;D3YWD1;Q9Z0I9	E9PWQ3	896	903	Col6a3		no	no	2	0.0037443	91.906	By MS/MS	By MS/MS	By MS/MS	By MS/MS	By MS/MS
AEILSNWNMFVGSQATNYGEDLTR	LLHESDTDKDGRLSKAEILSNWNMFVGSQA	FVGSQATNYGEDLTRHHDEL__________	K	A	E	T	R	H	2	1	3	1	0	1	2	2	0	1	2	0	1	1	0	2	2	1	1	1	0	0	24	0	2715.26	Q8BH97	Q8BH97	300	323	Rcn3	Reticulocalbin-3	yes	yes	2;3	8.0931e-85	213.61	By MS/MS	By MS/MS	By MS/MS	By MS/MS	By MS/MS
AEIPEQFGPIR	RRLISWNGNYQKLHKAEIPEQFGPIRTVAE	KLHKAEIPEQFGPIRTVAEGKGNVILIGTT	K	A	E	I	R	T	1	1	0	0	0	1	2	1	0	2	0	0	0	1	2	0	0	0	0	0	0	0	11	0	1255.66	D6RII3;D3Z4J9;B9EKL9;Q05BC3	D6RII3	496	506	Eml1	Echinoderm microtubule-associated protein-like 1	yes	no	2	0.00051134	78.334	By MS/MS	By MS/MS	By MS/MS	By MS/MS	By MS/MS
AEISCTDNQDGTCSVSYLPVLPGDYSILVK	AGEGGLSLAIEGPSKAEISCTDNQDGTCSV	SYLPVLPGDYSILVKYNDQHIPGSPFTARV	K	A	E	V	K	Y	1	0	1	3	2	1	1	2	0	2	3	1	0	0	2	4	2	0	2	3	0	0	30	0	3274.56	B9EKP5;B7FAU9;Q8BTM8;B7FAV1;Q6KAM8	B9EKP5	1900	1929	Flna	Filamin-A	yes	no	3	1.0859e-11	74.382	By MS/MS	By MS/MS	By MS/MS	By MS/MS	By MS/MS
AEISFEDR	AGAGGLAIAVEGPSKAEISFEDRKDGSCGV	AVEGPSKAEISFEDRKDGSCGVAYVVQEPG	K	A	E	D	R	K	1	1	0	1	0	0	2	0	0	1	0	0	0	1	0	1	0	0	0	0	0	0	8	0	965.445	B9EKP5;B7FAU9;Q8BTM8;B7FAV1;Q6KAM8;J3JS91	B9EKP5	2273	2280	Flna	Filamin-A	yes	no	2	0.0011247	133.6	By MS/MS	By MS/MS	By MS/MS	By MS/MS	By MS/MS
AEITDAEGLGLK	PSKPPPVELRAAALRAEITDAEGLGLKLED	ALRAEITDAEGLGLKLEDRETVIKELKKSL	R	A	E	L	K	L	2	0	0	1	0	0	2	2	0	1	2	1	0	0	0	0	1	0	0	0	0	0	12	0	1215.63	Q3T9V8;E9Q586;Q3TB96;E9Q3M3;O08788;D3YX34;Q6NZM3	Q3T9V8	896	907	Dctn1	Dynactin subunit 1	yes	no	2	0.070198	42.718	By matching		By matching
AEIVPVTTTVLDDK	SQQKAASAQSRGCFRAEIVPVTTTVLDDKG	RAEIVPVTTTVLDDKGDKKTITVSQDEGVR	R	A	E	D	K	G	1	0	0	2	0	0	1	0	0	1	1	1	0	0	1	0	3	0	0	3	0	0	14	0	1499.81	Q921H8;Q3UPU8;H3BKL5;H3BJZ9;Q8BLD7	Q921H8	221	234	Acaa1a	3-ketoacyl-CoA thiolase A, peroxisomal	yes	no	2	0.0006333	57.885	By MS/MS	By MS/MS	By matching	By MS/MS	By matching
AEIVPVTTTVLDDKGDK	SQQKAASAQSRGCFRAEIVPVTTTVLDDKG	IVPVTTTVLDDKGDKKTITVSQDEGVRPST	R	A	E	D	K	K	1	0	0	3	0	0	1	1	0	1	1	2	0	0	1	0	3	0	0	3	0	0	17	1	1799.95	Q921H8;Q3UPU8;H3BKL5;H3BJZ9;Q8BLD7	Q921H8	221	237	Acaa1a	3-ketoacyl-CoA thiolase A, peroxisomal	yes	no	3	1.8399e-06	62.765	By MS/MS	By matching	By matching	By MS/MS	By MS/MS
AELADQAASWLTR	TTAYGLLHLLLWEGKAELADQAASWLTRQG	GKAELADQAASWLTRQGSFQGGFRSTQDTV	K	A	E	T	R	Q	4	1	0	1	0	1	1	0	0	0	2	0	0	0	0	1	1	1	0	0	0	0	13	0	1430.72	CON__ENSEMBL:ENSBTAP00000007350;CON__P01030	CON__P01030	1276	1288			no	no	2	0.0008849	74.611	By matching	By matching	By matching	By matching	By matching
AELATEEFLPVTPILEGFVILR	FQTHTTPVLLAHGERAELATEEFLPVTPIL	FLPVTPILEGFVILRKNPNYDL________	R	A	E	L	R	K	2	1	0	0	0	0	4	1	0	2	4	0	0	2	2	0	2	0	0	2	0	0	22	0	2456.36	Q3TKV1;Q8VDM4;Q3TXV1;Q3U9Y8;Q3TWL6;Q3TW71;Q3TI61;Q3TIP0;Q80V77;Q99JX8;Q9CRK7	Q3TKV1	880	901	Psmd2	26S proteasome non-ATPase regulatory subunit 2	yes	no	2;3	5.1085e-40	164.81	By MS/MS	By MS/MS	By MS/MS	By MS/MS	By MS/MS
AELDDTPMR	GFIKLESRALAEIAKAELDDTPMRGRQLRV	LAEIAKAELDDTPMRGRQLRVRFATHAAAL	K	A	E	M	R	G	1	1	0	2	0	0	1	0	0	0	1	0	1	0	1	0	1	0	0	0	0	0	9	0	1046.47	Q8VIJ6;Q3TZL2	Q8VIJ6	342	350	Sfpq	Splicing factor, proline- and glutamine-rich	yes	no	2	0.032704	50.607		By MS/MS
AELDQLLSGFGLEDSASSHK	RLTPGARRGLSPQEKAELDQLLSGFGLEDS	LLSGFGLEDSASSHKDMTDMRSKYSGTRHV	K	A	E	H	K	D	2	0	0	2	0	1	2	2	1	0	4	1	0	1	0	4	0	0	0	0	0	0	20	0	2103.01	Q5SSZ5;A0A5F8MP98;A0A5F8MPF2	Q5SSZ5	423	442	Tns3	Tensin-3	yes	no	3	1.7932e-05	49.34	By MS/MS	By MS/MS	By MS/MS	By matching	By MS/MS
AELEHIAFNPSLVYLMDDFR	SGVLTFCVGTNRADKAELEHIAFNPSLVYL	IAFNPSLVYLMDDFRSLPSLPQQLIQPLTT	K	A	E	F	R	S	2	1	1	2	0	0	2	0	1	1	3	0	1	2	1	1	0	0	1	1	0	0	20	0	2379.16	E9PWQ3;D3YWD1;Q9Z0I9	E9PWQ3	783	802	Col6a3		no	no	3	0.015979	42.711	By matching	By matching	By matching	By matching	By matching
AELELELGR	IMALKVSFEKAAAGKAELELELGRIRSNAE	KAAAGKAELELELGRIRSNAEDTMRSKEQA	K	A	E	G	R	I	1	1	0	0	0	0	3	1	0	0	3	0	0	0	0	0	0	0	0	0	0	0	9	0	1028.55	Q9QXS1;Q6S388;Q6S392;Q6S393;Q6S387;Q6S385;Q6S390;E9Q3W4	Q9QXS1	2087	2095	Plec	Plectin	yes	no	2	9.8389e-05	113.26	By MS/MS		By MS/MS
AELFTQSCADLDK	STTQTKAQRLFDANKAELFTQSCADLDKWL	NKAELFTQSCADLDKWLHGLESQIQSDDYG	K	A	E	D	K	W	2	0	0	2	1	1	1	0	0	0	2	1	0	1	0	1	1	0	0	0	0	0	13	0	1483.69	Q62261;A0A0A0MQG2	Q62261	1382	1394	Sptbn1	Spectrin beta chain, non-erythrocytic 1	yes	no	2	4.9768e-07	118.28	By MS/MS	By MS/MS	By MS/MS	By MS/MS	By MS/MS
AELFTQSCADLDKWLHGLESQIQSDDYGK	STTQTKAQRLFDANKAELFTQSCADLDKWL	LHGLESQIQSDDYGKDLTSVNILLKKQQML	K	A	E	G	K	D	2	0	0	4	1	3	2	2	1	1	4	2	0	1	0	3	1	1	1	0	0	0	29	1	3340.56	Q62261;A0A0A0MQG2	Q62261	1382	1410	Sptbn1	Spectrin beta chain, non-erythrocytic 1	yes	no	3;4	2.9883e-11	71.528	By MS/MS	By MS/MS	By MS/MS	By MS/MS	By MS/MS
AELGALPDDFIDSLEK	NKNLNEDDTSLVFSKAELGALPDDFIDSLE	ELGALPDDFIDSLEKTDEDKYKVTLKYPHY	K	A	E	E	K	T	2	0	0	3	0	0	2	1	0	1	3	1	0	1	1	1	0	0	0	0	0	0	16	0	1731.86	Q3TB65;Q3UUI1;A0A286YD12;Q91YP2;A0A286YD77	Q3TB65	47	62	Nln	Neurolysin, mitochondrial	yes	no	2	0.0020789	57.175	By matching	By MS/MS	By matching	By matching	By MS/MS
AELGEYIR	AILWSLSGDSRLKMRAELGEYIRRITTVPL	DSRLKMRAELGEYIRRITTVPLPTAPNVPI	R	A	E	I	R	R	1	1	0	0	0	0	2	1	0	1	1	0	0	0	0	0	0	0	1	0	0	0	8	0	949.487	Q9JHU4	Q9JHU4	2510	2517	Dync1h1	Cytoplasmic dynein 1 heavy chain 1	yes	yes	2	0.0038901	70.69	By matching	By matching	By MS/MS	By MS/MS	By MS/MS
AELGTDLLSQLSLEDQK	EASLHAMESTRESLKAELGTDLLSQLSLED	LGTDLLSQLSLEDQKRVDALNDEIRQLQQE	K	A	E	Q	K	R	1	0	0	2	0	2	2	1	0	0	5	1	0	0	0	2	1	0	0	0	0	0	17	0	1858.95	Q6P5E5;Q1HL32;Q9CW03;Q6PFZ4;Q6PIE1	Q6P5E5	778	794	Smc3	Structural maintenance of chromosomes protein;Structural maintenance of chromosomes protein 3	yes	no	2	3.9526e-06	70.563	By MS/MS	By MS/MS	By MS/MS	By MS/MS	By matching
AELLISTVGPEECVVPFLTRPK	GSLPVLAAAARARGRAELLISTVGPEECVV	VGPEECVVPFLTRPKVPVLQLDSGNYLFSA	R	A	E	P	K	V	1	1	0	0	1	0	3	1	0	1	3	1	0	1	3	1	2	0	0	3	0	0	22	1	2441.32	E9QB02;Q68FL6	E9QB02	26	47	Mars	Methionine--tRNA ligase, cytoplasmic	yes	no	3	6.186e-05	55.383	By MS/MS		By MS/MS	By MS/MS
AELLVAEAPSKPIMVTVEEQR	YICTCRNLIHTSNSRAELLVAEAPSKPIMV	EAPSKPIMVTVEEQRSQSVRPGADVTFICT	R	A	E	Q	R	S	3	1	0	0	0	1	4	0	0	1	2	1	1	0	2	1	1	0	0	3	0	0	21	1	2309.23	Q05793	Q05793	1758	1778	Hspg2	Basement membrane-specific heparan sulfate proteoglycan core protein;Endorepellin;LG3 peptide	yes	yes	2	0.003752	67.964	By matching		By matching	By matching	By matching
AELNEFLTR	QISKKRKFVADGIFKAELNEFLTRELAEDG	ADGIFKAELNEFLTRELAEDGYSGVEVRVT	K	A	E	T	R	E	1	1	1	0	0	0	2	0	0	0	2	0	0	1	0	0	1	0	0	0	0	0	9	0	1091.56	Q5YLW3;P62908;Q9CZP6;Q3UCL7;A0A140LI77;D3YV43	Q5YLW3	19	27	Rps3	40S ribosomal protein S3	yes	no	2	5.803e-08	180.45	By MS/MS	By MS/MS	By MS/MS	By MS/MS	By MS/MS
AELNPWPEYINTR	GGKKKSKDGGGDGGRAELNPWPEYINTRLD	GRAELNPWPEYINTRLDMYNKLKAEHDSIL	R	A	E	T	R	L	1	1	2	0	0	0	2	0	0	1	1	0	0	0	2	0	1	1	1	0	0	0	13	0	1601.78	Q3U630;Q9D0R2;A0A2I3BPK8	Q3U630	44	56	Tars	Threonine--tRNA ligase, cytoplasmic	yes	no	2	0.00080503	68.893	By MS/MS	By MS/MS	By MS/MS	By MS/MS	By MS/MS
AELPGTHPLASK	PPEKKACKELSFGARAELPGTHPLASKLLR	GARAELPGTHPLASKLLRLMQKKETNLCLS	R	A	E	S	K	L	2	0	0	0	0	0	1	1	1	0	2	1	0	0	2	1	1	0	0	0	0	0	12	0	1219.66	Q544K9;P13439;Q3TVV7	Q544K9	231	242	Umps	Uridine 5-monophosphate synthase;Orotate phosphoribosyltransferase;Orotidine 5-phosphate decarboxylase	yes	no	3	0.0029113	43.382	By MS/MS	By MS/MS	By MS/MS		By matching
AELPPPYTAIASPGTSGIPVINCR	VTPTAPPYLQESSPRAELPPPYTAIASPGT	IASPGTSGIPVINCRVCQSLINLDGKLHQH	R	A	E	C	R	V	3	1	1	0	1	0	1	2	0	3	1	0	0	0	5	2	2	0	1	1	0	0	24	0	2467.28	Q9CZX7	Q9CZX7	36	59	Tmem55a	Type 2 phosphatidylinositol 4,5-bisphosphate 4-phosphatase	yes	yes	2	0.08667	22.803	By MS/MS		By matching
AELQMLLEEEIPSGK	______________________________	AELQMLLEEEIPSGKRALIESYQNLTRVAD	M	A	E	G	K	R	1	0	0	0	0	1	4	1	0	1	3	1	1	0	1	1	0	0	0	0	0	0	15	0	1685.85	B7ZCU2;B7ZCU5;Q3UAH6;Q3TPY5;Q3TMI0;Q6AXD3;B7ZCU4;B7ZCU3;Q3TJR5;Q3TJ64;B7ZCU0;J3QNK8;Q8CBW3	B7ZCU2	2	16	Abi1	Abl interactor 1	yes	no	2	1.592e-05	82.543	By matching	By matching	By MS/MS	By matching	By matching
AELQTALAHTQQAAR	LQVHIQTIGILVSEKAELQTALAHTQQAAR	AELQTALAHTQQAARQKAGESEDLASRLQS	K	A	E	A	R	Q	5	1	0	0	0	3	1	0	1	0	2	0	0	0	0	0	2	0	0	0	0	0	15	0	1607.84	Z4YJU8;Q5DTL1;E9PUQ5;Q921M4;A2AN45;A2AN48;A2AN46	Z4YJU8	188	202	Golga2	Golgin subfamily A member 2	yes	no	3	0.044877	27.643					By MS/MS
AELRDDPIISTHLAK	NRSLADFEKALTDYRAELRDDPIISTHLAK	AELRDDPIISTHLAKLYDNLLEQNLIRVIE	R	A	E	A	K	L	2	1	0	2	0	0	1	0	1	2	2	1	0	0	1	1	1	0	0	0	0	0	15	1	1677.9	Q5BKQ9;Q8BG32;Q7TMI0;Q497E8;Q3UWW9;Q3THG2;Q8BK73;Q8C0Z6;Q8K2N7;G3UYH2;G3UWW7;G3UXL5;G3UZ28	Q5BKQ9	311	325	Psmd11	26S proteasome non-ATPase regulatory subunit 11	yes	no	3	0.071054	22.456	By matching	By matching	By matching	By matching	By matching
AELSEEALLSVLPTIR	______________________________	ELSEEALLSVLPTIRVPKAGDRVHKDECAF	M	A	E	I	R	V	2	1	0	0	0	0	3	0	0	1	4	0	0	0	1	2	1	0	0	1	0	0	16	0	1739.97	Q3U4W8;P56399;D3Z4K7	Q3U4W8	2	17	Usp5	Ubiquitin carboxyl-terminal hydrolase;Ubiquitin carboxyl-terminal hydrolase 5	yes	no	2	5.8794e-36	229.54	By MS/MS	By MS/MS	By MS/MS	By MS/MS	By MS/MS
AELTALESLIEMGFPR	______________________________	ELTALESLIEMGFPRGRAEKALALTGNQGI	M	A	E	P	R	G	2	1	0	0	0	0	3	1	0	1	3	0	1	1	1	1	1	0	0	0	0	0	16	0	1775.91	Q922Y1	Q922Y1	2	17	Ubxn1	UBX domain-containing protein 1	yes	yes	2	2.2392e-28	184.03	By matching		By MS/MS		By MS/MS
AELTVEVR	______________________________	______________________________	M	A	E	V	R	G	1	1	0	0	0	0	2	0	0	0	1	0	0	0	0	0	1	0	0	2	0	0	8	0	915.503	A0A0G2JEP0;Q61584;A0A0G2JGH0	A0A0G2JEP0	2	9	Fxr1	Fragile X mental retardation syndrome-related protein 1	yes	no	2	0.015297	43.808
AELVVIEDAATPR	EAETKKVLGLQDTIKAELVVIEDAATPREP	IKAELVVIEDAATPREPAPLNGSAAELPAT	K	A	E	P	R	E	3	1	0	1	0	0	2	0	0	1	1	0	0	0	1	0	1	0	0	2	0	0	13	0	1382.74	Q8CB16;Q9Z0P4;Q91WF5;Q542N8;Q3TRX4;Q6ZQE7;A0A1W2P831;A0A1W2P879	Q8CB16	325	337	Palm	Paralemmin-1	yes	no	2	0.00022197	80.979	By matching	By MS/MS	By matching	By matching	By matching
AEMDAAVESCK	PATNEVVGRVPQSTKAEMDAAVESCKRAFP	QSTKAEMDAAVESCKRAFPAWADTSILSRQ	K	A	E	C	K	R	3	0	0	1	1	0	2	0	0	0	0	1	1	0	0	1	0	0	0	1	0	0	11	0	1196.51	Q9EQ20;Q1LZK2;A0A1Y7VJ32	Q9EQ20	77	87	Aldh6a1	Methylmalonate-semialdehyde dehydrogenase [acylating], mitochondrial	yes	no	2	0.0063925	50.353	By MS/MS
AEMEVLLASK	TQKRQELEAELAKVRAEMEVLLASKARAEE	LAKVRAEMEVLLASKARAEEESRSTSEKSK	R	A	E	S	K	A	2	0	0	0	0	0	2	0	0	0	2	1	1	0	0	1	0	0	0	1	0	0	10	0	1089.57	Q9QXS1;Q6S388;Q6S392;Q6S393;Q6S387;Q6S385;Q6S390;E9Q3W4	Q9QXS1	1907	1916	Plec	Plectin	yes	no	2	0.00049444	79.974	By MS/MS	By MS/MS	By MS/MS	By MS/MS
AEMLQALASLEAVLLQTVYNTK	SEEHWVHESGRPVQRAEMLQALASLEAVLL	ASLEAVLLQTVYNTKMASVGLSDIVMDTTV	R	A	E	T	K	M	4	0	1	0	0	2	2	0	0	0	5	1	1	0	0	1	2	0	1	2	0	0	22	0	2405.29	E9PZ16;B1B0C7;Q3UHH3;Q05793	E9PZ16	680	701	Hspg2	Basement membrane-specific heparan sulfate proteoglycan core protein;Endorepellin;LG3 peptide	no	no	3	2.7238e-29	111.83			By MS/MS
AEMVVDPETMPYLDIANQTGR	RIQRTKRGLEILAERAEMVVDPETMPYLDI	PETMPYLDIANQTGRSLRIPPAERKALMLA	R	A	E	G	R	S	2	1	1	2	0	1	2	1	0	1	1	0	2	0	2	0	2	0	1	2	0	0	21	0	2349.1	Q3UYM1;A0A0G2JGQ4;P54729;A0PJ90;A0JLP6	Q3UYM1	201	221	Nub1	NEDD8 ultimate buster 1	yes	no	2	0.0012844	38.787	By matching	By matching		By matching	By MS/MS
AENDVDNELLDYEDDEVETAAGADGTEAPAK	______________________________	VETAAGADGTEAPAKKDVKGSYVSIHSSGF	M	A	E	A	K	K	6	0	2	6	0	0	6	2	0	0	2	1	0	0	1	0	2	0	1	2	0	0	31	0	3265.39	Q9Z1N5;Q3TB18	Q9Z1N5	2	32	Ddx39b	Spliceosome RNA helicase Ddx39b	yes	no	3	1.077e-12	84.641	By MS/MS	By MS/MS	By MS/MS	By MS/MS	By MS/MS
AENDVDNELLDYEDDEVETAAGADGTEAPAKK	______________________________	ETAAGADGTEAPAKKDVKGSYVSIHSSGFR	M	A	E	K	K	D	6	0	2	6	0	0	6	2	0	0	2	2	0	0	1	0	2	0	1	2	0	0	32	1	3393.49	Q9Z1N5;Q3TB18	Q9Z1N5	2	33	Ddx39b	Spliceosome RNA helicase Ddx39b	yes	no	3	0.00033506	41.432	By matching	By matching	By matching	By matching	By matching
AENFFILR	EKVLCHKFMRFMMMRAENFFILRRKPVEGY	MRFMMMRAENFFILRRKPVEGYDISFLITN	R	A	E	L	R	R	1	1	1	0	0	0	1	0	0	1	1	0	0	2	0	0	0	0	0	0	0	0	8	0	1008.54	Q9D3C4;Q7TPD9;P59999;Q8BVW6;Q3TX55;E9PWA7	Q9D3C4	98	105	Arpc4	Actin-related protein 2/3 complex subunit 4	yes	no	2	0.00036973	146.94	By MS/MS	By MS/MS	By MS/MS	By MS/MS	By MS/MS
AENNPWVTPIADQFQLGVSHVFEYIR	ELGNLDLTGQKQVFKAENNPWVTPIADQFQ	DQFQLGVSHVFEYIRSETYKYLYGRHMQAN	K	A	E	I	R	S	2	1	2	1	0	2	2	1	1	2	1	0	0	2	2	1	1	1	1	3	0	0	26	0	3029.5	Q9D031;Q01730;A2AUR7;Q9CSE4;Q9CUS2	Q9D031	213	238	Rsu1	Ras suppressor protein 1	yes	no	3	9.6253e-50	139.4	By matching	By MS/MS	By MS/MS	By MS/MS	By MS/MS
AENSLSDGGPADSVEAAK	______________________________	SLSDGGPADSVEAAKNASNTEKLTDQVMQN	M	A	E	A	K	N	4	0	1	2	0	0	2	2	0	0	1	1	0	0	1	3	0	0	0	1	0	0	18	0	1716.78	A2RSB1;B7ZNL2;Q8C1W9;Q78ZA7;A0A140LJ37	A2RSB1	2	19	Nap1l4	Nucleosome assembly protein 1-like 4	yes	no	2	4.8149e-05	59.185	By MS/MS	By MS/MS	By MS/MS	By MS/MS	By MS/MS
AENYDISPADR	SNFHMDFIVAASNLRAENYDISPADRHKSK	SNLRAENYDISPADRHKSKLIAGKIIPAIA	R	A	E	D	R	H	2	1	1	2	0	0	1	0	0	1	0	0	0	0	1	1	0	0	1	0	0	0	11	0	1249.56	B9EHN0;A0A1S6GWH5;Q02053	B9EHN0	870	880	Uba1	Ubiquitin-like modifier-activating enzyme 1	yes	no	2	1.3013e-07	140.16	By MS/MS	By MS/MS	By MS/MS	By MS/MS	By MS/MS
AEPEDHYFLLTEPPLNTPENR	LMERFMEQVIFKYLRAEPEDHYFLLTEPPL	YFLLTEPPLNTPENREYTAEIMFESFNVPG	R	A	E	N	R	E	1	1	2	1	0	0	4	0	1	0	3	0	0	1	4	0	2	0	1	0	0	0	21	0	2481.18	Q3ULF7;Q3TWJ4;Q3TGW0;Q99JY9;Q3TGE1;A0A087WRA1;A0A087WQ14;A0A087WP86;A0A087WS98;A0A087WQ83	Q3ULF7	103	123	Actr3	Actin-related protein 3	yes	no	2;3	3.324e-29	113.72	By MS/MS	By MS/MS	By MS/MS	By MS/MS	By MS/MS
AEPEILELESK	DAAGKESAAREKILRAEPEILELESKSNKI	KILRAEPEILELESKSNKIVQSVIQTAVDQ	R	A	E	S	K	S	1	0	0	0	0	0	4	0	0	1	2	1	0	0	1	1	0	0	0	0	0	0	11	0	1256.65	B2RRE0;Q9WTQ5	B2RRE0	1495	1505	Akap12	A-kinase anchor protein 12	yes	no	2	8.059e-05	109.66	By MS/MS	By MS/MS	By MS/MS	By MS/MS	By MS/MS
AEPPLNASAGDQEEK	FTKPRPRPKDKNGTRAEPPLNASAGDQEEK	AEPPLNASAGDQEEKVIPPAGQTEEAKPIL	R	A	E	E	K	V	3	0	1	1	0	1	3	1	0	0	1	1	0	0	2	1	0	0	0	0	0	0	15	0	1554.72	Q9JKR6	Q9JKR6	926	940	Hyou1	Hypoxia up-regulated protein 1	yes	yes	2	3.4247e-05	78.096	By MS/MS				By MS/MS
AEPPQCTSLAWSADGQTLFAGYTDNLVR	IVDELKQEVISTSSKAEPPQCTSLAWSADG	DGQTLFAGYTDNLVRVWQVTIGTR______	K	A	E	V	R	V	4	1	1	2	1	2	1	2	0	0	3	0	0	1	2	2	3	1	1	1	0	0	28	0	3054.44	P68040	P68040	281	308	Gnb2l1	Guanine nucleotide-binding protein subunit beta-2-like 1;Guanine nucleotide-binding protein subunit beta-2-like 1, N-terminally processed	yes	yes	2;3	7.6354e-21	140.16	By MS/MS	By MS/MS	By MS/MS	By MS/MS	By MS/MS
AEPQPASSGLTDETAFSCCSDPDPSTK	______________________________	ETAFSCCSDPDPSTKDFLLQQTMLRIKDPK	M	A	E	T	K	D	3	0	0	3	2	1	2	1	0	0	1	1	0	1	4	5	3	0	0	0	0	0	27	0	2828.2	A5GZX3;Q9CPU0;A0A494BAF7;A0A494BBE7;A0A494B970	A5GZX3	2	28	Glo1	Lactoylglutathione lyase	no	no		1	NaN
AEPTPLASSAPPAGSLYSSPVNSSAPLAEDIDPELAR	KERMRQKTTYTAHPKAEPTPLASSAPPAGS	SSAPLAEDIDPELARYLNRNYWEKKQEEAR	K	A	E	A	R	Y	7	1	1	2	0	0	3	1	0	1	4	0	0	0	7	7	1	0	1	1	0	0	37	0	3676.81	Q3TLL4;Q3UMA3;Q99LI8;F6VV02	Q3TLL4	292	328	Hgs	Hepatocyte growth factor-regulated tyrosine kinase substrate	yes	no	3	4.3487e-05	38.653	By MS/MS	By MS/MS	By MS/MS	By MS/MS	By MS/MS
AEPWAPLLEAELWPSLAHLPLTPGQK	FAFSKDSVTLEVTARAEPWAPLLEAELWPS	LWPSLAHLPLTPGQKVSFPHSAGRIQRSSP	R	A	E	Q	K	V	4	0	0	0	0	1	3	1	1	0	6	1	0	0	5	1	1	2	0	0	0	0	26	0	2863.53	Q8BP56	Q8BP56	650	675	Athl1	Acid trehalase-like protein 1	yes	yes	3	0.0093315	31.819	By MS/MS	By MS/MS	By MS/MS	By matching	By MS/MS
AEPYCSVLPGFTFIQHLPLSER	VLVKNCAVEFNFGQRAEPYCSVLPGFTFIQ	LPGFTFIQHLPLSERIRGTIGPKSKAECEI	R	A	E	E	R	I	1	1	0	0	1	1	2	1	1	1	3	0	0	2	3	2	1	0	1	1	0	0	22	0	2547.28	Q8VDM6	Q8VDM6	388	409	Hnrnpul1	Heterogeneous nuclear ribonucleoprotein U-like protein 1	yes	yes	3	1.7453e-10	82.975	By MS/MS	By MS/MS	By MS/MS	By MS/MS	By MS/MS
AEQEPTAEQLAQIAAENEEDEHSVNYKPPAQK	______________________________	EEDEHSVNYKPPAQKSIQEIQELDKDDESL	M	A	E	Q	K	S	6	0	2	1	0	4	7	0	1	1	1	2	0	0	3	1	1	0	1	1	0	0	32	1	3563.67	Q99PT1	Q99PT1	2	33	Arhgdia	Rho GDP-dissociation inhibitor 1	yes	yes	3;4	2.9852e-136	243.55	By MS/MS	By MS/MS	By MS/MS	By MS/MS	By MS/MS
AEQFYCGDTEGK	SHLEAADPVVMGKTKAEQFYCGDTEGKKVM	KTKAEQFYCGDTEGKKVMSILLHGDAAFAG	K	A	E	G	K	K	1	0	0	1	1	1	2	2	0	0	0	1	0	1	0	0	1	0	1	0	0	0	12	0	1390.57	Q60597;Z4YJV4	Q60597	390	401	Ogdh	2-oxoglutarate dehydrogenase, mitochondrial	yes	no	2	0.026235	34.721	By matching	By matching	By MS/MS		By matching
AEQINQAAGEASAVLAK	EGKKQAQILASEAEKAEQINQAAGEASAVL	QINQAAGEASAVLAKAKAKAEAIRILAGAL	K	A	E	A	K	A	6	0	1	0	0	2	2	1	0	1	1	1	0	0	0	1	0	0	0	1	0	0	17	0	1669.86	Q99JB2;A2AG39;F6WI02	Q99JB2	234	250	Stoml2	Stomatin-like protein 2, mitochondrial	yes	no	2	7.3865e-11	104.87	By MS/MS	By MS/MS	By MS/MS	By MS/MS	By MS/MS
AEQLGAEGNVDESQK	KVHELNEEIGKLLAKAEQLGAEGNVDESQK	AEQLGAEGNVDESQKILMEVEKVRAKKKEA	K	A	E	Q	K	I	2	0	1	1	0	2	3	2	0	0	1	1	0	0	0	1	0	0	0	1	0	0	15	0	1573.72	Q3TV90;A0A0R4J047;Q9CYI4;D3Z765;Q05D11	Q3TV90	140	154	Luc7l	Putative RNA-binding protein Luc7-like 1	yes	no	2	0.024644	32.946	By MS/MS				By matching
AEQQTADQLLAR	RGKEHEVKNLLEKGKAEQQTADQLLARADA	KGKAEQQTADQLLARADAAKALAEEAAKKG	K	A	E	A	R	A	3	1	0	1	0	3	1	0	0	0	2	0	0	0	0	0	1	0	0	0	0	0	12	0	1342.68	Q3UFZ9;Q3TRH4;Q3URV4;F8VQJ3;P02468;F6SFQ3	Q3UFZ9	112	123	Lamc1	Laminin subunit gamma-1	yes	no	2	0.0020832	62.823	By MS/MS	By MS/MS	By MS/MS		By MS/MS
AESIIIR	______________________________	______________________________	M	A	E	I	R	V	1	1	0	0	0	0	1	0	0	3	0	0	0	0	0	1	0	0	0	0	0	0	7	0	800.476	Q3UE06;P60670;Q3UDU9	Q3UE06	2	8	Nploc4	Nuclear protein localization protein 4 homolog	yes	no	2	0.029297	40.103					By MS/MS
AESPEMEVNLPK	MPKIKMPKFGMPGFKAESPEMEVNLPKSDI	GFKAESPEMEVNLPKSDIDVSGPNVDVKVP	K	A	E	P	K	S	1	0	1	0	0	0	3	0	0	0	1	1	1	0	2	1	0	0	0	1	0	0	12	0	1342.64	E9Q616;Q6UL10;Q61484	E9Q616	891	902	Ahnak		yes	no	2	5.8899e-05	106.2	By MS/MS	By MS/MS	By MS/MS	By MS/MS	By MS/MS
AESSAATQSPSVSSSSSGAEPSALGGGGGSPGACPALGAK	______________________________	GGGGSPGACPALGAKSCGSSCADSFVSSSS	M	A	E	A	K	S	8	0	0	0	1	1	2	8	0	0	2	1	0	0	4	11	1	0	0	1	0	0	40	0	3475.6	Q9ES97	Q9ES97	2	41	Rtn3	Reticulon-3	yes	yes	3	4.2636e-14	77.044	By matching	By MS/MS	By MS/MS	By MS/MS	By matching
AETAPLPTSVDDTPEVLNR	EAKLDGETASDSESRAETAPLPTSVDDTPE	PLPTSVDDTPEVLNRALSNLSSRWKNWWVR	R	A	E	N	R	A	2	1	1	2	0	0	2	0	0	0	2	0	0	0	3	1	3	0	0	2	0	0	19	0	2024.01	A2AMQ5;Q99L43;Q6PBC0	A2AMQ5	21	39	Cds2	Phosphatidate cytidylyltransferase;Phosphatidate cytidylyltransferase 2	yes	no	2	5.3881e-09	122.45	By matching	By MS/MS	By MS/MS	By MS/MS	By MS/MS
AETECQNTEYQQLLDIK	QAQISALEEQLQQIRAETECQNTEYQQLLD	TECQNTEYQQLLDIKIRLENEIQTYRSLLE	R	A	E	I	K	I	1	0	1	1	1	3	3	0	0	1	2	1	0	0	0	0	2	0	1	0	0	0	17	0	2068.96	CON__P13645	CON__P13645	423	439			yes	yes	2	3.1447e-06	73.848		By matching	By matching	By MS/MS	By matching
AETHYAPLSSAFPFVTSYQTGSSR	______________________________	SAFPFVTSYQTGSSRLPEVSRSTERALREG	M	A	E	S	R	L	3	1	0	0	0	1	1	1	1	0	1	0	0	2	2	5	3	0	2	1	0	0	24	0	2603.23	J7NUP1	J7NUP1	2	25	Irgm1		yes	yes	2;3	2.5924e-11	90.884	By matching	By MS/MS	By matching	By MS/MS	By MS/MS
AETLAGATVDDTDGSSGTR	AAAETEKQAALAQGRAETLAGATVDDTDGS	AGATVDDTDGSSGTRELWDSPEPASAPRTP	R	A	E	T	R	E	3	1	0	3	0	0	1	3	0	0	1	0	0	0	0	2	4	0	0	1	0	0	19	0	1822.82	Q6P9Q4	Q6P9Q4	467	485	Fhod1	FH1/FH2 domain-containing protein 1	yes	yes	2	0.00029535	51.875	By MS/MS	By MS/MS	By MS/MS	By MS/MS	By MS/MS
AETLEFNDIFQEVK	______________________________	MAETLEFNDIFQEVKGSMNDGRLRLSRQGI	M	A	E	V	K	G	1	0	1	1	0	1	3	0	0	1	1	1	0	2	0	0	1	0	0	1	0	0	14	0	1681.82	A2AW05;Q05DR5;Q08943	A2AW05	2	15	Ssrp1	FACT complex subunit SSRP1	yes	no	2	0.0089028	65.347	By matching	By matching	By matching	By matching
AETLMTVTDPVHDIAFAPNLGR	VQIFEYNENTRKYAKAETLMTVTDPVHDIA	TDPVHDIAFAPNLGRSFHILAVATKDVRIF	K	A	E	G	R	S	3	1	1	2	0	0	1	1	1	1	2	0	1	1	2	0	3	0	0	2	0	0	22	0	2367.19	Q8R2U0	Q8R2U0	212	233	Seh1l	Nucleoporin SEH1	yes	yes	3	2.375e-09	74.953		By MS/MS	By MS/MS		By matching
AETSESSGSAPAVPEASASPK	QPSAHHSAEPAEAGKAETSESSGSAPAVPE	SGSAPAVPEASASPKQRRSIIRDRGPMYDD	K	A	E	P	K	Q	5	0	0	0	0	0	3	1	0	0	0	1	0	0	3	6	1	0	0	1	0	0	21	0	1958.91	D3Z7U4;D3YY81;Q9Z2D6	Q9Z2D6	62	82	Mecp2	Methyl-CpG-binding protein 2	no	no	2	0.00010087	56.147	By MS/MS	By MS/MS	By MS/MS	By MS/MS	By MS/MS
AEVAAEFLNDR	NRQFLFRPKDVGRPKAEVAAEFLNDRVPNC	GRPKAEVAAEFLNDRVPNCNVVPHFNKIQD	K	A	E	D	R	V	3	1	1	1	0	0	2	0	0	0	1	0	0	1	0	0	0	0	0	1	0	0	11	0	1233.6	Q3TL72;Q8C878;Q66JT6	Q3TL72	111	121	Uba3	NEDD8-activating enzyme E1 catalytic subunit	yes	no	2	0.049417	42.743	By matching			By matching
AEVAAGDHPTDAEMK	ANMFERLAEEEHKVKAEVAAGDHPTDAEMK	AEVAAGDHPTDAEMKGERNNVAENQSRVET	K	A	E	M	K	G	4	0	0	2	0	0	2	1	1	0	0	1	1	0	1	0	1	0	0	1	0	0	15	0	1540.68	P30416;Q8CBS1	P30416	427	441	Fkbp4	Peptidyl-prolyl cis-trans isomerase FKBP4;Peptidyl-prolyl cis-trans isomerase FKBP4, N-terminally processed	yes	no	3	0.046916	37.954	By MS/MS	By matching		By matching	By matching
AEVAAIYEPPQIGTQNSLELLEDPK	YGRYTEHKDIPLGIRAEVAAIYEPPQIGTQ	QIGTQNSLELLEDPKAEVVDEIAAKLGLRK	R	A	E	P	K	A	3	0	1	1	0	2	4	1	0	2	3	1	0	0	3	1	1	0	1	1	0	0	25	0	2724.39	Q3UE06;P60670	Q3UE06	268	292	Nploc4	Nuclear protein localization protein 4 homolog	yes	no	2;3	0.00024081	33.187	By MS/MS	By MS/MS	By MS/MS	By MS/MS	By MS/MS
AEVDMDTDAPQVSHKPGGEPK	LRAWTQVLLGQAEDKAEVDMDTDAPQVSHK	TDAPQVSHKPGGEPKIKNVVHELRITNQVI	K	A	E	P	K	I	2	0	0	3	0	1	2	2	1	0	0	2	1	0	3	1	1	0	0	2	0	0	21	1	2207.02	Q9JHU4	Q9JHU4	932	952	Dync1h1	Cytoplasmic dynein 1 heavy chain 1	yes	yes	3;4	3.7839e-39	135.73	By MS/MS	By MS/MS	By MS/MS	By MS/MS	By MS/MS
AEVDVADELLENLAK	SAADLSMLVLESLEKAEVDVADELLENLAK	AEVDVADELLENLAKVFSLMDPNSPERVAF	K	A	E	A	K	V	3	0	1	2	0	0	3	0	0	0	3	1	0	0	0	0	0	0	0	2	0	0	15	0	1627.83	D3Z7S0;D3Z4J5;Q9D1H7	D3Z7S0	42	56	Get4	Golgi to ER traffic protein 4 homolog	yes	no	2	4.7647e-05	73.848	By MS/MS	By MS/MS	By MS/MS	By MS/MS	By MS/MS
AEVEELALEVEQK				A	E	Q	K		2	0	0	0	0	1	5	0	0	0	2	1	0	0	0	0	0	0	0	2	0	0	13	0	1485.76		REV__Q6A078					yes	no	2	0.00016424	83.948	By MS/MS	By MS/MS		By MS/MS	By MS/MS
AEVEETLK	______________________________	______________________________	M	A	E	L	K	R	1	0	0	0	0	0	3	0	0	0	1	1	0	0	0	0	1	0	0	1	0	0	8	0	917.471	P62627	P62627	2	9	Dynlrb1	Dynein light chain roadblock-type 1	yes	yes	1	0.0025898	119.27	By matching	By MS/MS	By matching	By MS/MS	By MS/MS
AEVELVVQDGR	GVYVCEGVNLIGRDKAEVELVVQDGRMKSQ	GRDKAEVELVVQDGRMKSQITNGHQLTVHL	K	A	E	G	R	M	1	1	0	1	0	1	2	1	0	0	1	0	0	0	0	0	0	0	0	3	0	0	11	0	1213.63	Q544V4	Q544V4	302	312			yes	yes	2	0.0001098	126.31					By MS/MS
AEVGQEGEAGQFDGEK	PTQALAAGAVPILAKAEVGQEGEAGQFDGE	EVGQEGEAGQFDGEKVKDGQCVKELEVPVH	K	A	E	E	K	V	2	0	0	1	0	2	4	4	0	0	0	1	0	1	0	0	0	0	0	1	0	0	16	0	1649.72	B2RRE0;Q9WTQ5	B2RRE0	1227	1242	Akap12	A-kinase anchor protein 12	yes	no	2	1.7718e-20	161.48	By MS/MS	By MS/MS	By MS/MS	By MS/MS	By MS/MS
AEVIMNYHVGETVLSLQK	KALWDRGLLNGASQKAEVIMNYHVGETVLS	IMNYHVGETVLSLQKTTLIPGGSESLVYTT	K	A	E	Q	K	T	1	0	1	0	0	1	2	1	1	1	2	1	1	0	0	1	1	0	1	3	0	0	18	0	2030.05	B2RSV4;Q921M3	B2RSV4	1089	1106	Sf3b3	Splicing factor 3B subunit 3	yes	no	2	0.036487	26.627	By matching
AEVITCDVLLVCIGR	DGKIDVSVEAASGGKAEVITCDVLLVCIGR	AEVITCDVLLVCIGRRPFTQNLGLEELGIE	K	A	E	G	R	R	1	1	0	1	2	0	1	1	0	2	2	0	0	0	0	0	1	0	0	3	0	0	15	0	1690.9	O08749;Q3TIE8	O08749	301	315	Dld	Dihydrolipoyl dehydrogenase, mitochondrial;Dihydrolipoyl dehydrogenase	yes	no	2	0.0033843	68.069				By matching
AEVLDDGLPEDVLFGNLDLLPPSGK	VAQNICQYRSLQYSRAEVLDDGLPEDVLFG	DVLFGNLDLLPPSGKSTKPGAAPTEHKGLV	R	A	E	G	K	S	1	0	1	4	0	0	2	3	0	0	6	1	0	1	3	1	0	0	0	2	0	0	25	0	2622.34	Q8VDP4	Q8VDP4	763	787	Ccar2	Cell cycle and apoptosis regulator protein 2	yes	yes	3	0.042228	18.403		By MS/MS	By MS/MS	By MS/MS	By MS/MS
AEVLIQNNADGTYHITYSPAFPGTYTITIK	EAELTIEILSDAGVKAEVLIQNNADGTYHI	TYSPAFPGTYTITIKYGGHPIPKFPTRVHV	K	A	E	I	K	Y	3	0	2	1	0	1	1	2	1	4	1	1	0	1	2	1	5	0	3	1	0	0	30	0	3297.66	Q8VHX6	Q8VHX6	1201	1230	Flnc	Filamin-C	yes	yes	3	5.7139e-12	80.139	By MS/MS	By MS/MS	By MS/MS	By MS/MS	By MS/MS
AEVLSEEPILK	HFMKAFQKIVVLFYKAEVLSEEPILKWYKD	LFYKAEVLSEEPILKWYKDAHVAKGKSVFL	K	A	E	L	K	W	1	0	0	0	0	0	3	0	0	1	2	1	0	0	1	1	0	0	0	1	0	0	11	0	1226.68	A0A087WQS2;Q9CQC6;Q9CVI6	A0A087WQS2	401	411	Bzw1	Basic leucine zipper and W2 domain-containing protein 1	yes	no	2	0.00067596	71.451	By MS/MS		By MS/MS	By matching	By MS/MS
AEVLWLMGAK	SLEALLQRAVAHCPKAEVLWLMGAKSKWLA	AHCPKAEVLWLMGAKSKWLAGDVPAARSIL	K	A	E	A	K	S	2	0	0	0	0	0	1	1	0	0	2	1	1	0	0	0	0	1	0	1	0	0	10	0	1116.6	Q91YR7	Q91YR7	607	616	Prpf6	Pre-mRNA-processing factor 6	yes	yes	2	0.0017591	63.48	By matching	By MS/MS	By matching	By matching	By matching
AEVQNLGGELVVSGVDSAMSLIQAAK	IALYCHQLNICSKVKAEVQNLGGELVVSGV	VSGVDSAMSLIQAAKNLMNAVVQTVKASYV	K	A	E	A	K	N	4	0	1	1	0	2	2	3	0	1	3	1	1	0	0	3	0	0	0	4	0	0	26	0	2585.34	Q545R0;Q3TGQ3;P26231;Q6NV50	Q545R0	798	823	Ctnna1	Catenin alpha-1	yes	no	2;3	3.0236e-49	132.26	By MS/MS	By MS/MS	By MS/MS	By MS/MS	By MS/MS
AEVTEEVEDGKEEDEEEEAENALPIPANK	VDSNKPVRELIAEAKAEVTEEVEDGKEEDE	EEEEAENALPIPANKRASSDLSIASSEEDK	K	A	E	N	K	R	4	0	2	2	0	0	11	1	0	1	1	2	0	0	2	0	1	0	0	2	0	0	29	1	3212.44	A2RRK3;O54988	A2RRK3	309	337	Slk	STE20-like serine/threonine-protein kinase	yes	no	3	0.026199	23.394				By matching	By matching
AEVVECVSLVELTSLK	GGTMFAACDLLHQLRAEVVECVSLVELTSL	EVVECVSLVELTSLKGRERLGPIPFFSLLQ	R	A	E	L	K	G	1	0	0	0	1	0	3	0	0	0	3	1	0	0	0	2	1	0	0	4	0	0	16	0	1761.94	P08030	P08030	148	163	Aprt	Adenine phosphoribosyltransferase	yes	yes	2	8.6774e-07	109.18	By matching		By matching
AEVWDLDMLR	CEESSPTVALLHEDRAEVWDLDMLRSSHNT	LHEDRAEVWDLDMLRSSHNTWPVDVSQIKQ	R	A	E	L	R	S	1	1	0	2	0	0	1	0	0	0	2	0	1	0	0	0	0	1	0	1	0	0	10	0	1246.6	A0A0R4J1Q0;G5E896;D6RE33;Q3UJB9	A0A0R4J1Q0	264	273	Edc4	Enhancer of mRNA-decapping protein 4	yes	no	2	0.0028195	56.563	By matching	By matching	By matching	By matching	By matching
AEYDLTTR	______________________________	______________________________	M	A	E	T	R	I	1	1	0	1	0	0	1	0	0	0	1	0	0	0	0	0	2	0	1	0	0	0	8	0	967.461	Q3UIG0;P60229;Q9CT23	Q3UIG0	2	9	Eif3e	Eukaryotic translation initiation factor 3 subunit E	yes	no	1	0.0061735	54.549	By matching	By matching
AEYEFDSPYWDDISDSAK	FYDENDAKLFEQILKAEYEFDSPYWDDISD	EFDSPYWDDISDSAKDFIRHLMEKDPEKRF	K	A	E	A	K	D	2	0	0	4	0	0	2	0	0	1	0	1	0	1	1	3	0	1	2	0	0	0	18	0	2136.88	Q8BJA6;Q3UY68;Q91YS8;Q3TDH8;Q3TDM2;Q3UH04;B1AW58;Q8BW96	Q8BJA6	233	250	Camk1;Camk1d	Calcium/calmodulin-dependent protein kinase type 1;Calcium/calmodulin-dependent protein kinase type 1D	yes	no	2	4.8026e-09	99.531	By MS/MS	By MS/MS	By MS/MS	By MS/MS	By MS/MS
AEYEGDGIPTVFVSVAGR	VTSAHKGPDETLRIKAEYEGDGIPTVFVSV	EGDGIPTVFVSVAGRSNGLGPVLSGNTAYP	K	A	E	G	R	S	2	1	0	1	0	0	2	3	0	1	0	0	0	1	1	1	1	0	1	3	0	0	18	0	1865.92	Q9DCL9	Q9DCL9	314	331	Paics	Multifunctional protein ADE2;Phosphoribosylaminoimidazole-succinocarboxamide synthase;Phosphoribosylaminoimidazole carboxylase	yes	yes	2	4.3632e-21	145.71	By MS/MS	By MS/MS	By MS/MS	By MS/MS	By MS/MS
AEYGTLLQDLTNNITLEDLEQLK	______________________________	DLTNNITLEDLEQLKSACKEDIPSEKSEEI	M	A	E	L	K	S	1	0	2	2	0	2	3	1	0	1	6	1	0	0	0	0	3	0	1	0	0	0	23	0	2633.34	Q62048;D3Z375	Q62048	2	24	Pea15;Pea15a	Astrocytic phosphoprotein PEA-15	yes	no	2;3	1.4682e-40	154.6		By matching	By MS/MS		By MS/MS
AEYLASIFGTEK	______________________________	______________________________	M	A	E	E	K	D	2	0	0	0	0	0	2	1	0	1	1	1	0	1	0	1	1	0	1	0	0	0	12	0	1327.67	Q14C24;Q9D883;G3UW94;A0A494BA95;A0A494B9X9;E9Q809;F8WH71;E9Q5Y2;E9PUZ3;E9Q1I7;E9Q5J3;Q8BGJ9;E9PWX6;E9PWM2	Q14C24	2	13	U2af1;U2af1l4	Splicing factor U2AF 35 kDa subunit;Splicing factor U2AF 26 kDa subunit	yes	no	1;2	5.209e-18	177.78	By MS/MS	By MS/MS	By MS/MS	By MS/MS	By MS/MS
AEYLASIFGTEKDK	______________________________	MAEYLASIFGTEKDKVNCSFYFKIGACRHG	M	A	E	D	K	V	2	0	0	1	0	0	2	1	0	1	1	2	0	1	0	1	1	0	1	0	0	0	14	1	1570.79	Q14C24;Q9D883;G3UW94;A0A494BA95;A0A494B9X9;E9Q809;F8WH71;E9Q5Y2;E9PUZ3;E9Q1I7;E9Q5J3;Q8BGJ9;E9PWX6;E9PWM2	Q14C24	2	15	U2af1;U2af1l4	Splicing factor U2AF 35 kDa subunit;Splicing factor U2AF 26 kDa subunit	yes	no	2	9.2779e-07	112.15	By MS/MS	By MS/MS	By MS/MS	By MS/MS	By MS/MS
AEYLCQIGDK	KNLGESEIRDAMMAKAEYLCQIGDKEGALT	AMMAKAEYLCQIGDKEGALTAFRKTYDKTV	K	A	E	D	K	E	1	0	0	1	1	1	1	1	0	1	1	1	0	0	0	0	0	0	1	0	0	0	10	0	1182.56	Q99JI4;Q8C1T2;A0A286YDW8	Q99JI4	108	117	Psmd6	26S proteasome non-ATPase regulatory subunit 6	yes	no	2	0.00067419	72.643				By MS/MS	By matching
AFAAQEDLEK	AKKKKEEEATEWQHKAFAAQEDLEKTKEEL	EWQHKAFAAQEDLEKTKEELKTVMSAPPPP	K	A	F	E	K	T	3	0	0	1	0	1	2	0	0	0	1	1	0	1	0	0	0	0	0	0	0	0	10	0	1120.54	Q3TH46;A0A5F8MPB9;Q3U111;P26043;Q3UJJ8;Q3TS74	Q3TH46	523	532	Rdx	Radixin	yes	no	2	0.00025161	96.948	By MS/MS	By MS/MS	By MS/MS	By MS/MS	By MS/MS
AFADALEVIPMALSENSGMNPIQTMTEVR	QEADKCPTLEQYAMRAFADALEVIPMALSE	ENSGMNPIQTMTEVRARQVKESNPALGIDC	R	A	F	V	R	A	4	1	2	1	0	1	3	1	0	2	2	0	3	1	2	2	2	0	0	2	0	0	29	0	3134.51	P80316	P80316	450	478	Cct5	T-complex protein 1 subunit epsilon	yes	yes	2;3;4	3.5623e-63	173.59	By MS/MS	By MS/MS	By MS/MS	By MS/MS	By MS/MS
AFADAMEVIPSTLAENAGLNPISTVTELR	EYSRTLSGMESYCVRAFADAMEVIPSTLAE	ENAGLNPISTVTELRNRHAQGEKTTGINVR	R	A	F	L	R	N	5	1	2	1	0	0	3	1	0	2	3	0	1	1	2	2	3	0	0	2	0	0	29	0	3029.54	Q564F4;Q3UJZ8;Q3TII0;P80315;G5E839	Q564F4	453	481	Cct4	T-complex protein 1 subunit delta	yes	no	2;3;4	4.2479e-22	111.79	By MS/MS	By MS/MS	By MS/MS	By MS/MS	By MS/MS
AFAEAAGSAETLSVEK	ETFYRMLTQRAEIDRAFAEAAGSAETLSVE	FAEAAGSAETLSVEKLVTFLQHQQREEEAG	R	A	F	E	K	L	5	0	0	0	0	0	3	1	0	0	1	1	0	1	0	2	1	0	0	1	0	0	16	0	1579.77	Q8R3B1;G5DDB7;Q05DG3	Q8R3B1	217	232	Plcd1	1-phosphatidylinositol 4,5-bisphosphate phosphodiesterase delta-1;Phosphoinositide phospholipase C	yes	no	2	0.0055267	46.706	By matching	By matching	By MS/MS	By matching	By MS/MS
AFAFVTFADDK	QYGEVVDVFIPKPFRAFAFVTFADDKVAQS	KPFRAFAFVTFADDKVAQSLCGEDLIIKGI	R	A	F	D	K	V	3	0	0	2	0	0	0	0	0	0	0	1	0	3	0	0	1	0	0	1	0	0	11	0	1230.59	Q8BUM1;Q544R5;Q921F2;A0A087WRZ5;Q8R0B4;Q8BLD4;Q6VYI5;Q6VYI4;Q05C33;C9DT14;D2KPZ5;A0A087WQA5;A0A087WSH7;A0A087WRP4;H3BJV1;A0A087WS74;A0A087WS17;A0A087WQX8;A0A087WNY6	Q8BUM1	228	238	Tardbp	TAR DNA-binding protein 43	yes	no	2	0.00023877	100.48	By MS/MS	By MS/MS	By MS/MS	By MS/MS	By MS/MS
AFAGDIANQLATDAVQIFGGYGFNTEYPVEK	VDSGRRNTYYASIAKAFAGDIANQLATDAV	IFGGYGFNTEYPVEKLMRDAKIYQIYEGTA	K	A	F	E	K	L	5	0	2	2	0	2	2	4	0	2	1	1	0	3	1	0	2	0	2	2	0	0	31	0	3305.59	P45952;Q8BJT5	P45952	359	389	Acadm	Medium-chain specific acyl-CoA dehydrogenase, mitochondrial	yes	no	3;4	4.4952e-45	145.77	By MS/MS	By MS/MS	By MS/MS	By MS/MS	By MS/MS
AFAHITGGGLLENIPR	YSHSLLPIIRSGRVKAFAHITGGGLLENIP	FAHITGGGLLENIPRVLPQKFGVDLDASTW	K	A	F	P	R	V	2	1	1	0	0	0	1	3	1	2	2	0	0	1	1	0	1	0	0	0	0	0	16	0	1664.9	Q3UJP8;Q64737	Q3UJP8	677	692	Gart	Trifunctional purine biosynthetic protein adenosine-3;Phosphoribosylamine--glycine ligase;Phosphoribosylformylglycinamidine cyclo-ligase;Phosphoribosylglycinamide formyltransferase	yes	no	2;3	0.0015747	44.765	By MS/MS	By MS/MS	By matching	By matching	By MS/MS
AFALDVINSAHER	KPENKFAFNGEFKNKAFALDVINSAHERWK	NKAFALDVINSAHERWKEMVMKKCDKGAIS	K	A	F	E	R	W	3	1	1	1	0	0	1	0	1	1	1	0	0	1	0	1	0	0	0	1	0	0	13	0	1441.73	Q91VM9;D3Z636;G8JL76	Q91VM9	257	269	Ppa2	Inorganic pyrophosphatase 2, mitochondrial	yes	no	3	0.00020494	81.565	By MS/MS	By matching	By matching	By matching	By matching
AFALVSQAYTSIIADDFAAFVGLPVEEAVK	VQPIMEALRDATRRRAFALVSQAYTSIIAD	DFAAFVGLPVEEAVKGVLEQGWQADSTTRM	R	A	F	V	K	G	7	0	0	2	0	1	2	1	0	2	2	1	0	3	1	2	1	0	1	4	0	0	30	0	3141.63	Q8VBV7;A0A087WPM5	Q8VBV7	117	146	Cops8	COP9 signalosome complex subunit 8	yes	no	3	0.031145	10.753	By matching			By MS/MS	By MS/MS
AFAMIIDK	ERIITLAGPTNAIFKAFAMIIDKLEEDISS	PTNAIFKAFAMIIDKLEEDISSSMTNSTAA	K	A	F	D	K	L	2	0	0	1	0	0	0	0	0	2	0	1	1	1	0	0	0	0	0	0	0	0	8	0	907.484	A0A2R8VHP9;Q3TT81;A0A2R8VHN3;A0A2R8VKF0;A0A2R8VHI3;B2M1R7;A0A2R8VI25;Q3TF69;A0A2R8W6L5;A0A2R8VI12;A0A2R8VHG2;A0A2R8VI71;A0A2R8VKN0;A0A2R8VI73;Q61990;P60335	Q61990	71	78	Pcbp2;Pcbp1	Poly(rC)-binding protein 2;Poly(rC)-binding protein 1	no	no	2	0.0037448	96.19	By MS/MS	By MS/MS	By MS/MS	By MS/MS	By MS/MS
AFANLRK	______________________________	______________________________	M	A	F	R	K	V	2	1	1	0	0	0	0	0	0	0	1	1	0	1	0	0	0	0	0	0	0	0	7	1	818.476	Q61753	Q61753	2	8	Phgdh	D-3-phosphoglycerate dehydrogenase	yes	yes	2	0.01351	65.897	By matching		By MS/MS		By matching
AFANPEDALK	YAVAVITGQMRLRKKAFANPEDALKRGGLQ	RLRKKAFANPEDALKRGGLQYYRSDPDVER	K	A	F	L	K	R	3	0	1	1	0	0	1	0	0	0	1	1	0	1	1	0	0	0	0	0	0	0	10	0	1074.53	Q3UDM3;Q8BNP8;Q9JM51	Q3UDM3	44	53	Ptges	Prostaglandin E synthase	yes	no	2	0.01741	53.775	By matching	By matching	By matching	By MS/MS	By matching
AFANPEDALKR	YAVAVITGQMRLRKKAFANPEDALKRGGLQ	LRKKAFANPEDALKRGGLQYYRSDPDVERR	K	A	F	K	R	G	3	1	1	1	0	0	1	0	0	0	1	1	0	1	1	0	0	0	0	0	0	0	11	1	1230.64	Q3UDM3;Q8BNP8;Q9JM51	Q3UDM3	44	54	Ptges	Prostaglandin E synthase	yes	no	3	0.0056766	54.259	By matching	By MS/MS	By MS/MS	By MS/MS	By MS/MS
AFAPILPHLAEEVFQHIPYVTEPK	SCQTALAEILDVLVRAFAPILPHLAEEVFQ	AEEVFQHIPYVTEPKSVFRTGWINTSSIWK	R	A	F	P	K	S	3	0	0	0	0	1	3	0	2	2	2	1	0	2	4	0	1	0	1	2	0	0	24	0	2745.45	Q8BIJ6;Q8R2M5;Q810V2	Q8BIJ6	833	856	Iars2	Isoleucine--tRNA ligase, mitochondrial	yes	no	3;4	0.027459	21.37	By MS/MS	By MS/MS	By MS/MS	By MS/MS	By matching
AFAVVASALGIPSLLPFLK	DIDNMDEYVRNTTARAFAVVASALGIPSLL	VASALGIPSLLPFLKAVCKSKKSWQARHTG	R	A	F	L	K	A	4	0	0	0	0	0	0	1	0	1	4	1	0	2	2	2	0	0	0	2	0	0	19	0	1913.14	G5E866;Q99NB9;Q3US00	G5E866	631	649	Sf3b1	Splicing factor 3B subunit 1	yes	no	2;3	3.9224e-05	84.289	By MS/MS	By matching	By matching	By MS/MS	By matching
AFAYLQVPER	GTYVCTATNRQGKVKAFAYLQVPERVIPYF	QGKVKAFAYLQVPERVIPYFTQTPYSFLPL	K	A	F	E	R	V	2	1	0	0	0	1	1	0	0	0	1	0	0	1	1	0	0	0	1	1	0	0	10	0	1192.62	E9PZ16;B1B0C7;Q5RKM8;Q52KG8;Q05793	E9PZ16	3648	3657	Hspg2	Basement membrane-specific heparan sulfate proteoglycan core protein;Endorepellin;LG3 peptide	no	no	2	3.0729e-05	126.52	By MS/MS	By MS/MS	By MS/MS	By matching	By MS/MS
AFAYTWFNLQAR	DEFHPFIEALLPHVRAFAYTWFNLQARKRK	HVRAFAYTWFNLQARKRKYFKKHEKRMSKE	R	A	F	A	R	K	3	1	1	0	0	1	0	0	0	0	1	0	0	2	0	0	1	1	1	0	0	0	12	0	1486.74	Q05B39;B1AUB9;Q6DI81;B1AUC0;Q3UTK6;Q02780;B1AUB8;Q69ZJ5;Q3UHA6;A0A1Y7VK55;P70255	Q05B39	25	36	Nfia;Nfic	Nuclear factor 1;Nuclear factor 1 A-type;Nuclear factor 1 C-type	no	no	2	0.0018297	66.621				By MS/MS
AFCAPPAYLTHQQK	______________________________	MAFCAPPAYLTHQQKVLRLYKRALRHLESW	M	A	F	Q	K	V	3	0	0	0	1	2	0	0	1	0	1	1	0	1	2	0	1	0	1	0	0	0	14	0	1617.8	Q9CQJ8	Q9CQJ8	2	15	Ndufb9	NADH dehydrogenase [ubiquinone] 1 beta subcomplex subunit 9	yes	yes	2	0.00015773	69.979	By MS/MS	By MS/MS	By MS/MS
AFCEPGNVENNGVLSFIK	DLLDRKEDVKKKLKKAFCEPGNVENNGVLS	EPGNVENNGVLSFIKHVLFPLKSEFVILRD	K	A	F	I	K	H	1	0	3	0	1	0	2	2	0	1	1	1	0	2	1	1	0	0	0	2	0	0	18	0	1980.96	A2A7S7;Q91WQ3	A2A7S7	284	301	Yars	Tyrosine--tRNA ligase;Tyrosine--tRNA ligase, cytoplasmic;Tyrosine--tRNA ligase, cytoplasmic, N-terminally processed	yes	no	2	1.9292e-06	102.66	By MS/MS	By MS/MS	By MS/MS	By MS/MS	By MS/MS
AFCGFEDPR	LVDKIMVDRINLAQKAFCGFEDPRTKTKMS	INLAQKAFCGFEDPRTKTKMSAAQALKKGW	K	A	F	P	R	T	1	1	0	1	1	0	1	1	0	0	0	0	0	2	1	0	0	0	0	0	0	0	9	0	1084.46	Q9QXS1;Q6S388;Q6S392;Q6S393;Q6S387;Q6S385;Q6S390;E9Q3W4	Q9QXS1	4499	4507	Plec	Plectin	yes	no	2	0.00066903	109.86	By MS/MS	By MS/MS	By MS/MS	By MS/MS	By MS/MS
AFCQELLQEEPR	LVVKELDLASLRSVRAFCQELLQEEPRLDV	SVRAFCQELLQEEPRLDVVINNAGVFHCPY	R	A	F	P	R	L	1	1	0	0	1	2	3	0	0	0	2	0	0	1	1	0	0	0	0	0	0	0	12	0	1505.72	Q3UQM5;Q9ERI6	Q3UQM5	41	52	Rdh14	Retinol dehydrogenase 14	yes	no	2	0.00045143	77.379		By MS/MS	By MS/MS	By MS/MS	By MS/MS
AFDCPETEYPAK	LPAENKYIATDFTLKAFDCPETEYPAKIVN	TLKAFDCPETEYPAKIVNTAQGCLWYKKDN	K	A	F	A	K	I	2	0	0	1	1	0	2	0	0	0	0	1	0	1	2	0	1	0	1	0	0	0	12	0	1413.61	A6PWC3;Q8R320;A2A9Q2;Q8BHG1;Q8R1H1;Q9Z153	A6PWC3	638	649	Nrd1	Nardilysin	yes	no	2	0.022824	54.608		By matching			By matching
AFDIIDR	LITFFDEYHSGHIDRAFDIIDRLKLVPLNQ	YHSGHIDRAFDIIDRLKLVPLNQESVEERV	R	A	F	D	R	L	1	1	0	2	0	0	0	0	0	2	0	0	0	1	0	0	0	0	0	0	0	0	7	0	848.439	Q8BJ71;Q3TFC8;A0A1D5RLQ0	Q8BJ71	710	716	Nup93	Nuclear pore complex protein Nup93	yes	no	2	0.089538	46.37	By matching	By matching	By matching
AFDLAPPEAVPQQK	SVHGVGHEFVQLAFKAFDLAPPEAVPQQKD	KAFDLAPPEAVPQQKDPDPEFPTVKYPNPE	K	A	F	Q	K	D	3	0	0	1	0	2	1	0	0	0	1	1	0	1	3	0	0	0	0	1	0	0	14	0	1509.78	Q7TSV4	Q7TSV4	277	290	Pgm2	Phosphoglucomutase-2	yes	yes	2	0.032142	31.843				By MS/MS	By matching
AFDNDVDALCNLR	GGAKTHTTVSGVAHRAFDNDVDALCNLREF	HRAFDNDVDALCNLREFFNFLPLSSQDPAP	R	A	F	L	R	E	2	1	2	3	1	0	0	0	0	0	2	0	0	1	0	0	0	0	0	1	0	0	13	0	1508.69	A0PJE6;Q8CFZ3;Q7TMF4;E9Q1J7;Q3UYS0;Q99MN9;D3YZC1	A0PJE6	260	272	Pccb	Propionyl-CoA carboxylase beta chain, mitochondrial	yes	no	2	0.0031688	59.426	By MS/MS	By matching	By matching	By matching	By MS/MS
AFDQGADAIYEHINEGK	TFALTIAVGALFFERAFDQGADAIYEHINE	DQGADAIYEHINEGKLWKHIKHKYENKE__	R	A	F	G	K	L	3	0	1	2	0	1	2	2	1	2	0	1	0	1	0	0	0	0	1	0	0	0	17	0	1876.86	Q5NCJ9;Q8R1I1	Q5NCJ9	35	51	Uqcr10	Cytochrome b-c1 complex subunit 9	yes	no	2;3	7.2812e-15	106.19	By MS/MS	By MS/MS	By MS/MS	By MS/MS	By MS/MS
AFDSGIIPMEFVNK	RFGGALDAAAKMFSKAFDSGIIPMEFVNKM	KAFDSGIIPMEFVNKMKKEGKLIMGIGHRV	K	A	F	N	K	M	1	0	1	1	0	0	1	1	0	2	0	1	1	2	1	1	0	0	0	1	0	0	14	0	1566.78	Q3TED3;Q3V117;Q91V92;Q3UEA1;Q3UVY4;Q99K05	Q3TED3	939	952	Acly	ATP-citrate synthase	yes	no	2	1.0712e-06	110.08	By MS/MS	By MS/MS	By MS/MS	By MS/MS	By MS/MS
AFEDDDITHVEGSVDPIRDIEIIHEELQLK	LSHISACDGIFHLTRAFEDDDITHVEGSVD	PIRDIEIIHEELQLKDEEMIGPILDKLEKV	R	A	F	L	K	D	1	1	0	5	0	1	5	1	2	5	2	1	0	1	1	1	1	0	0	2	0	0	30	1	3474.72	Q3TJF2;Q9CZ30;Q3TW21;B1AYJ9	Q3TJF2	126	155	Ola1	Obg-like ATPase 1	yes	no	3;4;5	1.1952e-44	143.67	By MS/MS	By MS/MS	By MS/MS	By MS/MS	By MS/MS
AFEDWLNDDLGSYQGAQENR	RASGQPQSAAASGDKAFEDWLNDDLGSYQG	LNDDLGSYQGAQENRYVGFGNTVPPQKRED	K	A	F	N	R	Y	2	1	2	3	0	2	2	2	0	0	2	0	0	1	0	1	0	1	1	0	0	0	20	0	2327.01	Q6PB94;Q3TGS9;Q05DE0;Q9EPJ9;V9GWV1;V9GXM1;Q05BC5	Q6PB94	163	182	Arfgap1	ADP-ribosylation factor GTPase-activating protein 1	yes	no	2	6.7725e-09	117.92	By MS/MS	By matching	By matching	By matching	By matching
AFEETQIDIPGGGSHGGSSMSLWEVMQSNMIPEDQR	VVETTQVYTEEETRRAFEETQIDIPGGGSH	LWEVMQSNMIPEDQRARLMADFQAGRVTKE	R	A	F	Q	R	A	1	1	1	2	0	3	4	5	1	3	1	0	3	1	2	5	1	1	0	1	0	0	36	0	3919.75	Q9QXS1;Q6S388;Q6S392;Q6S393;Q6S387;Q6S385;Q6S390;E9Q3W4	Q9QXS1	3710	3745	Plec	Plectin	yes	no	3	4.2886e-20	97.804	By MS/MS	By MS/MS	By MS/MS	By MS/MS	By MS/MS
AFELELSWVGELTK	VAKIIYIVHDEVKDKAFELELSWVGELTKG	KAFELELSWVGELTKGRHEIVPKDIREEAE	K	A	F	T	K	G	1	0	0	0	0	0	3	1	0	0	3	1	0	1	0	1	1	1	0	1	0	0	14	0	1620.84	Q9DCD8;Q58EV4;O70435;Q3TEL1;E0CX62	Q9DCD8	209	222	Psma3	Proteasome subunit alpha type;Proteasome subunit alpha type-3	yes	no	2	1.8239e-15	158.31	By MS/MS		By matching
AFFALVTNGVR	SSKLVVFDTSLQVKKAFFALVTNGVRAAPL	QVKKAFFALVTNGVRAAPLWDSKKQSFVGM	K	A	F	V	R	A	2	1	1	0	0	0	0	1	0	0	1	0	0	2	0	0	1	0	0	2	0	0	11	0	1193.66	Q3TWR3;O54950;A0A2R8VHU2;A0A2R8W6Y3;Q925V0	Q3TWR3	59	69	Prkag1	5-AMP-activated protein kinase subunit gamma-1	yes	no	2	0.011773	54.416
AFFESHPAPSAER	SVEGFAVDKMAGEVKAFFESHPAPSAERTI	VKAFFESHPAPSAERTIQQCCENILLNAAW	K	A	F	E	R	T	3	1	0	0	0	0	2	0	1	0	0	0	0	2	2	2	0	0	0	0	0	0	13	0	1444.67	Q11011;F6QYF8	Q11011	871	883	Npepps	Puromycin-sensitive aminopeptidase	yes	no	2	0.0027563	58.699					By MS/MS
AFFLVQDIIDETMR	VDQEQLDDPVCYLKKAFFLVQDIIDETMRF	KAFFLVQDIIDETMRFKDNTPNANATERLQ	K	A	F	M	R	F	1	1	0	2	0	1	1	0	0	2	1	0	1	2	0	0	1	0	0	1	0	0	14	0	1696.85	Q3U4F9;Q3TLQ6;Q3TDK0;P07141;D3Z090	Q3U4F9	85	98	Csf1	Macrophage colony-stimulating factor 1;Processed macrophage colony-stimulating factor 1	yes	no	2	2.0963e-08	129.16	By MS/MS	By MS/MS	By MS/MS	By MS/MS	By MS/MS
AFFPCFDTPAVK	KKPFVYTQGQAVLNRAFFPCFDTPAVKCTY	LNRAFFPCFDTPAVKCTYSALIEVPDGFTA	R	A	F	V	K	C	2	0	0	1	1	0	0	0	0	0	0	1	0	3	2	0	1	0	0	1	0	0	12	0	1385.67	Q8VCT3;E9PYF1;Q8BMH2	Q8VCT3	177	188	Rnpep	Aminopeptidase B	yes	no	2	0.00010625	102.61	By MS/MS	By MS/MS	By MS/MS	By MS/MS	By MS/MS
AFFSEVER	RDPSKQYGLKMKTSRAFFSEVERRFDAMPF	LKMKTSRAFFSEVERRFDAMPFTLRAFEDE	R	A	F	E	R	R	1	1	0	0	0	0	2	0	0	0	0	0	0	2	0	1	0	0	0	1	0	0	8	0	983.471	Q3TGU7;P50580;Q05BN2;Q3UMW2	Q3TGU7	264	271	Pa2g4	Proliferation-associated protein 2G4	yes	no	2	0.0024796	125.25	By MS/MS	By MS/MS	By MS/MS	By MS/MS	By MS/MS
AFGENAVVQLISLQK	TNSSTNKSNLKKEHKAFGENAVVQLISLQK	AFGENAVVQLISLQKANGSWELDEDLTKIL	K	A	F	Q	K	A	2	0	1	0	0	2	1	1	0	1	2	1	0	1	0	1	0	0	0	2	0	0	15	0	1615.89	Q99KC8;F6TIL5	Q99KC8	682	696	Vwa5a	von Willebrand factor A domain-containing protein 5A	yes	no	2;3	6.7626e-09	147.24	By MS/MS	By MS/MS	By MS/MS	By MS/MS	By MS/MS
AFGFNVLFYDPYLSDGIER	IGLGRVGQAVALRAKAFGFNVLFYDPYLSD	NVLFYDPYLSDGIERALGLQRVSTLQDLLF	K	A	F	E	R	A	1	1	1	2	0	0	1	2	0	1	2	0	0	3	1	1	0	0	2	1	0	0	19	0	2222.07	O88712;A0A0J9YU62;A0A0J9YUM4;A0A0J9YTW3	O88712	195	213	Ctbp1	C-terminal-binding protein 1	yes	no	2	0.0015054	40.113	By MS/MS	By matching	By matching	By MS/MS	By matching
AFGFSHLEALLDDSK	SYIRKTRPDGNCFYRAFGFSHLEALLDDSK	AFGFSHLEALLDDSKELQRFKAVSAKSKED	R	A	F	S	K	E	2	0	0	2	0	0	1	1	1	0	3	1	0	2	0	2	0	0	0	0	0	0	15	0	1648.81	Q7TQI3;D3YWF6;D3Z7K0	Q7TQI3	95	109	Otub1	Ubiquitin thioesterase OTUB1	yes	no	2;3	4.9178e-27	212.9	By MS/MS	By MS/MS	By MS/MS	By MS/MS	By MS/MS
AFGPGIEGK	AWVKVEPAIDTSGIKAFGPGIEGKDVFREA	DTSGIKAFGPGIEGKDVFREATTDFTVDSR	K	A	F	G	K	D	1	0	0	0	0	0	1	3	0	1	0	1	0	1	1	0	0	0	0	0	0	0	9	0	874.455	Q80X90	Q80X90	1233	1241	Flnb	Filamin-B	yes	yes	2	0.021566	56.378	By MS/MS	By matching	By matching
AFGPGLEGGLVNK	FRVGVTEGCDPTRVRAFGPGLEGGLVNKAN	VRAFGPGLEGGLVNKANRFTVETRGAGTGG	R	A	F	N	K	A	1	0	1	0	0	0	1	4	0	0	2	1	0	1	1	0	0	0	0	1	0	0	13	0	1257.67	Q8VHX6	Q8VHX6	1356	1368	Flnc	Filamin-C	yes	yes	2	1.1029e-07	124.81	By MS/MS	By MS/MS	By MS/MS	By MS/MS	By MS/MS
AFGPGLEPTGCIVDRPAEFTIDAR	HIQPAPPDCFPDKVKAFGPGLEPTGCIVDR	GCIVDRPAEFTIDARAAGKGDLKLYAQDAD	K	A	F	A	R	A	3	2	0	2	1	0	2	3	0	2	1	0	0	2	3	0	2	0	0	1	0	0	24	1	2575.27	Q8VHX6	Q8VHX6	673	696	Flnc	Filamin-C	yes	yes	2;3	5.4782e-24	131.65	By MS/MS	By MS/MS	By MS/MS	By MS/MS	By MS/MS
AFGPGLQGGNAGSPAR	FPLEAVAPTKPSKVKAFGPGLQGGNAGSPA	FGPGLQGGNAGSPARFTIDTKGAGTGGLGL	K	A	F	A	R	F	3	1	1	0	0	1	0	5	0	0	1	0	0	1	2	1	0	0	0	0	0	0	16	0	1455.72	B9EKP5;B7FAU9;Q8BTM8;B7FAV1;Q6KAM8;Q3U7N9	B9EKP5	1072	1087	Flna	Filamin-A	yes	no	2	1.6473e-15	174.42	By MS/MS	By MS/MS	By MS/MS	By MS/MS	By MS/MS
AFGWYPHLGR	SQMSASSSYKTWNLRAFGWYPHLGRLDNQG	TWNLRAFGWYPHLGRLDNQGKINAWTAQSN	R	A	F	G	R	L	1	1	0	0	0	0	0	2	1	0	1	0	0	1	1	0	0	1	1	0	0	0	10	0	1202.6	Q3TDU5;P21956	Q3TDU5	300	309	Mfge8	Lactadherin	yes	no	3	0.0029667	49.418	By MS/MS	By MS/MS	By MS/MS	By MS/MS	By MS/MS
AFGYYGPLR	VGNLGNNGNKTELERAFGYYGPLRSVWVAR	KTELERAFGYYGPLRSVWVARNPPGFAFVE	R	A	F	L	R	S	1	1	0	0	0	0	0	2	0	0	1	0	0	1	1	0	0	0	2	0	0	0	9	0	1042.52	Q3U781;Q9D6W4;P84104	Q3U781	29	37	Srsf3	Serine/arginine-rich splicing factor 3	yes	no	2	7.87e-05	138.62	By MS/MS	By MS/MS	By MS/MS	By MS/MS	By MS/MS
AFHITNDEPIPFWTFLSR	LAAEHLSQDAALGGKAFHITNDEPIPFWTF	ITNDEPIPFWTFLSRILTGLNYEAPKYHIP	K	A	F	S	R	I	1	1	1	1	0	0	1	0	1	2	1	0	0	3	2	1	2	1	0	0	0	0	18	0	2190.09	Q8VE30;Q7TPY3;Q3US15;Q9R1J0;U3M993	Q8VE30	253	270	Nsdhl	Sterol-4-alpha-carboxylate 3-dehydrogenase, decarboxylating	yes	no	3	0.043077	15.422		By MS/MS		By matching
AFHPFIAGPYNR	AEQDKRAVERLEVEKAFHPFIAGPYNRLVG	VEKAFHPFIAGPYNRLVGEIMQETGTRINI	K	A	F	N	R	L	2	1	1	0	0	0	0	1	1	1	0	0	0	2	2	0	0	0	1	0	0	0	12	0	1388.7	Q3U4Z7;Q8VDJ3;Q3V1M8;A0A087WP83;Q8BX68	Q3U4Z7	232	243	Hdlbp	Vigilin	yes	no	2;3	4.4175e-05	82.261	By MS/MS	By MS/MS	By MS/MS	By MS/MS	By MS/MS
AFIDPLGLPGR	IAVRIMNDQQMLLERAFIDPLGLPGRKFYR	LLERAFIDPLGLPGRKFYRHIIFAPSSHNK	R	A	F	G	R	K	1	1	0	1	0	0	0	2	0	1	2	0	0	1	2	0	0	0	0	0	0	0	11	0	1154.64	Q3UZV6;Q32MS9;G3UWC2;Q9CZR2;Q3TTB7;Q0VDM6;O35409	Q3UZV6	664	674	Naalad2;Folh1	N-acetylated-alpha-linked acidic dipeptidase 2;Glutamate carboxypeptidase 2	yes	no	2	0.0027579	56.729	By MS/MS			By MS/MS
AFIHHELLAYLYSSADQSSLMEESAEQAQR	LMPKTIMHLMINNTKAFIHHELLAYLYSSA	DQSSLMEESAEQAQRRDDMLRMYHALKEAL	K	A	F	Q	R	R	5	1	0	1	0	3	4	0	2	1	4	0	1	1	0	5	0	0	2	0	0	0	30	0	3423.6	Q3T9X3;F8WIV5;P39054;Q3TCR7;Q3TBU6;G3X9G4;G3UZZ3;Q91Z39	Q3T9X3	689	718	Dnm2	Dynamin-2	yes	no	3	0.008092	31.111
AFIHWVSQPLVCEIR	LEVTCRRADAGEKPKAFIHWVSQPLVCEIR	AFIHWVSQPLVCEIRLYECLFQHKNPEDPV	K	A	F	I	R	L	1	1	0	0	1	1	1	0	1	2	1	0	0	1	1	1	0	1	0	2	0	0	15	0	1840.97	D3Z158;Q8BML9;Q3TIN2;Q8R1V9;A0A140LIN2;A0A140LJH2;A0A140LID3;A0A140LII8	D3Z158	652	666	Qars		yes	no	2;3	2.5009e-08	98.531	By MS/MS	By MS/MS	By MS/MS	By MS/MS	By MS/MS
AFIITGQTYTR	EQLDKMVTEKAGFKRAFIITGQTYTRKVDI	GFKRAFIITGQTYTRKVDIEVLSVLASLGA	R	A	F	T	R	K	1	1	0	0	0	1	0	1	0	2	0	0	0	1	0	0	3	0	1	0	0	0	11	0	1269.67	Q3TMB8;P54822;E9Q242;E9Q3T7;A0A140LHU1	Q3TMB8	235	245	Adsl	Adenylosuccinate lyase	yes	no	2	0.0083671	57.598	By matching	By matching	By matching	By matching	By matching
AFIPAIDSFGFETDLR	TQDAPIPGSPLYTIKAFIPAIDSFGFETDL	FIPAIDSFGFETDLRTHTQGQAFSLSVFHH	K	A	F	L	R	T	2	1	0	2	0	0	1	1	0	2	1	0	0	3	1	1	1	0	0	0	0	0	16	0	1797.89	Q543F1;Q3U5Q3;Q3TMY8;A2AH85;Q6A0E3;O08810;G3UZ34;Q7TMX4	Q543F1	872	887	Eftud2	116 kDa U5 small nuclear ribonucleoprotein component	yes	no	2	4.8645e-12	129.84	By MS/MS	By MS/MS	By MS/MS	By MS/MS	By MS/MS
AFIPQLLSR	ELKEALDDVTLPRLKAFIPQLLSRLHIEAL	TLPRLKAFIPQLLSRLHIEALLHGNITKQA	K	A	F	S	R	L	1	1	0	0	0	1	0	0	0	1	2	0	0	1	1	1	0	0	0	0	0	0	9	0	1043.61	F6RPJ9;Q8CGB9;Q9JHR7	F6RPJ9	682	690	Ide	Insulin-degrading enzyme	yes	no	2	0.015703	42.109	By MS/MS	By matching	By matching	By MS/MS	By matching
AFITHSGSHGIYEGICNGVPMVMMPLFGDQMDNAK	KWLPQNDLLGHPKTRAFITHSGSHGIYEGI	MVMMPLFGDQMDNAKRMETRGAGVTLNVLE	R	A	F	A	K	R	2	0	2	2	1	1	1	5	2	3	1	1	4	2	2	2	1	0	1	2	0	0	35	0	3810.73	Q6NSR5;Q64435;Q8R0P3;Q6XL46;K9J7B2;Q76K67;Q6XL48;B2RT14;Q5FW80;E9PXN7;D3Z748;Q62452;Q6ZQM8;P70691;Q63886;D3YZE6;D3Z7G0;D3YZ96;Q6XL43;G3UZC9	Q6NSR5	366	400	Ugt1a6a;Ugt1a6;Ugt1a6b;Ugt1a5;Ugt1a10;Ugt1a8;Ugt1a9;Ugt1a7c;Ugt1a2;Ugt1a1	UDP-glucuronosyltransferase 1-6;UDP-glucuronosyltransferase 1-9;UDP-glucuronosyltransferase 1-7C;UDP-glucuronosyltransferase 1-2;UDP-glucuronosyltransferase 1-1	yes	no	4	5.0371e-05	39.268	By MS/MS	By MS/MS	By MS/MS	By MS/MS	By MS/MS
AFITNIPFDVK	GNRFEPYSNPTKRYRAFITNIPFDVKWQSL	KRYRAFITNIPFDVKWQSLKDLVKEKVGEV	R	A	F	V	K	W	1	0	1	1	0	0	0	0	0	2	0	1	0	2	1	0	1	0	0	1	0	0	11	0	1263.69	Q9D0E1;Q3THB3;A0A1S6GWJ8;Q3TW40;Q570Z0;Q3TL61;B8JK32;B8JK33;A0A3Q4EH91	Q9D0E1	72	82	Hnrnpm	Heterogeneous nuclear ribonucleoprotein M	yes	no	2	1.3126e-13	213.53	By MS/MS	By MS/MS	By MS/MS	By MS/MS	By MS/MS
AFITVLEMTPVLGTEIINYR	RRHRMSPFPLTSMDKAFITVLEMTPVLGTE	LEMTPVLGTEIINYRDGMGRVLAQDVYAKD	K	A	F	Y	R	D	1	1	1	0	0	0	2	1	0	3	2	0	1	1	1	0	3	0	1	2	0	0	20	0	2279.22	A0JNY3;Q8BUV3	A0JNY3	365	384	Gphn	Gephyrin;Molybdopterin adenylyltransferase;Molybdopterin molybdenumtransferase	yes	no	3	0.084586	8.089	By matching		By matching		By matching
AFIVWLANGDTLR	ELDHATLVRFSPDCRAFIVWLANGDTLRVF	CRAFIVWLANGDTLRVFKMTKREDGGFTFT	R	A	F	L	R	V	2	1	1	1	0	0	0	1	0	1	2	0	0	1	0	0	1	1	0	1	0	0	13	0	1474.79	Q9R099;D3YZH8	Q9R099	146	158	Tbl2	Transducin beta-like protein 2	yes	no	2	0.0036046	73.985	By MS/MS		By MS/MS	By matching	By MS/MS
AFLADPSAFAAAAPAAAATTAAPAAAAAPAK	SVETEYTFPLTEKVKAFLADPSAFAAAAPA	AATTAAPAAAAAPAKAEAKEESEESDEDMG	K	A	F	A	K	A	19	0	0	1	0	0	0	0	0	0	1	1	0	2	4	1	2	0	0	0	0	0	31	0	2695.4	Q5M8R8;P14869;Q5FWB6	Q5M8R8	267	297	Rplp0	60S acidic ribosomal protein P0	yes	no	2;3;4	3.2036e-71	175.33	By MS/MS	By MS/MS	By MS/MS	By MS/MS	By MS/MS
AFLDFHSLPYQVVEVNPVR	TLYQYKTCPFCSKVRAFLDFHSLPYQVVEV	FHSLPYQVVEVNPVRRTEIKFSSYRKVPIL	R	A	F	V	R	R	1	1	1	1	0	1	1	0	1	0	2	0	0	2	2	1	0	0	1	4	0	0	19	0	2229.16	Q8BWM0	Q8BWM0	117	135	Ptges2	Prostaglandin E synthase 2;Prostaglandin E synthase 2 truncated form	yes	yes	3	5.7351e-09	74.12	By MS/MS	By MS/MS	By MS/MS	By MS/MS	By MS/MS
AFLDFYHSFLEK	HADMLSSLGPKEAKKAFLDFYHSFLEKTAV	AKKAFLDFYHSFLEKTAVLRVPVPPSVAFE	K	A	F	E	K	T	1	0	0	1	0	0	1	0	1	0	2	1	0	3	0	1	0	0	1	0	0	0	12	0	1515.74	Q6KAM6;E9PUF7;Q61210;A0A0U1RPP2;A0A0U1RPN7	Q6KAM6	112	123	Arhgef1	Rho guanine nucleotide exchange factor 1	yes	no	3	0.01577	39.266	By MS/MS	By MS/MS	By MS/MS	By MS/MS	By MS/MS
AFLEALQNQAETSSK	ELVSNLGTIARSGSKAFLEALQNQAETSSK	AFLEALQNQAETSSKIIGQFGVGFYSAFMV	K	A	F	S	K	I	3	0	1	0	0	2	2	0	0	0	2	1	0	1	0	2	1	0	0	0	0	0	15	0	1635.81	Q922Z3;Q3UPJ8;Q3TSG8;Q3TK29;Q9CQN1;Q922R9	Q922Z3	183	197	Trap1	Heat shock protein 75 kDa, mitochondrial	yes	no	2	0.070688	52.247	By matching	By MS/MS	By matching	By matching	By matching
AFLEEGFK	KDHDMMLKKLMKDQKAFLEEGFKKKAEEMN	KLMKDQKAFLEEGFKKKAEEMNKEIQQLRD	K	A	F	F	K	K	1	0	0	0	0	0	2	1	0	0	1	1	0	2	0	0	0	0	0	0	0	0	8	0	939.47	A0A0G2JDV3;Q05DL4;L7N1X8;Q7TMV8;Q2M1J9;Q29RG2;Q000W5	A0A0G2JDV3	554	561	Mpa2l;Gbp6;Gbp10		no	no	2	0.03874	54.205			By matching		By matching
AFLEENQLDYIIR	SKRGVSCQFGPDVTKAFLEENQLDYIIRSH	TKAFLEENQLDYIIRSHEVKAEGYEVAHGG	K	A	F	I	R	S	1	1	1	1	0	1	2	0	0	2	2	0	0	1	0	0	0	0	1	0	0	0	13	0	1622.83	F7BX26;Q60676	F7BX26	390	402	Ppp5c	Serine/threonine-protein phosphatase;Serine/threonine-protein phosphatase 5	yes	no	2	0.06684	39.625		By matching	By matching		By MS/MS
AFLEHMSEVQPDSPQGIYDTLLELR	EEFIPIFANNPRELKAFLEHMSEVQPDSPQ	PDSPQGIYDTLLELRLQNWAHEKDPQAKEK	K	A	F	L	R	L	1	1	0	2	0	2	3	1	1	1	4	0	1	1	2	2	1	0	1	1	0	0	25	0	2887.41	Q91W86;Q8C027	Q91W86	606	630	Vps11	Vacuolar protein sorting-associated protein 11 homolog	yes	no	3	0.057529	15.68		By MS/MS	By matching	By matching	By matching
AFLEYVAESLEPPSPFELLEPPAAGGFLR	RLNPPAQLPASEGLRAFLEYVAESLEPPSP	PFELLEPPAAGGFLRLARPCCYVFPGGLGD	R	A	F	L	R	L	4	1	0	0	0	0	5	2	0	0	5	0	0	3	5	2	0	0	1	1	0	0	29	0	3145.6	B2RWW1;Q8C052;A0A1D5RLY6	B2RWW1	202	230	Map1s	Microtubule-associated protein 1S;MAP1S heavy chain;MAP1S light chain	yes	no	3	0.0061198	32.985	By MS/MS	By MS/MS	By MS/MS	By MS/MS	By MS/MS
AFLFDVVSK	ENLLNIFISNSGIEKAFLFDVVSKIYIATD	NSGIEKAFLFDVVSKIYIATDSSPVDMQSY	K	A	F	S	K	I	1	0	0	1	0	0	0	0	0	0	1	1	0	2	0	1	0	0	0	2	0	0	9	0	1024.56	Q99K70;B1AWT2;B1AWT3;Q7TT45;B1AWT4	Q99K70	258	266	Rragc;Rragd	Ras-related GTP-binding protein C;Ras-related GTP-binding protein D	yes	no	2	0.0010802	71.379	By matching	By MS/MS	By MS/MS	By MS/MS	By matching
AFLIEEQK	GGSMCAKCVRDRIKRAFLIEEQKIVVKVLK	VRDRIKRAFLIEEQKIVVKVLKAQAQSQKA	R	A	F	Q	K	I	1	0	0	0	0	1	2	0	0	1	1	1	0	1	0	0	0	0	0	0	0	0	8	0	976.523	Q9D1R9	Q9D1R9	94	101	Rpl34	60S ribosomal protein L34	yes	yes	1;2	0.00011411	158.12	By MS/MS	By MS/MS	By MS/MS	By MS/MS	By MS/MS
AFLMEQDPENDFLVTSHIHLHVPEGATPK	DVMKESARIAYTYARAFLMEQDPENDFLVT	TSHIHLHVPEGATPKDGPSAGCTIVTALLS	R	A	F	P	K	D	2	0	1	2	0	1	3	1	3	1	3	1	1	2	3	1	2	0	0	2	0	0	29	0	3271.6	Q3V2D0;Q8CGK3;Q56A16	Q3V2D0	816	844	Lonp1	Lon protease homolog, mitochondrial	yes	no	4;5	2.0406e-07	56.172
AFLNAIMR	GGNIEVLGFNARQRKAFLNAIMRYGMPPQD	FNARQRKAFLNAIMRYGMPPQDAFTTQWLV	K	A	F	M	R	Y	2	1	1	0	0	0	0	0	0	1	1	0	1	1	0	0	0	0	0	0	0	0	8	0	934.506	E9QAS4;E9QAS5;Q5DTP7;Q6PDQ2;Q99JM0;E9PYU4;E9PYL1;A2A8L1;F6WR45;Q8BL30	E9QAS4	1403	1410	Chd4;Chd5	Chromodomain-helicase-DNA-binding protein 4;Chromodomain-helicase-DNA-binding protein 5	yes	no	2	0.056023	48.115					By matching
AFLQGGQEATDIALLLR	QSALDCMGVEVGRLRAFLQGGQEATDIALL	LQGGQEATDIALLLRDLETSCSDTRQFCKK	R	A	F	L	R	D	3	1	0	1	0	2	1	2	0	1	4	0	0	1	0	0	1	0	0	0	0	0	17	0	1814.99	Q3T9V8;E9Q586;Q3TB96;E9Q3M3;O08788;D3YX34;Q6NZM3	Q3T9V8	732	748	Dctn1	Dynactin subunit 1	yes	no	2;3	2.8867e-21	151.1	By MS/MS	By MS/MS	By MS/MS	By MS/MS	By MS/MS
AFLSSPEHVNR	LSAYVARLSARPKIKAFLSSPEHVNRPING	PKIKAFLSSPEHVNRPINGNGKQ_______	K	A	F	N	R	P	1	1	1	0	0	0	1	0	1	0	1	0	0	1	1	2	0	0	0	1	0	0	11	0	1255.63	P19157;A0A494BAW2;P46425	P19157	192	202	Gstp1;Gstp2	Glutathione S-transferase P 1;Glutathione S-transferase P 2	yes	no	3	0.011695	60.064		By MS/MS		By matching	By MS/MS
AFLSSPEHVNRPINGNGK	LSAYVARLSARPKIKAFLSSPEHVNRPING	SSPEHVNRPINGNGKQ______________	K	A	F	G	K	Q	1	1	3	0	0	0	1	2	1	1	1	1	0	1	2	2	0	0	0	1	0	0	18	1	1935.99	P19157;A0A494BAW2;P46425	P19157	192	209	Gstp1;Gstp2	Glutathione S-transferase P 1;Glutathione S-transferase P 2	yes	no	2;3;4	9.7225e-34	173.36	By MS/MS	By MS/MS	By MS/MS	By MS/MS	By MS/MS
AFLSSPEHVNRPINGNGKQ	LSAYVARLSARPKIKAFLSSPEHVNRPING	SPEHVNRPINGNGKQ_______________	K	A	F	K	Q	-	1	1	3	0	0	1	1	2	1	1	1	1	0	1	2	2	0	0	0	1	0	0	19	2	2064.05	P19157;A0A494BAW2;P46425	P19157	192	210	Gstp1;Gstp2	Glutathione S-transferase P 1;Glutathione S-transferase P 2	yes	no	4	4.9682e-08	86.455	By MS/MS	By MS/MS	By MS/MS	By MS/MS	By MS/MS
AFLTLAEDILR	RFFETSAKANINIEKAFLTLAEDILRKTPV	NIEKAFLTLAEDILRKTPVKEPNSENVDIS	K	A	F	L	R	K	2	1	0	1	0	0	1	0	0	1	3	0	0	1	0	0	1	0	0	0	0	0	11	0	1260.71	Q4FJL0;Q3U621;P61027	Q4FJL0	162	172	Rab10	Ras-related protein Rab-10	yes	no	2	4.2122e-10	160.88	By MS/MS	By MS/MS	By matching	By MS/MS	By MS/MS
AFMEEFGAEPELAVSAPGR	WRPPRVEELLAEARRAFMEEFGAEPELAVS	EFGAEPELAVSAPGRVNLIGEHTDYNQGLV	R	A	F	G	R	V	4	1	0	0	0	0	4	2	0	0	1	0	1	2	2	1	0	0	0	1	0	0	19	0	2006.94	Q80UL3;Q9R0N0	Q80UL3	19	37	Galk1	Galactokinase	yes	no	2	3.1364e-06	101.6	By MS/MS	By MS/MS	By MS/MS	By MS/MS	By MS/MS
AFMGPLK	SKFGHGRFQTMEEKKAFMGPLKKDRIAKEE	FQTMEEKKAFMGPLKKDRIAKEEGA_____	K	A	F	L	K	K	1	0	0	0	0	0	0	1	0	0	1	1	1	1	1	0	0	0	0	0	0	0	7	0	762.41	Q3UB90;Q3UB67;Q3UB15;Q3U9L3;Q3T9U9;P27659;A0A2R8VHN4	Q3UB90	387	393	Rpl3	60S ribosomal protein L3	yes	no	1	0.027729	77.72	By matching	By matching	By matching	By matching	By matching
AFMTADLPNELIELLEK	LSETQDPEEVSVTVKAFMTADLPNELIELL	MTADLPNELIELLEKIVLDNSVFSEHRNLQ	K	A	F	E	K	I	2	0	1	1	0	0	3	0	0	1	4	1	1	1	1	0	1	0	0	0	0	0	17	0	1946.01	Q5SXR6;Q68FD5;Q80U89;Q3UPJ3	Q5SXR6	998	1014	Cltc;mKIAA0034	Clathrin heavy chain;Clathrin heavy chain 1	yes	no	2	5.1708e-33	170.66	By MS/MS	By MS/MS	By MS/MS	By MS/MS	By MS/MS
AFNVISAWALQAGPR	AEYLASLFPACTVVKAFNVISAWALQAGPR	AFNVISAWALQAGPRDGNRQVLICSDQPEA	K	A	F	P	R	D	4	1	1	0	0	1	0	1	0	1	1	0	0	1	1	1	0	1	0	1	0	0	15	0	1599.85	A0A0R4J1G9;E9QN92;Q8CI59;D3YTP0	A0A0R4J1G9	145	159	Steap3	Metalloreductase STEAP3	yes	no	2;3	2.7416e-08	114.83	By MS/MS	By MS/MS	By matching	By matching	By matching
AFPAWADTSILSR	STKAEMDAAVESCKRAFPAWADTSILSRQQ	KRAFPAWADTSILSRQQVLLRYQQLIKENL	R	A	F	S	R	Q	3	1	0	1	0	0	0	0	0	1	1	0	0	1	1	2	1	1	0	0	0	0	13	0	1433.73	Q9EQ20;Q8K0L1;Q1LZK2;A0A1Y7VJ32	Q9EQ20	89	101	Aldh6a1	Methylmalonate-semialdehyde dehydrogenase [acylating], mitochondrial	yes	no	2	0.0036391	49.5
AFPDHFTYEPHEVDATQGYR	LGRYYMSARHMALAKAFPDHFTYEPHEVDA	FTYEPHEVDATQGYRYPRPASVPPSPSLSR	K	A	F	Y	R	Y	2	1	0	2	0	1	2	1	2	0	0	0	0	2	2	0	2	0	2	1	0	0	20	0	2379.06	A0A1B0GT92;Q9Z1E4	A0A1B0GT92	552	571	Gys1	Glycogen [starch] synthase, muscle	yes	no	3	0.00096703	44.816	By matching	By matching	By matching	By MS/MS	By MS/MS
AFPNPYADYNK	______________________________	MAQRAFPNPYADYNKSLAENYFDSTGRLTP	R	A	F	N	K	S	2	0	2	1	0	0	0	0	0	0	0	1	0	1	2	0	0	0	2	0	0	0	11	0	1298.59	B2KGR2;O89112	B2KGR2	5	15	Lancl1	LanC-like protein 1	yes	no	2	0.010806	45.598	By matching	By matching		By MS/MS
AFPTQTAGTFK	DDLALPPPDYGTSSRAFPTQTAGTFKQRPY	TSSRAFPTQTAGTFKQRPYSVAVPAFSQGL	R	A	F	F	K	Q	2	0	0	0	0	1	0	1	0	0	0	1	0	2	1	0	3	0	0	0	0	0	11	0	1167.59	B1AZ46;Q3UKP6;Q8BKX1	B1AZ46	478	488	Baiap2	Brain-specific angiogenesis inhibitor 1-associated protein 2	yes	no	2	0.030465	44.98	By matching	By matching	By matching	By matching
AFPYGNVAFPHLTSSAPSWPSLVDTTK	IESGHSSGYDSRSARAFPYGNVAFPHLTSS	TSSAPSWPSLVDTTKQWDYYARREKDRDRD	R	A	F	T	K	Q	3	0	1	1	0	0	0	1	1	0	2	1	0	2	4	4	3	1	1	2	0	0	27	0	2889.43	Q9D824	Q9D824	408	434	Fip1l1	Pre-mRNA 3-end-processing factor FIP1	yes	yes	3	0.073056	12.787	By matching	By matching	By matching	By matching	By matching
AFQFVETHGEVCPANWTPESPTIKPSPTASK	LPVGRSVEETLRLVKAFQFVETHGEVCPAN	TPESPTIKPSPTASKEYFEKVHQ_______	K	A	F	S	K	E	3	0	1	0	1	1	3	1	1	1	0	2	0	2	5	3	4	1	0	2	0	0	31	1	3399.64	P20108;Q8K4K8	P20108	219	249	Prdx3	Thioredoxin-dependent peroxide reductase, mitochondrial	yes	no	3;4	9.5382e-06	52.669	By matching	By matching	By matching	By matching	By MS/MS
AFQINTFNLK	SSYMCNKEQVLSVSRAFQINTFNLKVQPFN	LSVSRAFQINTFNLKVQPFNVTKGQYSTAQ	R	A	F	L	K	V	1	0	2	0	0	1	0	0	0	1	1	1	0	2	0	0	1	0	0	0	0	0	10	0	1194.64	Q9CZU7;Q8C876;Q3UIW3;Q3TWE1;Q8C5K0;P17047	Q9CZU7	347	356	Lamp2	Lysosome-associated membrane glycoprotein 2	yes	no	1;2	6.2773e-14	200.05	By MS/MS	By MS/MS	By MS/MS	By MS/MS	By MS/MS
AFQNVIAPR	PAPHSPWTAAPQYQKAFQNVIAPRNKNFNI	APQYQKAFQNVIAPRNKNFNIHGTNKHWLI	K	A	F	P	R	N	2	1	1	0	0	1	0	0	0	1	0	0	0	1	1	0	0	0	0	1	0	0	9	0	1014.56	Q8BFR4;Q3UBB0;Q3UDX9	Q8BFR4	239	247	Gns	N-acetylglucosamine-6-sulfatase	yes	no	2	1.9044e-16	203.49	By MS/MS	By MS/MS	By MS/MS	By MS/MS	By MS/MS
AFQVWCVGNEALVGPR	TIAYLALRASYSLFRAFQVWCVGNEALVGP	FQVWCVGNEALVGPRLGEWAVVTGGTDGIG	R	A	F	P	R	L	2	1	1	0	1	1	1	2	0	0	1	0	0	1	1	0	0	1	0	3	0	0	16	0	1788.9	Q0VGQ1;O70503;Q8BPF1	Q0VGQ1	33	48	Hsd17b12	Very-long-chain 3-oxoacyl-CoA reductase	yes	no	2	0.0034967	52.693		By matching		By matching
AFSDPFVEAEK	NAKNTVQGFKRFHGRAFSDPFVEAEKSNLA	FHGRAFSDPFVEAEKSNLAYDIVQLPTGLT	R	A	F	E	K	S	2	0	0	1	0	0	2	0	0	0	0	1	0	2	1	1	0	0	0	1	0	0	11	0	1238.58	Q3U2G2;Q99L75;Q571M2;Q61316;Q8C6R3	Q3U2G2	74	84	Hspa4	Heat shock 70 kDa protein 4	yes	no	2	0.0043631	61.65	By matching	By MS/MS	By matching		By MS/MS
AFSFLNEVK	IVYLCITDDDFERSRAFSFLNEVKKRFQTT	DFERSRAFSFLNEVKKRFQTTYGSRAQTAL	R	A	F	V	K	K	1	0	1	0	0	0	1	0	0	0	1	1	0	2	0	1	0	0	0	1	0	0	9	0	1053.55	P70280	P70280	75	83	Vamp7	Vesicle-associated membrane protein 7	yes	yes	2	0.0063499	51.066
AFSGYLGPDESK	FAPICNPVLCSWGKKAFSGYLGPDESKWKA	GKKAFSGYLGPDESKWKAYDATCLVKAYSG	K	A	F	S	K	W	1	0	0	1	0	0	1	2	0	0	1	1	0	1	1	2	0	0	1	0	0	0	12	0	1269.59	H3BKH6;Q9R0P3;H3BJP2;H3BLJ9;H3BJL6	H3BKH6	200	211	Esd	S-formylglutathione hydrolase	yes	no	2	0.001936	58.699	By MS/MS	By MS/MS	By MS/MS	By MS/MS	By MS/MS
AFSPTTVNTGR	SLFIATNICEAIVWKAFSPTTVNTGRGMEF	IVWKAFSPTTVNTGRGMEFEGAIIALFHLL	K	A	F	G	R	G	1	1	1	0	0	0	0	1	0	0	0	0	0	1	1	1	3	0	0	1	0	0	11	0	1149.58	Q3TJD0;P61620	Q3TJD0	195	205	Sec61a1	Protein transport protein Sec61 subunit alpha isoform 1	yes	no	2	5.4113e-05	113.71	By MS/MS	By MS/MS	By MS/MS	By MS/MS	By MS/MS
AFSQFVRPLIAAK	HVFSEEDYRTLTNYKAFSQFVRPLIAAKNP	YKAFSQFVRPLIAAKNPKIAVSKMMMVLGA	K	A	F	A	K	N	3	1	0	0	0	1	0	0	0	1	1	1	0	2	1	1	0	0	0	1	0	0	13	1	1446.83	E9QAS4;E9QAS5;Q5DTP7;Q6PDQ2;Q3ULG0	E9QAS4	173	185	Chd4	Chromodomain-helicase-DNA-binding protein 4	yes	no	3	0.022839	34.768	By MS/MS		By matching
AFSSLNTLPEDLRPIVPLFCSVLTK	VQYCPQPTNGMVYFRAFSSLNTLPEDLRPI	DLRPIVPLFCSVLTKLGCGILNYREQAQQI	R	A	F	T	K	L	1	1	1	1	1	0	1	0	0	1	5	1	0	2	3	3	2	0	0	2	0	0	25	1	2803.52	Q8K411	Q8K411	600	624	Pitrm1	Presequence protease, mitochondrial	yes	yes	3	3.7344e-08	76.417	By MS/MS	By MS/MS	By MS/MS	By MS/MS	By MS/MS
AFSTWLK	LREVWFFGLQYQDTKAFSTWLKLNKKVTAQ	GLQYQDTKAFSTWLKLNKKVTAQDVRKESP	K	A	F	L	K	L	1	0	0	0	0	0	0	0	0	0	1	1	0	1	0	1	1	1	0	0	0	0	7	0	851.454	Q3TZQ2;P26041;Q05DU4	Q3TZQ2	54	60	Msn	Moesin	yes	no	2	0.0035552	114.59	By MS/MS	By MS/MS	By MS/MS	By MS/MS	By MS/MS
AFSVEPLLIYPTHYTGDDGYVSDTETSVVWNNEQVK	PMSEYKSHFSPRNLRAFSVEPLLIYPTHYT	SDTETSVVWNNEQVKTDWDRAKSQKMREQQ	R	A	F	V	K	T	1	0	2	3	0	1	3	2	1	1	2	1	0	1	2	3	4	1	3	5	0	0	36	0	4072.92	Q8K297	Q8K297	543	578	Colgalt1	Procollagen galactosyltransferase 1	yes	yes	3;4	0.010332	26.268	By MS/MS	By matching	By MS/MS	By MS/MS	By MS/MS
AFSVFLFNTENK	NCHLNENIDKGLLHRAFSVFLFNTENKLLL	LHRAFSVFLFNTENKLLLQQRSDAKITFPG	R	A	F	N	K	L	1	0	2	0	0	0	1	0	0	0	1	1	0	3	0	1	1	0	0	1	0	0	12	0	1415.71	G3XA48;P58044;H3BLP1;H3BLF8;H3BKD7	G3XA48	109	120	Idi1	Isopentenyl-diphosphate Delta-isomerase 1	yes	no	2	0.085712	37.696	By MS/MS	By matching
AFSYYGPLR	VGNLGTGAGKGELERAFSYYGPLRTVWIAR	KGELERAFSYYGPLRTVWIARNPPGFAFVE	R	A	F	L	R	T	1	1	0	0	0	0	0	1	0	0	1	0	0	1	1	1	0	0	2	0	0	0	9	0	1072.53	Q8BL97;A0A3Q4EH04;A0A3Q4L335;A0A3Q4L393;Q3THA6	Q8BL97	59	67	Srsf7	Serine/arginine-rich splicing factor 7	yes	no	2	0.0032448	56.721					By matching
AFTELFQVACAKPPPMGLCDYPSSR	YPEFPWSDVQAEIFKAFTELFQVACAKPPP	AKPPPMGLCDYPSSRAMYAIDLMLNWDNHP	K	A	F	S	R	A	3	1	0	1	2	1	1	1	0	0	2	1	1	2	4	2	1	0	1	1	0	0	25	1	2815.34	Q3UDE2	Q3UDE2	549	573	Ttll12	Tubulin--tyrosine ligase-like protein 12	yes	yes	3	0.0085606	33.909	By MS/MS		By MS/MS	By matching
AFTGFIVEADTPGIHIGK	LLARSNPDPKVPASKAFTGFIVEADTPGIH	GFIVEADTPGIHIGKKELNMGQRCSDTRGI	K	A	F	G	K	K	2	0	0	1	0	0	1	3	1	3	0	1	0	2	1	0	2	0	0	1	0	0	18	0	1871.98	P45952;Q91WS8	P45952	218	235	Acadm	Medium-chain specific acyl-CoA dehydrogenase, mitochondrial	yes	no	2;3	1.9468e-06	95.401	By MS/MS	By MS/MS	By MS/MS	By matching	By MS/MS
AFTHGVAMSGGGGVNMASHQK	GGVDNLLVLDLQKYKAFTHGVAMSGGGGVN	AMSGGGGVNMASHQKWKVGEIEFEGLMRTL	K	A	F	Q	K	W	3	0	1	0	0	1	0	5	2	0	0	1	2	1	0	2	1	0	0	2	0	0	21	0	2042.94	Q8BM29;Q05DT0;Q3UNK1;Q8BJH2;Q05C56;A0A494B9K4;Q9QYB5	Q8BM29	343	363	Add3	Gamma-adducin	yes	no	4	0.00039605	37.4					By matching
AFTHTAQYDEAISDYFR	SKDTSLETRRHLALKAFTHTAQYDEAISDY	THTAQYDEAISDYFRKQYSKGISQMPLRYG	K	A	F	F	R	K	3	1	0	2	0	1	1	0	1	1	0	0	0	2	0	1	2	0	2	0	0	0	17	0	2033.91	Q9CWJ9	Q9CWJ9	178	194	Atic	Bifunctional purine biosynthesis protein PURH;Phosphoribosylaminoimidazolecarboxamide formyltransferase;IMP cyclohydrolase	yes	yes	2;3	8.5809e-26	138.24	By MS/MS	By MS/MS	By MS/MS	By MS/MS	By MS/MS
AFTSQASATMHLPATIGDYTDFYSSR	ASQARLRDDKELRQRAFTSQASATMHLPAT	LPATIGDYTDFYSSRQHATNVGIMFRGKEN	R	A	F	S	R	Q	4	1	0	2	0	1	0	1	1	1	1	0	1	2	1	4	4	0	2	0	0	0	26	0	2837.3	P35505;D3Z2R9	P35505	106	131	Fah	Fumarylacetoacetase	yes	no	2;3	3.9741e-28	105.16	By MS/MS	By MS/MS	By MS/MS	By MS/MS	By MS/MS
AFVAGVLPLK	INLTDRGSVTKIYGRAFVAGVLPLKVAKDM	KIYGRAFVAGVLPLKVAKDMAAAAVRCIRK	R	A	F	L	K	V	2	0	0	0	0	0	0	1	0	0	2	1	0	1	1	0	0	0	0	2	0	0	10	0	1013.63	Q3TIJ4;A0A1S6GWI5;Q9D7H3;Q91YL8;Q3UAE6;D3Z263	Q3TIJ4	196	205	Rtca;RtcA	RNA 3-terminal phosphate cyclase	yes	no	2	0.00059545	75.854	By MS/MS	By MS/MS	By MS/MS	By MS/MS	By MS/MS
AFVAIGDYNGHVGLGVK	PVQKQTRAGQRTRFKAFVAIGDYNGHVGLG	VAIGDYNGHVGLGVKCSKEVATAIRGAIIL	K	A	F	V	K	C	2	0	1	1	0	0	0	4	1	1	1	1	0	1	0	0	0	0	1	3	0	0	17	0	1715.9	Q58EU3;Q3TXS9;P25444;D3YVC1;Q3TLE5;Q3TL20;Q3UB36;D3YWJ3;Q3TXR5;Q3TI78	Q58EU3	126	142	Rps2	40S ribosomal protein S2	yes	no	2;3	5.353e-26	147.35	By MS/MS	By MS/MS	By MS/MS	By MS/MS	By MS/MS
AFVDFFSQCLHEEYK	GMLPVPLLTIYSATKAFVDFFSQCLHEEYK	AFVDFFSQCLHEEYKSKGIFVQSVMPYLVA	K	A	F	Y	K	S	1	0	0	1	1	1	2	0	1	0	1	1	0	3	0	1	0	0	1	1	0	0	15	0	1905.86	Q0VGQ1;O70503;Q9CSR6	Q0VGQ1	207	221	Hsd17b12	Very-long-chain 3-oxoacyl-CoA reductase	yes	no	3	1.0043e-05	84.753	By matching	By matching	By MS/MS	By matching	By matching
AFVEFLTDEIK	PCACGCGALHTEGDKAFVEFLTDEIKEEKK	EGDKAFVEFLTDEIKEEKKIQKHKSLPKMS	K	A	F	I	K	E	1	0	0	1	0	0	2	0	0	1	1	1	0	2	0	0	1	0	0	1	0	0	11	0	1310.68	Q8R5L1;O35658	Q8R5L1	79	89	C1qbp	Complement component 1 Q subcomponent-binding protein, mitochondrial	yes	no	2	0.00047885	92.062	By MS/MS	By MS/MS	By MS/MS	By MS/MS	By MS/MS
AFVEFLTDEIKEEK	PCACGCGALHTEGDKAFVEFLTDEIKEEKK	KAFVEFLTDEIKEEKKIQKHKSLPKMSGDW	K	A	F	E	K	K	1	0	0	1	0	0	4	0	0	1	1	2	0	2	0	0	1	0	0	1	0	0	14	1	1696.86	Q8R5L1;O35658	Q8R5L1	79	92	C1qbp	Complement component 1 Q subcomponent-binding protein, mitochondrial	yes	no	2;3	7.435e-30	166.6	By MS/MS	By MS/MS	By MS/MS	By MS/MS	By MS/MS
AFVEVNEEGTEAAAATAGMMTVR	MSSKQGLFLSKVVHKAFVEVNEEGTEAAAA	GTEAAAATAGMMTVRCMRFTPRFCADHPFL	K	A	F	V	R	C	6	1	1	0	0	0	4	2	0	0	0	0	2	1	0	0	3	0	0	3	0	0	23	0	2354.09	Q4FJQ6;Q60854;Q3U3L3;F8WIV2	Q4FJQ6	321	343	Serpinb6a;Serpinb6	Serpin B6	yes	no	2;3	2.4105e-53	183.6	By MS/MS	By MS/MS	By MS/MS	By MS/MS	By MS/MS
AFVFDVLHEGCLITPPELLR	EGHCPTHIAVLCRGRAFVFDVLHEGCLITP	VLHEGCLITPPELLRQLTYIHKKCSNEPVG	R	A	F	L	R	Q	1	1	0	1	1	0	2	1	1	1	4	0	0	2	2	0	1	0	0	2	0	0	20	0	2312.22	Q9DC50	Q9DC50	200	219	Crot	Peroxisomal carnitine O-octanoyltransferase	yes	yes	3	0.022725	26.956	By MS/MS	By matching	By MS/MS	By matching	By matching
AFVHWYVGEGMEEGEFSEAR	WARLDHKFDLMYAKRAFVHWYVGEGMEEGE	YVGEGMEEGEFSEAREDMAALEKDYEEVGV	R	A	F	A	R	E	2	1	0	0	0	0	5	3	1	0	0	0	1	2	0	1	0	1	1	2	0	0	20	0	2329.01	P05213;Q99KA2;A0A0A0MQA5;P68368;P68369;Q5FW91;P05214;Q9D9Y2;Q52L87;P68373;Q3TIZ0;Q9JJZ2	P68369	403	422	Tuba1b;Tuba4a;Tuba1a;Tuba3a;Tuba1c;Tuba8	Tubulin alpha-1B chain;Tubulin alpha-4A chain;Tubulin alpha-1A chain;Tubulin alpha-3 chain;Tubulin alpha-1C chain;Tubulin alpha-8 chain	no	no	2;3	6.0154e-63	206.18	By MS/MS	By MS/MS	By MS/MS	By MS/MS	By MS/MS
AFVHWYVGEGMEEGEFSEAREDMAALEK	WARLDHKFDLMYAKRAFVHWYVGEGMEEGE	GEFSEAREDMAALEKDYEEVGVDSVEGEGE	R	A	F	E	K	D	4	1	0	1	0	0	7	3	1	0	1	1	2	2	0	1	0	1	1	2	0	0	28	1	3216.42	P05213;Q99KA2;A0A0A0MQA5;P68368;P68369;Q52L87;P68373;Q3TIZ0	P68369	403	430	Tuba1b;Tuba4a;Tuba1a;Tuba1c	Tubulin alpha-1B chain;Tubulin alpha-4A chain;Tubulin alpha-1A chain;Tubulin alpha-1C chain	no	no	3;4	3.5141e-49	156.28	By MS/MS	By MS/MS	By MS/MS	By matching	By MS/MS
AFVLDECQNLMFWTNWNELHPSIMR	ERETVITMSGDDHPRAFVLDECQNLMFWTN	MFWTNWNELHPSIMRAALSGANVLTLIEKD	R	A	F	M	R	A	1	1	3	1	1	1	2	0	1	1	3	0	2	2	1	1	1	2	0	1	0	0	25	0	3137.46	A0A0R4J0I9;Q91ZX7	A0A0R4J0I9	2337	2361	Lrp1	Prolow-density lipoprotein receptor-related protein 1;Low-density lipoprotein receptor-related protein 1 85 kDa subunit;Low-density lipoprotein receptor-related protein 1 515 kDa subunit;Low-density lipoprotein receptor-related protein 1 intracellular domain	yes	no	3	1.6809e-11	68.375			By MS/MS		By MS/MS
AFVPAILFK	DEDARNFYENLIDLKAFVPAILFKDNEKSQ	NLIDLKAFVPAILFKDNEKSQNKDSNKDDS	K	A	F	F	K	D	2	0	0	0	0	0	0	0	0	1	1	1	0	2	1	0	0	0	0	1	0	0	9	0	1004.61	A2AT37	A2AT37	475	483	Upf2		yes	yes	2	0.0031116	57.559	By MS/MS	By MS/MS	By MS/MS	By matching	By MS/MS
AFVPPLAEDLLAR	ENAELAHEWVKCIAKAFVPPLAEDLLARDF	AKAFVPPLAEDLLARDFERLGRLPCKAGLS	K	A	F	A	R	D	3	1	0	1	0	0	1	0	0	0	3	0	0	1	2	0	0	0	0	1	0	0	13	0	1410.79	Q4LDD4;E9PUB0	Q4LDD4	850	862	Arap1	Arf-GAP with Rho-GAP domain, ANK repeat and PH domain-containing protein 1	yes	no	2	3.1821e-05	98.943	By MS/MS	By MS/MS	By MS/MS	By MS/MS	By MS/MS
AFVRPSGTEDIVR	QEAINDLVKKYTLARAFVRPSGTEDIVRVY	ARAFVRPSGTEDIVRVYAEANSQESADRLA	R	A	F	V	R	V	1	2	0	1	0	0	1	1	0	1	0	0	0	1	1	1	1	0	0	2	0	0	13	1	1445.76	Q8BWW3;Q8BZ65;Q3TFH8;Q8BME1;Q9CYR6;Q3U5N1	Q8BWW3	452	464	Pgm3	Phosphoacetylglucosamine mutase	yes	no	3	0.00026239	79.466	By MS/MS	By matching	By MS/MS	By matching
AFVSGFDGSAGTAIITEEHAAMWTDGR	DAHQSEYIAPCDCRRAFVSGFDGSAGTAII	AIITEEHAAMWTDGRYFLQAAKQMDNNWTL	R	A	F	G	R	Y	5	1	0	2	0	0	2	4	1	2	0	0	1	2	0	2	3	1	0	1	0	0	27	0	2796.28	Q3UKF5;Q3UE92;Q6P1B1;A0A494BBG8;Q3TL27;S4R1I3;S4R228	Q3UKF5	51	77	Xpnpep1	Xaa-Pro aminopeptidase 1	yes	no	3	0.014229	17.341	By matching	By matching	By matching	By MS/MS	By matching
AFVSMVYSEEGAEDR	DLIHGAPVGKPAANRAFVSMVYSEEGAEDR	AFVSMVYSEEGAEDRTFARVIVGGSSEYKI	R	A	F	D	R	T	2	1	0	1	0	0	3	1	0	0	0	0	1	1	0	2	0	0	1	2	0	0	15	0	1688.74	Q9CU62;A0JLM6	Q9CU62	78	92	Smc1a	Structural maintenance of chromosomes protein 1A	yes	no	2	0.0059953	38.402	By matching			By matching
AFVSYVFTYAK	ISEDQLDLKFREGTKAFVSYVFTYAKIKTL	EGTKAFVSYVFTYAKIKTLREGIKVTGNRL	K	A	F	A	K	I	2	0	0	0	0	0	0	0	0	0	0	1	0	2	0	1	1	0	2	2	0	0	11	0	1294.66	Q8BTS3	Q8BTS3	265	275	Gbp9		no	no	2	0.012742	43.512	By MS/MS				By MS/MS
AFYAELYHIISSNLEK	EAAYGALRAMVLDLRAFYAELYHIISSNLE	FYAELYHIISSNLEKIVNPKGEEKPSMY__	R	A	F	E	K	I	2	0	1	0	0	0	2	0	1	2	2	1	0	1	0	2	0	0	2	0	0	0	16	0	1896.96	G3X9V0;Q5SVP3;P97372;Q99LN3	G3X9V0	203	218	Psme2;PSME2b	Proteasome activator complex subunit 2	yes	no	2;3	8.4755e-16	151.7		By MS/MS	By MS/MS	By MS/MS	By MS/MS
AFYNNVLGEYEEYITK	DAMKSQVDKLTLTSRAFYNNVLGEYEEYIT	FYNNVLGEYEEYITKLFNYNKVLPMNTGVE	R	A	F	T	K	L	1	0	2	0	0	0	3	1	0	1	1	1	0	1	0	0	1	0	3	1	0	0	16	0	1951.92	Q3TG75;P29758;Q3UKT3;Q3UJK5	Q3TG75	114	129	Oat	Ornithine aminotransferase, mitochondrial	yes	no	2	7.3381e-12	154.28	By MS/MS	By MS/MS	By MS/MS	By MS/MS	By MS/MS
AGAAAPELLQALLR	LLDRHGDSALHLALRAGAAAPELLQALLRS	RAGAAAPELLQALLRSGAHAVPQILHMPDF	R	A	G	L	R	S	5	1	0	0	0	1	1	1	0	0	4	0	0	0	1	0	0	0	0	0	0	0	14	0	1392.81	Q3UV15;Q3UG25;Q9WTK5;A0A494B9Y5;Q3ULT8;Q4U108;A0A494BAQ2;Q3U5V4;Q4U105	Q3UV15	570	583	Nfkb2	Nuclear factor NF-kappa-B p100 subunit;Nuclear factor NF-kappa-B p52 subunit	yes	no	2	3.4773e-05	100.48	By MS/MS	By MS/MS	By MS/MS	By MS/MS	By MS/MS
AGAAGGEQPLDDDDGLARPGGGAAAAGGR	GLDDYYDEEYDDEQRAGAAGGEQPLDDDDG	GLARPGGGAAAAGGRGDLPHGPGRRSSSSG	R	A	G	G	R	G	8	2	0	4	0	1	1	9	0	0	2	0	0	0	2	0	0	0	0	0	0	0	29	1	2549.19	Q7TNT6;A0A286YD87;Q01721	Q7TNT6	208	236	Gas1	Growth arrest-specific protein 1	yes	no	3	2.3041e-16	84.946	By MS/MS	By MS/MS	By MS/MS	By MS/MS	By MS/MS
AGADIIITYFAPQLLK	DLRTAVLETMTAFRRAGADIIITYFAPQLL	GADIIITYFAPQLLKWLKEE__________	R	A	G	L	K	W	3	0	0	1	0	1	0	1	0	3	2	1	0	1	1	0	1	0	1	0	0	0	16	0	1732.98	Q9DD05;P10518	Q9DD05	310	325	Alad	Delta-aminolevulinic acid dehydratase	yes	no	2	0.0001024	79.741	By MS/MS	By MS/MS	By MS/MS	By matching	By MS/MS
AGAEQLDSWLTDEER	PALAQEALRLQLELRAGAEQLDSWLTDEER	AGAEQLDSWLTDEERCLNYILAQKPDRLRD	R	A	G	E	R	C	2	1	0	2	0	1	3	1	0	0	2	0	0	0	0	1	1	1	0	0	0	0	15	0	1718.77	B2RRZ7;Q3U0V2	B2RRZ7	120	134	Tradd	Tumor necrosis factor receptor type 1-associated DEATH domain protein	yes	no	2	8.1405e-07	121.08	By MS/MS	By MS/MS	By MS/MS	By MS/MS	By MS/MS
AGAGGGNDIQWCFSQVK	______________________________	AGGGNDIQWCFSQVKGAVDDDVAEADIIST	M	A	G	V	K	G	2	0	1	1	1	2	0	4	0	1	0	1	0	1	0	1	0	1	0	1	0	0	17	0	1780.82	Q9CWU3;Q3TPC5;Q3TT94;Q6P1F6;A0A286YDJ9	Q9CWU3	2	18	Ppp2r2a	Serine/threonine-protein phosphatase 2A 55 kDa regulatory subunit B;Serine/threonine-protein phosphatase 2A 55 kDa regulatory subunit B alpha isoform	yes	no	2	1.9321e-06	98.353	By MS/MS	By MS/MS	By matching	By MS/MS	By MS/MS
AGAGGPGLAALVAFVR	AIALVGCLSLAVELRAGAGGPGLAALVAFV	GAGGPGLAALVAFVRDQLRLLVAARPTAVN	R	A	G	V	R	D	5	1	0	0	0	0	0	4	0	0	2	0	0	1	1	0	0	0	0	2	0	0	16	0	1425.81	Q9CQT1;F8WI95	Q9CQT1	65	80	Mri1	Methylthioribose-1-phosphate isomerase	yes	no	2	0.060487	49.5	By matching	By MS/MS	By matching	By matching	By matching
AGAGLSSLCLVLSTRPHC	SDVTLVPVSCSELEKAGAGLSSLCLVLSTR	GLSSLCLVLSTRPHC_______________	K	A	G	H	C	-	2	1	0	0	2	0	0	2	1	0	4	0	0	0	1	3	1	0	0	1	0	0	18	1	1871.96	Q99LD8	Q99LD8	268	285	Ddah2	N(G),N(G)-dimethylarginine dimethylaminohydrolase 2	yes	yes	3	3.1796e-05	58.671					By MS/MS
AGAGMITQHSSTASPVNR	QGPSYHDTRRMGDGRAGAGMITQHSSTASP	GMITQHSSTASPVNRIVQMSGNSLPRGSSS	R	A	G	N	R	I	3	1	1	0	0	1	0	2	1	1	0	0	1	0	1	3	2	0	0	1	0	0	18	0	1783.86	B9EI57;Q8CH25	B9EI57	986	1003	Sltm	SAFB-like transcription modulator	yes	no	3	0.0048227	36.112		By matching		By matching
AGAGSATLSMAYAGAR	TGRIQEAGTEVVKAKAGAGSATLSMAYAGA	GAGSATLSMAYAGARFVFSLVDAMNGKEGV	K	A	G	A	R	F	6	1	0	0	0	0	0	3	0	0	1	0	1	0	0	2	1	0	1	0	0	0	16	0	1453.7	P08249	P08249	242	257	Mdh2	Malate dehydrogenase, mitochondrial	yes	yes	2;3	2.4189e-46	208.56	By MS/MS	By MS/MS	By MS/MS	By MS/MS	By MS/MS
AGAIAPCEVTVPAQNTGLGPEK	IRDMLLANKVPAAARAGAIAPCEVTVPAQN	EVTVPAQNTGLGPEKTSFFQALGITTKISR	R	A	G	E	K	T	4	0	1	0	1	1	2	3	0	1	1	1	0	0	3	0	2	0	0	2	0	0	22	0	2166.1	Q5M8R8;P14869;Q5FWB6;S4R1N1;D3YVM5	Q5M8R8	113	134	Rplp0	60S acidic ribosomal protein P0	yes	no	2;3	8.4808e-40	225.21	By MS/MS	By MS/MS	By MS/MS	By MS/MS	By MS/MS
AGAISASGPELEGAGHSK	SGPASPTTGSAVDIRAGAISASGPELEGAG	ISASGPELEGAGHSKFQVTVPGAKVGSLDV	R	A	G	S	K	F	4	0	0	0	0	0	2	4	1	1	1	1	0	0	1	3	0	0	0	0	0	0	18	0	1637.8	E9Q616;Q8BRB8;A0A494BBD5;Q3UYW8	E9Q616	228	245	Ahnak		yes	no	2;3	2.1183e-43	172.76	By MS/MS	By MS/MS	By MS/MS	By MS/MS	By MS/MS
AGALQCSPSDVYTK	RVQELGHGCSALVTKAGALQCSPSDVYTKK	KAGALQCSPSDVYTKKELIECARRVSEKVS	K	A	G	T	K	K	2	0	0	1	1	1	0	1	0	0	1	1	0	0	1	2	1	0	1	1	0	0	14	0	1482.7	Q80TM2;P26039;Q3UHS6;Q0V930;Q3TBC3	Q80TM2	1957	1970	Tln1	Talin-1	yes	no	2	4.7626e-11	143.96	By MS/MS	By MS/MS	By MS/MS	By MS/MS	By MS/MS
AGAPPGLFNVVQGGAATGQFLCHHR	FTPVSALLLAEIYTKAGAPPGLFNVVQGGA	VQGGAATGQFLCHHREVAKISFTGSVPTGV	K	A	G	H	R	E	4	1	1	0	1	2	0	5	2	0	2	0	0	2	2	0	1	0	0	2	0	0	25	0	2548.28	Q3TMT4;Q3THE7;Q3U367;Q3TG52;Q9JLJ2;A7VL18;Q3V1N7	Q3TMT4	199	223	Aldh9a1	4-trimethylaminobutyraldehyde dehydrogenase	yes	no	4	0.006496	44.632	By matching		By matching
AGAVDWTDQLGLR	RKSGGGHFVPPGETKAGAVDWTDQLGLRNL	TKAGAVDWTDQLGLRNLEVSSCVSSEGPSE	K	A	G	L	R	N	2	1	0	2	0	1	0	2	0	0	2	0	0	0	0	0	1	1	0	1	0	0	13	0	1400.7	B9EKJ7;P58871;Z4YJL4	B9EKJ7	1149	1161	Tnks1bp1	182 kDa tankyrase-1-binding protein	yes	no	2	2.1666e-05	100.48	By matching		By MS/MS	By MS/MS	By MS/MS
AGAYDFPSPEWDTVTPEAK	PFWDEDQHRLYQQIKAGAYDFPSPEWDTVT	DFPSPEWDTVTPEAKDLINKMLTINPAKRI	K	A	G	A	K	D	3	0	0	2	0	0	2	1	0	0	0	1	0	1	3	1	2	1	1	1	0	0	19	0	2079.94	A0A0G2JGS4;Q6PHZ2;E9Q1T1;E9Q1V9;E9Q1W0;Q8C8X9;Q8CCM0;Q80TN1;F8WIS9;P11798;Q8C4I3;Q6ZWS7;A0A2I3BQP6;Q923T9;A0A286YCB8;A0A286YDL6	A0A0G2JGS4	228	246	Camk2d;Camk2a;Camk2g	Calcium/calmodulin-dependent protein kinase type II subunit delta;Calcium/calmodulin-dependent protein kinase type II subunit alpha;Calcium/calmodulin-dependent protein kinase type II subunit gamma	no	no	2	1.0939e-09	114.7	By MS/MS	By MS/MS	By MS/MS	By MS/MS	By MS/MS
AGCQVVAPSDMMDGR	ESRQRLAEVALAYAKAGCQVVAPSDMMDGR	AGCQVVAPSDMMDGRVEAIKAALLKHGLGN	K	A	G	G	R	V	2	1	0	2	1	1	0	2	0	0	0	0	2	0	1	1	0	0	0	2	0	0	15	0	1579.68	Q9DD05;P10518;Q8VCZ1;O89061	Q9DD05	160	174	Alad	Delta-aminolevulinic acid dehydratase	yes	no	2	0.0033261	57.836
AGDFLENHYR	ICEAQVNSLGRSIAKAGDFLENHYRELRRP	RSIAKAGDFLENHYRELRRPYTVAIAAYAL	K	A	G	Y	R	E	1	1	1	1	0	0	1	1	1	0	1	0	0	1	0	0	0	0	1	0	0	0	10	0	1220.56	CON__Q2UVX4	CON__Q2UVX4	1171	1180			yes	yes	2;3	4.3178e-06	135.71	By MS/MS	By MS/MS	By MS/MS	By MS/MS	By MS/MS
AGDGRPCPTAESASAPPEDPNVNFLK	WEMGPPGNWSPRPPRAGDGRPCPTAESASA	SASAPPEDPNVNFLKNVGESVAAALSPLGI	R	A	G	L	K	N	4	1	2	2	1	0	2	2	0	0	1	1	0	1	5	2	1	0	0	1	0	0	26	1	2683.25	Q64337;D3YZJ1	Q64337	213	238	Sqstm1	Sequestosome-1	yes	no	3	0.045709	17.216			By MS/MS
AGDLGVDLTSK	PNIMKAKKKKIEVVKAGDLGVDLTSKVSVI	EVVKAGDLGVDLTSKVSVISVEEPPQRSAG	K	A	G	S	K	V	1	0	0	2	0	0	0	2	0	0	2	1	0	0	0	1	1	0	0	1	0	0	11	0	1074.56	Q9DCW4;A0A0U1RNK9;A0A0U1RQB4	Q9DCW4	211	221	Etfb	Electron transfer flavoprotein subunit beta	yes	no	1;2	1.2732e-05	123.86	By MS/MS	By MS/MS	By MS/MS	By MS/MS	By MS/MS
AGDLVFAK	______________________________	PRPREYKAGDLVFAKMKGYPHWPARIDELP	K	A	G	A	K	M	2	0	0	1	0	0	0	1	0	0	1	1	0	1	0	0	0	0	0	1	0	0	8	0	819.449	Q3TR90;Q9JMG7	Q3TR90	11	18	Hdgfrp3	Hepatoma-derived growth factor-related protein 3	yes	no	2	0.014649	63.054			By MS/MS	By matching	By matching
AGDQGVPGEPGAVGPLGPR	QGLPGPPGPPGEGGKAGDQGVPGEPGAVGP	GVPGEPGAVGPLGPRGERGNPGERGEPGIT	K	A	G	P	R	G	2	1	0	1	0	1	1	6	0	0	1	0	0	0	4	0	0	0	0	2	0	0	19	0	1729.87	Q3U962	Q3U962	690	708	Col5a2	Collagen alpha-2(V) chain	yes	yes	2	6.0797e-05	60.628	By MS/MS		By MS/MS		By matching
AGDREDITEPAICALR	CQVGGIEALVRTVLRAGDREDITEPAICAL	GDREDITEPAICALRHLTSRHQEAEMAQNA	R	A	G	L	R	H	3	2	0	2	1	0	2	1	0	2	1	0	0	0	1	0	1	0	0	0	0	0	16	1	1772.87	Q3UZT7;Q02248;E9Q6A9;Q80VE7;F7BAC9	Q3UZT7	454	469	Ctnnb1	Catenin beta-1	yes	no	3	1.422e-06	69.729	By MS/MS	By MS/MS	By MS/MS	By MS/MS	By MS/MS
AGDTVIPLYIPQCGECK	AGIVESVGEGVTKLKAGDTVIPLYIPQCGE	DTVIPLYIPQCGECKFCLNPKTNLCQKIRV	K	A	G	C	K	F	1	0	0	1	2	1	1	2	0	2	1	1	0	0	2	0	1	0	1	1	0	0	17	0	1893.92	Q6P5I3;P28474	Q6P5I3	85	101	Adh5	S-(hydroxymethyl)glutathione dehydrogenase;Alcohol dehydrogenase class-3	yes	no	2	9.2872e-15	121.08	By MS/MS	By MS/MS	By MS/MS	By MS/MS	By MS/MS
AGEASAESTGAADGAAPEEGEAK	EAAAPGPAAGGEAPKAGEASAESTGAADGA	TGAADGAAPEEGEAKKTEAPAAAGPEAKSD	K	A	G	A	K	K	8	0	0	1	0	0	5	4	0	0	0	1	0	0	1	2	1	0	0	0	0	0	23	0	2074.89	Q91XV3	Q91XV3	124	146	Basp1	Brain acid soluble protein 1	yes	yes	2;3	7.7995e-270	379.84	By MS/MS	By MS/MS	By MS/MS	By MS/MS	By MS/MS
AGEASAESTGAADGAAPEEGEAKK	EAAAPGPAAGGEAPKAGEASAESTGAADGA	GAADGAAPEEGEAKKTEAPAAAGPEAKSDA	K	A	G	K	K	T	8	0	0	1	0	0	5	4	0	0	0	2	0	0	1	2	1	0	0	0	0	0	24	1	2202.99	Q91XV3	Q91XV3	124	147	Basp1	Brain acid soluble protein 1	yes	yes	3	7.7905e-56	152.88	By MS/MS	By MS/MS	By MS/MS		By MS/MS
AGEIITVLDDSDPNWWK	VYDFEAAEDNELTFKAGEIITVLDDSDPNW	EIITVLDDSDPNWWKGETHQGVGLFPSNFV	K	A	G	W	K	G	1	0	1	3	0	0	1	1	0	2	1	1	0	0	1	1	1	2	0	1	0	0	17	0	1957.94	Q3UGN9;Q3TQ49;Q3UMC8;P70297	Q3UGN9	233	249	Stam	Signal transducing adapter molecule 1	yes	no	2	7.8009e-05	59.542	By MS/MS	By MS/MS	By MS/MS	By MS/MS	By MS/MS
AGELTEDEVER	AHVVLRKADIDLTKRAGELTEDEVERVITI	LTKRAGELTEDEVERVITIMQNPRQYKIPD	R	A	G	E	R	V	1	1	0	1	0	0	4	1	0	0	1	0	0	0	0	0	1	0	0	1	0	0	11	0	1246.57	Q561N5;F6YVP7;A0A1Y7VKY1;P62270;S4R1N6;Q3TW65	Q561N5	56	66	Rps18;Gm10260	40S ribosomal protein S18	yes	no	2	8.2387e-13	175.73	By MS/MS	By MS/MS	By MS/MS	By MS/MS	By MS/MS
AGEQLAPFLPQLVPR	SRKGAAFGFNVIATRAGEQLAPFLPQLVPR	AGEQLAPFLPQLVPRLYRYQFDPNLGIRQA	R	A	G	P	R	L	2	1	0	0	0	2	1	1	0	0	3	0	0	1	3	0	0	0	0	1	0	0	15	0	1634.91	Q6PDI5;A2ALV7	Q6PDI5	1107	1121	Ecm29;AI314180	Proteasome-associated protein ECM29 homolog	yes	no	2	0.0003174	73.067	By MS/MS	By MS/MS	By MS/MS	By MS/MS	By MS/MS
AGEQQETASLELLKEPPR	ATNKEVACLKTLVLKAGEQQETASLELLKE	QQETASLELLKEPPRAANRASDQLGEQQGR	K	A	G	P	R	A	2	1	0	0	0	2	4	1	0	0	3	1	0	0	2	1	1	0	0	0	0	0	18	1	1995.03	E9Q7G0;A0A1B0GSW3	E9Q7G0	913	930	Numa1		yes	no	3	0.0011243	46.249	By MS/MS	By matching	By MS/MS	By MS/MS
AGESVLVHGASGGVGLATCQIAR	YFTACRALFHSARARAGESVLVHGASGGVG	GASGGVGLATCQIARAHGLKVLGTAGSEEG	R	A	G	A	R	A	4	1	0	0	1	1	1	5	1	1	2	0	0	0	0	2	1	0	0	3	0	0	23	0	2196.13	P47199;A0A0A6YXR4;Q80XR3;Q3UYY0;V9GXY8;D3YUG9	P47199	148	170	Cryz	Quinone oxidoreductase	yes	no	2;3	9.8845e-32	120.23	By MS/MS	By MS/MS	By MS/MS	By MS/MS	By matching
AGEVINQPMMMAAR	PPPPEEKDEEFPEQKAGEVINQPMMMAARQ	KAGEVINQPMMMAARQLHDEARKWSSKGND	K	A	G	A	R	Q	3	1	1	0	0	1	1	1	0	1	0	0	3	0	1	0	0	0	0	1	0	0	14	0	1517.72	Q64727;A0A286YDJ4	Q64727	890	903	Vcl	Vinculin	yes	no	2	1.2393e-21	169.41	By MS/MS	By MS/MS	By MS/MS	By MS/MS	By MS/MS
AGFAALQLEYFFTAGPDEVR	LEANMTQSALPKIIKAGFAALQLEYFFTAG	LQLEYFFTAGPDEVRAWTIRKGTKAPQAAG	K	A	G	V	R	A	4	1	0	1	0	1	2	2	0	0	2	0	0	3	1	0	1	0	1	1	0	0	20	0	2201.08	Q3TJF2;Q9CZ30;Q3TW21	Q3TJF2	298	317	Ola1	Obg-like ATPase 1	yes	no	2;3	2.0685e-13	109.83
AGFAEIGLSSWLVEQCR	______________________________	FAEIGLSSWLVEQCRQLGLKQPTPVQLGCI	M	A	G	C	R	Q	2	1	0	0	1	1	2	2	0	1	2	0	0	1	0	2	0	1	0	1	0	0	17	0	1908.94	Q4FZF3;Q3UTV0	Q4FZF3	2	18	Ddx49	Probable ATP-dependent RNA helicase DDX49	yes	no	2	0.00099847	48.004
AGFAGDDAPR	EIAALVIDNGSGMCKAGFAGDDAPRAVFPS	SGMCKAGFAGDDAPRAVFPSIVGRPRHQGV	K	A	G	P	R	A	3	1	0	2	0	0	0	2	0	0	0	0	0	1	1	0	0	0	0	0	0	0	10	0	975.441	Q3UAF7;Q3U5R4;B2RRX1;P60710;Q3UGS0;Q3UA89;Q3UAF6;Q3UAA9;E9Q1F2;E9Q5F4;G3UZ07;E9Q606;A1E281;E9Q2D1;F6WX90;P62737;Q3UJ36;Q3U122;P63268;Q61852;A0A494B9T3;D3YZY0;D3Z2K3;I6L9D2;Q4KL81;P63260;Q3TSB7;Q3UD81;G3UYG0;B1ATY1;Q9CXK3;Q497E4;P68033;Q3UIJ3;Q3TG92;P68134;A0A1D5RM20;Q3UBP6	Q4KL81	19	28	Actb;Actg1;Actc1;Acta2;Actg2;Acta1	Actin, cytoplasmic 1;Actin, cytoplasmic 1, N-terminally processed;Actin, aortic smooth muscle;Actin, gamma-enteric smooth muscle;Actin, cytoplasmic 2;Actin, cytoplasmic 2, N-terminally processed;Actin, alpha cardiac muscle 1;Actin, alpha skeletal muscle	no	no	2	0.0015702	87.308	By MS/MS	By MS/MS	By MS/MS	By MS/MS	By MS/MS
AGFAGDQIPK	ANQPVVIDNGSGVIKAGFAGDQIPKYCFPN	SGVIKAGFAGDQIPKYCFPNYVGRPKHMRV	K	A	G	P	K	Y	2	0	0	1	0	1	0	2	0	1	0	1	0	1	1	0	0	0	0	0	0	0	10	0	1002.51	P61164;A0A494BB86;A0A494BAH0;Q8R5C5	Q8R5C5	23	32	Actr1a;Actr1b	Alpha-centractin;Beta-centractin	no	no	2	0.00043772	82.287	By MS/MS		By matching		By MS/MS
AGFALDEGLANPTDAFTVFYSER	GMELFVKRPEFQALRAGFALDEGLANPTDA	LANPTDAFTVFYSERSPWWVRVTSTGKPGH	R	A	G	E	R	S	4	1	1	2	0	0	2	2	0	0	2	0	0	3	1	1	2	0	1	1	0	0	23	0	2490.17	Q99JW2	Q99JW2	169	191	Acy1	Aminoacylase-1	yes	yes	2	5.9925e-06	64.394	By MS/MS	By MS/MS	By matching	By matching	By matching
AGFEAAEVAWPYTESPQALASAAQTAGLR	PELPGLPERLHAAGRAGFEAAEVAWPYTES	SPQALASAAQTAGLRLVLINTPRGDHEKGE	R	A	G	L	R	L	9	1	0	0	0	2	3	2	0	0	2	0	0	1	2	2	2	1	1	1	0	0	29	0	2962.45	E9QLT0;Z4YKI7	E9QLT0	30	58	Hyi	Hydroxypyruvate isomerase	yes	no	3	2.2809e-05	51.539	By MS/MS	By MS/MS	By matching	By MS/MS	By MS/MS
AGFFGTIVEYGAER	KFQDDDQTRVKGSLKAGFFGTIVEYGAERK	KAGFFGTIVEYGAERKISRHSVLGAAVSIG	K	A	G	E	R	K	2	1	0	0	0	0	2	3	0	1	0	0	0	2	0	0	1	0	1	1	0	0	14	0	1515.74	Q5U458;E9Q8B3	Q5U458	328	341	Dnajc11	DnaJ homolog subfamily C member 11	yes	no	2	0.0036173	57.019		By MS/MS			By matching
AGFLAFTQLPK	LESQFQAVRRLVASKAGFLAFTQLPKFRER	VASKAGFLAFTQLPKFRERLGMKVVKALKR	K	A	G	P	K	F	2	0	0	0	0	1	0	1	0	0	2	1	0	2	1	0	1	0	0	0	0	0	11	0	1191.67	G3X922;D4AFX7;Q8BNL1	G3X922	440	450	Dnajc13		yes	no	2	0.010392	55.549	By MS/MS	By matching	By MS/MS	By MS/MS	By MS/MS
AGFLDLK	QCQIQFGPHNEQKHKAGFLDLKDFLPKEYV	PHNEQKHKAGFLDLKDFLPKEYVKQKGERK	K	A	G	L	K	D	1	0	0	1	0	0	0	1	0	0	2	1	0	1	0	0	0	0	0	0	0	0	7	0	762.428	Q80TM2;P26039;Q3UHS6;Q8C9Z8	Q80TM2	280	286	Tln1	Talin-1	yes	no	1	0.043665	65.672	By MS/MS	By matching	By MS/MS		By MS/MS
AGFLINPQDPIPR	VDTGKKQVFTNNIPKAGFLINPQDPIPRRQ	PKAGFLINPQDPIPRRQHGANPLEGHDLPE	K	A	G	P	R	R	1	1	1	1	0	1	0	1	0	2	1	0	0	1	3	0	0	0	0	0	0	0	13	0	1436.78	Q4FZC9	Q4FZC9	775	787	Syne3	Nesprin-3	yes	yes	2	0.0012275	55.567	By MS/MS	By matching	By matching	By matching	By matching
AGFSETFLNEMIAPVMK	YVRLLNQTLRENLKKAGFSETFLNEMIAPV	FSETFLNEMIAPVMKVNYGQSTDINAFVGA	K	A	G	M	K	V	2	0	1	0	0	0	2	1	0	1	1	1	2	2	1	1	1	0	0	1	0	0	17	0	1883.92	Q3UYP2;Q3TVT6;Q9CQF9;Q99JK4;F7CIP8;D3Z275	Q3UYP2	206	222	Pcyox1	Prenylcysteine oxidase	yes	no	2	0.00010783	55.261			By matching		By matching
AGFSVFWADDGLDTGPILLQR	GASAINWTLIMGDKKAGFSVFWADDGLDTG	WADDGLDTGPILLQRSCDVKPNDTVDSLYN	K	A	G	Q	R	S	2	1	0	3	0	1	0	3	0	1	3	0	0	2	1	1	1	1	0	1	0	0	21	0	2277.14	Q8K009;D3Z6B9	Q8K009	152	172	Aldh1l2	Mitochondrial 10-formyltetrahydrofolate dehydrogenase	yes	no	2	0.086407	46.318					By matching
AGGAGVPAFYTSTGYGTLVQEGGSPIK	EVELTPQGTLAERIRAGGAGVPAFYTSTGY	TGYGTLVQEGGSPIKYNKDGSVAIASKPRE	R	A	G	I	K	Y	3	0	0	0	0	1	1	7	0	1	1	1	0	1	2	2	3	0	2	2	0	0	27	0	2584.28	Q9D0K2;Q3UK61;Q3U9P7;Q3UJQ9;Q9CRF4;A1E285	Q9D0K2	147	173	Oxct1	Succinyl-CoA:3-ketoacid coenzyme A transferase 1, mitochondrial;Succinyl-CoA:3-ketoacid-coenzyme A transferase	yes	no	2;3	8.3502e-21	144.05	By MS/MS	By MS/MS	By MS/MS	By MS/MS	By MS/MS
AGGEGGVTLGQPHLSR	______________________________	GGEGGVTLGQPHLSRQDLATLDVTKLTPLS	M	A	G	S	R	Q	1	1	0	0	0	1	1	5	1	0	2	0	0	0	1	1	1	0	0	1	0	0	16	0	1534.79	Q3UIJ2;Q3TML6;Q9Z0N1;Q3UDF8;A2AAW9	Q3UIJ2	2	17	Eif2s3x	Eukaryotic translation initiation factor 2 subunit 3, X-linked	yes	no	2;3	8.7284e-12	122.39	By matching	By MS/MS		By MS/MS	By matching
AGGIETIANEFSDR	GLDVGSQSCYIAVARAGGIETIANEFSDRC	RAGGIETIANEFSDRCTPSVISFGSKNRTI	R	A	G	D	R	C	2	1	1	1	0	0	2	2	0	2	0	0	0	1	0	1	1	0	0	0	0	0	14	0	1478.7	E9Q0U7;Q61699;D3Z027	E9Q0U7	20	33	Hsph1	Heat shock protein 105 kDa	yes	no	2	0.0036042	58.676	By MS/MS			By MS/MS	By matching
AGGIETIANEYSDR	GIDLGFQSCYVAVARAGGIETIANEYSDRC	RAGGIETIANEYSDRCTPACVSFGPKNRSI	R	A	G	D	R	C	2	1	1	1	0	0	2	2	0	2	0	0	0	0	0	1	1	0	1	0	0	0	14	0	1494.7	Q3U2G2;Q99L75;Q571M2;Q61316;Q8C6R3	Q3U2G2	20	33	Hspa4	Heat shock 70 kDa protein 4	yes	no	2	1.6651e-22	182.71	By MS/MS	By MS/MS	By MS/MS	By MS/MS	By MS/MS
AGGLLVYK	ARTAYLKQELDLLLRAGGLLVYKLLPTLDE	ELDLLLRAGGLLVYKLLPTLDELLASSSHF	R	A	G	Y	K	L	1	0	0	0	0	0	0	2	0	0	2	1	0	0	0	0	0	0	1	1	0	0	8	0	819.485	O88325;O54752	O88325	592	599	Naglu		yes	no	2	0.035231	55.441		By MS/MS	By MS/MS	By MS/MS
AGGMLSPETLTGIHK	LAKEFLPQYSALISKAGGMLSPETLTGIHK	AGGMLSPETLTGIHKALQEGNLSDVMSQIQ	K	A	G	H	K	A	1	0	0	0	0	0	1	3	1	1	2	1	1	0	1	1	2	0	0	0	0	0	15	0	1510.78	Q99M59	Q99M59	35	49	Ifi47		no	no	2;3	4.8698e-06	66.285	By matching	By matching	By matching	By MS/MS	By MS/MS
AGGNGQLQYWPFSSSDLYNWK	______________________________	LQYWPFSSSDLYNWKNNNPSFSEDPGKLTA	R	A	G	W	K	N	1	0	2	1	0	2	0	3	0	0	2	1	0	1	1	3	0	2	2	0	0	0	21	0	2417.11	Q61927	Q61927	4	24			yes	yes	2;3	5.0866e-117	259.85	By MS/MS	By MS/MS	By MS/MS	By MS/MS	By MS/MS
AGGSASAMLQPLLDNQVGFK	YSFDPVGSYQRDSFKAGGSASAMLQPLLDN	SAMLQPLLDNQVGFKNMQNVEHVPLTLDRA	K	A	G	F	K	N	3	0	1	1	0	2	0	3	0	0	3	1	1	1	1	2	0	0	0	1	0	0	20	0	2003.01	Q6RI64;O09061;A0A338P7C0	Q6RI64	164	183	Psmb1	Proteasome subunit beta type;Proteasome subunit beta type-1	yes	no	2;3	1.8638e-13	141.46	By MS/MS	By MS/MS	By matching	By MS/MS	By MS/MS
AGGTVLSILDEMENVFVWEHLQTAEAQSR	EVLLGHKEALQRCQKAGGTVLSILDEMENV	VFVWEHLQTAEAQSRGAWLGMNFNPKGGTL	K	A	G	S	R	G	3	1	1	1	0	2	4	2	1	1	3	0	1	1	0	2	2	1	0	3	0	0	29	0	3229.57	Q14AX9;Q64449	Q14AX9	1296	1324	Mrc2	C-type mannose receptor 2	yes	no	3;4	3.3321e-63	174.31	By MS/MS	By matching	By MS/MS	By MS/MS	By MS/MS
AGHMVPSDQGEMALK	FVKSYENLAFYWILKAGHMVPSDQGEMALK	AGHMVPSDQGEMALKMMKLVTKQE______	K	A	G	L	K	M	2	0	0	1	0	1	1	2	1	0	1	1	2	0	1	1	0	0	0	1	0	0	15	0	1569.73	Q99J29;Q920A5;Q3U5P4	Q99J29	429	443	Scpep1	Retinoid-inducible serine carboxypeptidase	yes	no	2;3	1.4878e-19	150.49	By MS/MS	By MS/MS	By MS/MS	By MS/MS	By MS/MS
AGIATHFVDSEK	LALTGYRLKGRDVHRAGIATHFVDSEKLRV	VHRAGIATHFVDSEKLRVLEEELLALKSPS	R	A	G	E	K	L	2	0	0	1	0	0	1	1	1	1	0	1	0	1	0	1	1	0	0	1	0	0	12	0	1273.63	E0CX19;Q8QZS1	E0CX19	209	220	Hibch	3-hydroxyisobutyryl-CoA hydrolase, mitochondrial	yes	no	3	0.051845	25.908					By matching
AGIEGPLLASEVER	RPLLPKDMERLTSLRAGIEGPLLASEVERD	RAGIEGPLLASEVERDKSAASPVVISIPER	R	A	G	E	R	D	2	1	0	0	0	0	3	2	0	1	2	0	0	0	1	1	0	0	0	1	0	0	14	0	1439.76	H9KV01;H9KV15;H9KV00;Q9QX47;Q8C9T5;Q8BS91	H9KV01	1775	1788	Son	Protein SON	yes	no	2	0.0030748	60.434		By MS/MS		By MS/MS	By MS/MS
AGIEIFVVVVGPQVNEPHIR	ATAEAIEKAVQEAQRAGIEIFVVVVGPQVN	FVVVVGPQVNEPHIRVLVTGKTAEYDVAFG	R	A	G	I	R	V	1	1	1	0	0	1	2	2	1	3	0	0	0	1	2	0	0	0	0	5	0	0	20	0	2172.21	Q04857;Q99LW4	Q04857	962	981	Col6a1	Collagen alpha-1(VI) chain	yes	no	3	0.00078359	60.528
AGIISTVEVLK	VDRLGLQNDLFSLARAGIISTVEVLKVMEA	SLARAGIISTVEVLKVMEAFVNEPNYTVWS	R	A	G	L	K	V	1	0	0	0	0	0	1	1	0	2	1	1	0	0	0	1	1	0	0	2	0	0	11	0	1128.68	Q11011;F6QYF8;E9Q039	Q11011	629	639	Npepps	Puromycin-sensitive aminopeptidase	yes	no	2	0.003234	53.756	By MS/MS	By matching	By matching	By MS/MS	By MS/MS
AGILFEDIFDVK	______________________________	______________________________	M	A	G	V	K	D	1	0	0	2	0	0	1	1	0	2	1	1	0	2	0	0	0	0	0	1	0	0	12	0	1365.72	A0A338P6M3;Q923G2	A0A338P6M3	2	13	Polr2h	DNA-directed RNA polymerases I, II, and III subunit RPABC3	yes	no	2	0.00018941	103.7	By MS/MS	By MS/MS	By MS/MS
AGIPVFAWK	NIFSTQDHAAAAIAKAGIPVFAWKGETDEE	AAAIAKAGIPVFAWKGETDEEYLWCIEQTL	K	A	G	W	K	G	2	0	0	0	0	0	0	1	0	1	0	1	0	1	1	0	0	1	0	1	0	0	9	0	987.554	Q3TF14;P50247;Q5M9P0;Q3U5U5;Q3U4D1;A2ALT5	Q3TF14	95	103	Ahcy	Adenosylhomocysteinase	yes	no	2	0.00359	54.549	By MS/MS	By MS/MS	By MS/MS	By MS/MS	By MS/MS
AGKEPGLQIWR	______________________________	EFLKAGKEPGLQIWRVEKFDLVPVPPNLYG	K	A	G	W	R	V	1	1	0	0	0	1	1	2	0	1	1	1	0	0	1	0	0	1	0	0	0	0	11	1	1253.69	A0A0J9YUQ8;A0A0J9YUJ8;Q6PAC1;Q3UCW8;Q3TGJ9;P13020;CON__Q3SX14;A6PWS5	Q6PAC1	11	21	Gsn	Gelsolin	no	no	2;3	1.008e-17	197.21	By MS/MS	By MS/MS	By MS/MS	By MS/MS	By MS/MS
AGKFPSLLTHNENMVAK	LIKQIPRILGPGLNKAGKFPSLLTHNENMV	KFPSLLTHNENMVAKVDEVKSTIKFQMKKV	K	A	G	A	K	V	2	0	2	0	0	0	1	1	1	0	2	2	1	1	1	1	1	0	0	1	0	0	17	1	1855.96	A0A3B2WBL1;Q5XJF6;A0A3B2WDD2;Q3U561;P53026;A0A3B2W824;Q99JL6	A0A3B2WBL1	130	146	Rpl10a	Ribosomal protein;60S ribosomal protein L10a	yes	no	3	4.2996e-05	50.966	By MS/MS	By matching	By matching	By matching	By matching
AGKPVICATQMLESMIK	KVFLAQKMMIGRCNRAGKPVICATQMLESM	KPVICATQMLESMIKKPRPTRAEGSDVANA	R	A	G	I	K	K	2	0	0	0	1	1	1	1	0	2	1	2	2	0	1	1	1	0	0	1	0	0	17	1	1862.97	P52480	P52480	320	336	Pkm	Pyruvate kinase PKM	yes	yes	2;3	2.7538e-53	184	By MS/MS	By MS/MS	By MS/MS	By MS/MS	By MS/MS
AGLAPLEVR	VRACIPQSFTVDSSKAGLAPLEVRVLGPRG	TVDSSKAGLAPLEVRVLGPRGLVEPVNVVD	K	A	G	V	R	V	2	1	0	0	0	0	1	1	0	0	2	0	0	0	1	0	0	0	0	1	0	0	9	0	924.539	Q80X90	Q80X90	1450	1458	Flnb	Filamin-B	yes	yes	2	0.00016591	132.08	By MS/MS	By MS/MS	By MS/MS	By MS/MS	By MS/MS
AGLELLSDQGYR	______________________________	______________________________	M	A	G	Y	R	I	1	1	0	1	0	1	1	2	0	0	3	0	0	0	0	1	0	0	1	0	0	0	12	0	1320.67	A0A2R8VHM9;Q542B0;Q921I9	A0A2R8VHM9	2	13	Exosc4	Exosome complex component RRP41	yes	no	2	0.00016308	90.15	By MS/MS	By MS/MS	By MS/MS	By MS/MS	By MS/MS
AGLENTVAETECR	LQGLEIELQSQLSMKAGLENTVAETECRYA	MKAGLENTVAETECRYALQLQQIQGLISSI	K	A	G	C	R	Y	2	1	1	0	1	0	3	1	0	0	1	0	0	0	0	0	2	0	0	1	0	0	13	0	1435.66	CON__P13646-1	CON__P13646-1	343	355			no	no	2	0.0001089	87.298				By MS/MS
AGLEPFFDFIVSINGSR	______________________________	LEPFFDFIVSINGSRLNKDNDTLKDLLKAN	R	A	G	S	R	L	1	1	1	1	0	0	1	2	0	2	1	0	0	3	1	2	0	0	0	1	0	0	17	0	1867.95	Q3TG07;A2ATI9;Q3TX06;Q99JX3;A2ATI8;A2ATI6;Q3TIK1	Q3TG07	11	27	Gorasp2	Golgi reassembly-stacking protein 2	yes	no	2	0.0073089	45.915	By MS/MS		By matching	By matching
AGLEQGSDAGYLAESQK	KGLYPAPLKIIDAVKAGLEQGSDAGYLAES	LEQGSDAGYLAESQKFGELALTKESKALMG	K	A	G	Q	K	F	3	0	0	1	0	2	2	3	0	0	2	1	0	0	0	2	0	0	1	0	0	0	17	0	1722.81	Q8BMS1;Q3TB39	Q8BMS1	310	326	Hadha	Trifunctional enzyme subunit alpha, mitochondrial;Long-chain enoyl-CoA hydratase;Long chain 3-hydroxyacyl-CoA dehydrogenase	yes	no	2	3.2387e-20	141.58	By MS/MS	By MS/MS	By MS/MS	By MS/MS	By MS/MS
AGLFLEGQIHPELEGVEIVISEK	SGESCPGKLIEIHGKAGLFLEGQIHPELEG	IHPELEGVEIVISEKGASSPLITVFTDDKG	K	A	G	E	K	G	1	0	0	0	0	1	5	3	1	3	3	1	0	1	1	1	0	0	0	2	0	0	23	0	2506.33	Q6GQT9	Q6GQT9	791	813	Nomo1	Nodal modulator 1	yes	yes	3	0.0049906	34.914	By matching
AGLGHPSAFGR	______________________________	______________________________	M	A	G	G	R	A	2	1	0	0	0	0	0	3	1	0	1	0	0	1	1	1	0	0	0	0	0	0	11	0	1068.55	Q9CWS0	Q9CWS0	2	12	Ddah1	N(G),N(G)-dimethylarginine dimethylaminohydrolase 1	yes	yes	2	0.00019047	92.838
AGLLEPEVFHLNPAR	TNLTVSAVRFLKTLRAGLLEPEVFHLNPAR	AGLLEPEVFHLNPARSDTDAFKRLIRFVPS	R	A	G	A	R	S	2	1	1	0	0	0	2	1	1	0	3	0	0	1	2	0	0	0	0	1	0	0	15	0	1661.89	Q3UN55;P52825;Q3UDA8;A2A8E8	Q3UN55	168	182	Cpt2	Carnitine O-palmitoyltransferase 2, mitochondrial	yes	no	3	1.1437e-05	88.552	By MS/MS	By MS/MS	By MS/MS	By MS/MS	By MS/MS
AGLLQPPVR	LQTQPQPLLQQPQQKAGLLQPPVRIVSQPQ	QQPQQKAGLLQPPVRIVSQPQPARRLDPPS	K	A	G	V	R	I	1	1	0	0	0	1	0	1	0	0	2	0	0	0	2	0	0	0	0	1	0	0	9	0	949.571	Q8CH18	Q8CH18	273	281	Ccar1	Cell division cycle and apoptosis regulator protein 1	yes	yes	2	0.04625	45.718	By matching	By matching	By matching	By matching	By matching
AGLLWALAAALER	HQAAPGWGAQSPRARAGLLWALAAALERRK	ARAGLLWALAAALERRKPVLTSQLERHGAA	R	A	G	E	R	R	5	1	0	0	0	0	1	1	0	0	4	0	0	0	0	0	0	1	0	0	0	0	13	0	1353.78	D3Z0B9;A0A1B0GSU0;Q571I9;A0A1B0GSN3	D3Z0B9	589	601	Aldh16a1	Aldehyde dehydrogenase family 16 member A1	yes	no	2	0.0072895	42.743	By MS/MS	By matching	By matching	By matching	By MS/MS
AGLNCSTETMPIK	CYGYEGIDAVKEALRAGLNCSTETMPIKIN	LRAGLNCSTETMPIKINLIAPPRYVMTTTT	R	A	G	I	K	I	1	0	1	0	1	0	1	1	0	1	1	1	1	0	1	1	2	0	0	0	0	0	13	0	1407.67	Q6ZWX6;Q9CV24	Q6ZWX6	214	226	Eif2s1	Eukaryotic translation initiation factor 2 subunit 1	yes	no	2	5.1418e-06	127.76	By MS/MS	By MS/MS	By MS/MS	By MS/MS	By MS/MS
AGLNSLEAVK	______________________________	______________________________	M	A	G	V	K	R	2	0	1	0	0	0	1	1	0	0	2	1	0	0	0	1	0	0	0	1	0	0	10	0	1000.56	Q6IRU2	Q6IRU2	2	11	Tpm4	Tropomyosin alpha-4 chain	yes	yes	1;2	7.9627e-14	194.06	By MS/MS	By MS/MS	By MS/MS	By MS/MS	By MS/MS
AGLNSLEAVKR	______________________________	______________________________	M	A	G	K	R	K	2	1	1	0	0	0	1	1	0	0	2	1	0	0	0	1	0	0	0	1	0	0	11	1	1156.66	Q6IRU2	Q6IRU2	2	12	Tpm4	Tropomyosin alpha-4 chain	yes	yes	2	1.4785e-09	152.11	By MS/MS	By MS/MS	By MS/MS	By MS/MS	By MS/MS
AGLPCQDLEFVQFHPTGIYGAGCLITEGCR	SAHTSTGDGTAMVTRAGLPCQDLEFVQFHP	TGIYGAGCLITEGCRGEGGILINSQGERFM	R	A	G	C	R	G	2	1	0	1	3	2	2	5	1	2	3	0	0	2	2	0	2	0	1	1	0	0	30	0	3326.58	Q8K2B3	Q8K2B3	283	312	Sdha	Succinate dehydrogenase [ubiquinone] flavoprotein subunit, mitochondrial	yes	yes	3;4	2.3022e-35	134.45	By MS/MS	By MS/MS	By MS/MS	By MS/MS	By MS/MS
AGLPVQRPEAAEQR	WKPVESAAESDAGGKAGLPVQRPEAAEQRE	KAGLPVQRPEAAEQREKKEAEQQGGDQAGS	K	A	G	Q	R	E	3	2	0	0	0	2	2	1	0	0	1	0	0	0	2	0	0	0	0	1	0	0	14	1	1520.81	Q99JV6;J3QNE8;Q5I012;Q7TMR2	Q99JV6	194	207	Slc38a10	Putative sodium-coupled neutral amino acid transporter 10	yes	no	3	0.0024647	48.625	By matching	By matching	By matching	By MS/MS	By MS/MS
AGLQFPVGR	DSGKAKAKAVSRSQRAGLQFPVGRIHRHLK	VSRSQRAGLQFPVGRIHRHLKTRTTSHGRV	R	A	G	G	R	I	1	1	0	0	0	1	0	2	0	0	1	0	0	1	1	0	0	0	0	1	0	0	9	0	943.524	A0A0N4SV66;A0AUV1;A3KPD0;C0HKE9;C0HKE8;C0HKE7;C0HKE6;C0HKE5;C0HKE4;C0HKE3;C0HKE2;C0HKE1;B2RVF0;A2AB79;Q8CGP6;Q8R1M2;Q8CGP7;Q8CGP5;Q8BFU2;B2RVP5;Q3THW5;P0C0S6;Q3UA95;G3UWL7;Q149V4;B2RWH3;Q64523;Q6GSS7;P27661	B2RVP5	24	32	Hist1h2ah;Hist1h2ad;Hist3h2a;H2afj;Hist1h2ak;Hist1h2af;H2afv;H2afz;Hist2h2ac;Hist2h2aa1;H2afx	Histone H2A;Histone H2A type 1-H;Histone H2A.J;Histone H2A type 1-K;Histone H2A type 1-F;Histone H2A type 3;Histone H2A.V;Histone H2A.Z;Histone H2A type 2-C;Histone H2A type 2-A;Histone H2AX	no	no	2	8.4799e-06	160.91	By MS/MS	By MS/MS	By MS/MS	By MS/MS	By MS/MS
AGLQSLETSGHLEDDFDMFALTR	SSQLAGMNLGSRSVRAGLQSLETSGHLEDD	SGHLEDDFDMFALTRGSSLADQRKGVKYEA	R	A	G	T	R	G	2	1	0	3	0	1	2	2	1	0	4	0	1	2	0	2	2	0	0	0	0	0	23	0	2552.19	Q561M4;Q3UDC3;O88746	Q561M4	351	373	Tom1	Target of Myb protein 1	yes	no	3	0.063034	14.762		By matching	By matching	By matching
AGLRPGDVILAIGEK	GVLIHKVILGSPAHRAGLRPGDVILAIGEK	AGLRPGDVILAIGEKLAQNAEDVYEAVRTQ	R	A	G	E	K	L	2	1	0	1	0	0	1	3	0	2	2	1	0	0	1	0	0	0	0	1	0	0	15	1	1507.87	F6TCV0;D3YX28;D3YX27;Q3TXN0;Q80V84;Q3UJR3;Q9JIY5	F6TCV0	243	257	Htra2	Serine protease HTRA2, mitochondrial	yes	no	3	0.0039097	44.601	By matching		By matching
AGLSQSLFER	HCQLGPVVMCKKAAKAGLSQSLFERLVVLG	KKAAKAGLSQSLFERLVVLGIRPIRLQVQY	K	A	G	E	R	L	1	1	0	0	0	1	1	1	0	0	2	0	0	1	0	2	0	0	0	0	0	0	10	0	1106.57	Q9EPU0	Q9EPU0	684	693	Upf1	Regulator of nonsense transcripts 1	yes	yes	2	0.017802	40.331
AGLTLFVGR	______________________________	______________________________	M	A	G	G	R	L	1	1	0	0	0	0	0	2	0	0	2	0	0	1	0	0	1	0	0	1	0	0	9	0	932.544	Q8CGC6	Q8CGC6	2	10	Rbm28	RNA-binding protein 28	yes	yes	2	0.0028263	54.549	By MS/MS		By MS/MS
AGLVELLLR	______________________________	WTRATKAGLVELLLRERWVRVVAELSGESL	K	A	G	L	R	E	1	1	0	0	0	0	1	1	0	0	4	0	0	0	0	0	0	0	0	1	0	0	9	0	982.618	Q542S9;Q61235;Q3V2N5;B7ZNU9	Q542S9	10	18	Sntb2	Beta-2-syntrophin	yes	no	2	0.00066903	109.86	By MS/MS	By MS/MS	By MS/MS	By MS/MS	By MS/MS
AGLYGLPK	IGGVDMVTDDDRRWKAGLYGLPKRSGKLKD	DDDRRWKAGLYGLPKRSGKLKDLSKFDASF	K	A	G	P	K	R	1	0	0	0	0	0	0	2	0	0	2	1	0	0	1	0	0	0	1	0	0	0	8	0	817.47	P19096;A0A0U1RNJ1;Q3UHT6;Q3TB22	P19096	42	49	Fasn	Fatty acid synthase;[Acyl-carrier-protein] S-acetyltransferase;[Acyl-carrier-protein] S-malonyltransferase;3-oxoacyl-[acyl-carrier-protein] synthase;3-oxoacyl-[acyl-carrier-protein] reductase;3-hydroxyacyl-[acyl-carrier-protein] dehydratase;Enoyl-[acyl-carrier-protein] reductase;Oleoyl-[acyl-carrier-protein] hydrolase	yes	no	2	0.095211	35.494
AGNALGGVDNEEEEELGDEAMMALDQNLASLFK	DVDPGFRQQLMEVLKAGNALGGVDNEEEEE	EAMMALDQNLASLFKEQKMRIQARNEEKNK	K	A	G	F	K	E	5	0	3	3	0	1	6	4	0	0	5	1	2	1	0	1	0	0	0	1	0	0	33	0	3479.57	Q3U2W2;Q7TPV4;A0JLT5	Q3U2W2	765	797	Mybbp1a	Myb-binding protein 1A	yes	no	3	8.3503e-39	135.39	By MS/MS	By MS/MS	By MS/MS	By MS/MS	By MS/MS
AGNFIGWLHMDGANLSVLLVEQALSK	VLQREVEVEVESMDKAGNFIGWLHMDGANL	GANLSVLLVEQALSKVHFTAERSAYYKPLL	K	A	G	S	K	V	3	0	2	1	0	1	1	3	1	1	5	1	1	1	0	2	0	1	0	2	0	0	26	0	2782.45	Q3UZI3;Q3TW51;Q78PY7;Q3TRW3	Q3UZI3	604	629	Snd1	Staphylococcal nuclease domain-containing protein 1	yes	no	3	7.605e-07	54.259	By MS/MS		By MS/MS	By matching	By MS/MS
AGNFYVPAEPK	QMYRTEIRMARMARKAGNFYVPAEPKLAFV	MARKAGNFYVPAEPKLAFVIRIRGINGVSP	K	A	G	P	K	L	2	0	1	0	0	0	1	1	0	0	0	1	0	1	2	0	0	0	1	1	0	0	11	0	1191.59	Q5M9N8;Q3UBI6;P14148;Q3TK73;F6XI62	Q5M9N8	100	110	Rpl7	60S ribosomal protein L7	yes	no	2	4.8829e-05	114.51	By MS/MS	By MS/MS	By MS/MS	By MS/MS	By MS/MS
AGNGQEATITVTVTR	ILQASPADAGEYVCRAGNGQEATITVTVTR	AGNGQEATITVTVTRNHGANLAYPPGSTSP	R	A	G	T	R	N	2	1	1	0	0	1	1	2	0	1	0	0	0	0	0	0	4	0	0	2	0	0	15	0	1516.78	E9PZ16;B1B0C7;Q3UHH3	E9PZ16	2313	2327	Hspg2		yes	no	2	0.092942	35.594	By matching	By matching	By matching	By matching	By matching
AGNLGGGVVTIER	NFEQFLQERIKVNGKAGNLGGGVVTIERSK	GKAGNLGGGVVTIERSKSKITVTSEVPFSK	K	A	G	E	R	S	1	1	1	0	0	0	1	4	0	1	1	0	0	0	0	0	1	0	0	2	0	0	13	0	1241.67	Q4VAG4;P67984	Q4VAG4	53	65	Rpl22	60S ribosomal protein L22	yes	no	2	4.4221e-08	161.67	By MS/MS	By MS/MS	By MS/MS	By MS/MS	By MS/MS
AGNNMLLVGVHGPR	AYVGQKSNFTVDCSKAGNNMLLVGVHGPRT	KAGNNMLLVGVHGPRTPCEEILVKHMGSRL	K	A	G	P	R	T	1	1	2	0	0	0	0	3	1	0	2	0	1	0	1	0	0	0	0	2	0	0	14	0	1433.76	B9EKP5;B7FAU9;Q8BTM8;B7FAV1;Q6KAM8;Q4FZG4	B9EKP5	2577	2590	Flna	Filamin-A	yes	no	2;3	1.5949e-06	105.35	By MS/MS	By MS/MS	By MS/MS	By MS/MS	By MS/MS
AGNYEEALQLYQHAVQYFLHVVK	QKAIDLASKAAQEDKAGNYEEALQLYQHAV	QLYQHAVQYFLHVVKYEAQGDKAKQSIRAK	K	A	G	V	K	Y	3	0	1	0	0	3	2	1	2	0	3	1	0	1	0	0	0	0	3	3	0	0	23	0	2719.38	Q3U8P5;Q3TN07;P46467	Q3U8P5	24	46	Vps4b	Vacuolar protein sorting-associated protein 4B	yes	no	4	1.0534e-05	56.017				By matching
AGPAWMVTR	AGKASGVDQRDTRRKAGPAWMVTRNEGHEE	RDTRRKAGPAWMVTRNEGHEEKPLPPAQSQ	K	A	G	T	R	N	2	1	0	0	0	0	0	1	0	0	0	0	1	0	1	0	1	1	0	1	0	0	9	0	987.496	D3Z6W1;A0A140LIT9;Q7TSJ2	D3Z6W1	239	247	Map6	Microtubule-associated protein 6	yes	no	2	0.015269	49.418	By matching	By matching		By MS/MS	By MS/MS
AGPIWDLR	PRDLFEDELVPLFEKAGPIWDLRLMMDPLT	LVPLFEKAGPIWDLRLMMDPLTGLNRGYAF	K	A	G	L	R	L	1	1	0	1	0	0	0	1	0	1	1	0	0	0	1	0	0	1	0	0	0	0	8	0	926.497	Q8VHM5;Q3UMT8;Q3U8W9;Q99KG1;Q3UZI0;Q3UKV5;Q9CT37;F7B5B5;A2AW41;A0A0R4J259;G3UZI2;Q7TMK9;G3V018;G3UZ48;G3UXJ6;G3UWM1	A0A0R4J259	185	192	Hnrnpr;Syncrip	Heterogeneous nuclear ribonucleoprotein Q	no	no	2	0.0038901	70.69	By MS/MS	By MS/MS	By MS/MS	By MS/MS	By MS/MS
AGPLEVLER	QQQQQQRNEVLGDRKAGPLEVLERRSSPGN	VLGDRKAGPLEVLERRSSPGNLRDQSPKGR	K	A	G	E	R	R	1	1	0	0	0	0	2	1	0	0	2	0	0	0	1	0	0	0	0	1	0	0	9	0	982.545	B7ZND7;B2RWV7;Q8BQ30	B7ZND7	115	123	Ppp1r18	Phostensin	yes	no	2	0.091345	41.876
AGPPGPPGLQGPSGPAGPPGPPGK	LQQLSLKDFTGPSGKAGPPGPPGLQGPSGP	QGPSGPAGPPGPPGKDGQQGAIGPPGPQGE	K	A	G	G	K	D	2	0	0	0	0	1	0	8	0	0	1	1	0	0	10	1	0	0	0	0	0	0	24	0	2043.05	Q3U254;Q99K41;Q3USG5	Q3U254	820	843	Emilin1	EMILIN-1	yes	no	2;3	3.6357e-56	179.39	By MS/MS	By MS/MS	By MS/MS	By MS/MS	By MS/MS
AGPRPVVLSGPSGAGK	______________________________	GPRPVVLSGPSGAGKSTLLKKLFQEHSSIF	M	A	G	G	K	S	2	1	0	0	0	0	0	4	0	0	1	1	0	0	3	2	0	0	0	2	0	0	16	1	1448.81	Q64520;G3UYV3	Q64520	2	17	Guk1	Guanylate kinase	yes	no	2	0.00049785	70.089	By matching	By matching	By matching		By matching
AGPSDMELLFDVFLETVR	DSLPFFSVQFHPEHRAGPSDMELLFDVFLE	SDMELLFDVFLETVREAAAGNIGGQTVRER	R	A	G	V	R	E	1	1	0	2	0	0	2	1	0	0	3	0	1	2	1	1	1	0	0	2	0	0	18	0	2038.01	E9QAI5;G3UWN2;B2RQC6;E9QAT6;Q7TN13	E9QAI5	341	358	Cad	CAD protein;Glutamine-dependent carbamoyl-phosphate synthase;Aspartate carbamoyltransferase;Dihydroorotase	yes	no	2;3	5.6757e-05	62.89		By matching	By MS/MS		By matching
AGPVGAPGQALPVDSGSIR	VGSGEAPQQLGTLLRAGPVGAPGQALPVDS	GAPGQALPVDSGSIRIQGSMGSTSPVDPVE	R	A	G	I	R	I	3	1	0	1	0	1	0	4	0	1	1	0	0	0	3	2	0	0	0	2	0	0	19	0	1747.92	Q8CIE4	Q8CIE4	303	321	Parp10		yes	yes	2	0.00030571	51.774	By matching	By matching	By MS/MS	By MS/MS	By MS/MS
AGPYSSVPPPSVPLPK	SSEEEEGQRQPMKKKAGPYSSVPPPSVPLP	GPYSSVPPPSVPLPKKSPGTQAPKKAAAQT	K	A	G	P	K	K	1	0	0	0	0	0	0	1	0	0	1	1	0	0	6	3	0	0	1	2	0	0	16	0	1591.86	A0A286YDA2;A0A286YDT3;E9Q5C9;A0A286YDV7	A0A286YDA2	293	308	Nolc1		yes	no	2	0.00013705	59.265	By matching	By matching	By matching	By matching	By matching
AGQAVDDFIEK	VSKLKKPRRVILLVKAGQAVDDFIEKLVPL	LLVKAGQAVDDFIEKLVPLLDTGDIIIDGG	K	A	G	E	K	L	2	0	0	2	0	1	1	1	0	1	0	1	0	1	0	0	0	0	0	1	0	0	11	0	1191.58	Q91V28;Q9DCD0;Q3UAG2;Q91YT9	Q91V28	77	87	Pgd	6-phosphogluconate dehydrogenase, decarboxylating	yes	no	2	0.00013467	102.06	By MS/MS	By MS/MS	By MS/MS	By MS/MS	By MS/MS
AGQCVIGLQMGTNK	YSEKQERNFDDATMKAGQCVIGLQMGTNKC	KAGQCVIGLQMGTNKCASQSGMTAYGTRRH	K	A	G	N	K	C	1	0	1	0	1	2	0	3	0	1	1	1	1	0	0	0	1	0	0	1	0	0	14	0	1462.73	Q543F3;Q08093;Q922F8	Q543F3	161	174	Cnn2	Calponin;Calponin-2	yes	no	2	3.6678e-11	183.03	By MS/MS	By MS/MS	By MS/MS	By MS/MS	By MS/MS
AGQGIPAPPEASPTAVPEPSTPFPPVLASGMSHPPPTSR	IDEKNFVVVMVTKAKAGQGIPAPPEASPTA	PVLASGMSHPPPTSREDKSPSEESTTTTSP	K	A	G	S	R	E	5	1	0	0	0	1	2	3	1	1	1	0	1	1	12	5	3	0	0	2	0	0	39	0	3828.91	Q8CAP3;Q8BRA9	Q8CAP3	81	119	Rad23a		no	no	3;4	0.0053647	30.545	By MS/MS	By MS/MS	By MS/MS	By MS/MS	By MS/MS
AGQIPPPPPLPGFSVPSMMGGVEEIIVAQVDHSLGSAWVPSHR	LPGMCPVPPPPPLPRAGQIPPPPPLPGFSV	QVDHSLGSAWVPSHRRVNPPTLRMKKLNWQ	R	A	G	H	R	R	3	1	0	1	0	2	2	5	2	3	2	0	2	1	8	5	0	1	0	5	0	0	43	0	4443.25	E9QLA5;Q0GNC1;A0A1Y7VM80	E9QLA5	546	588	Inf2	Inverted formin-2	yes	no	4	0.0051865	28.812		By matching	By MS/MS	By MS/MS
AGQQEGFLEPGLK	KDSTEVPDGSVSGPKAGQQEGFLEPGLKTQ	PKAGQQEGFLEPGLKTQHQPRFSPPEETGP	K	A	G	L	K	T	1	0	0	0	0	2	2	3	0	0	2	1	0	1	1	0	0	0	0	0	0	0	13	0	1372.7	Q8BI84;A0A0R4J2D3	Q8BI84	590	602	Mia3	Melanoma inhibitory activity protein 3	yes	no	2	0.004898	61.78	By MS/MS		By MS/MS	By matching	By matching
AGQSVIGLQMGTNK	YAEKQTRRFDEGKLKAGQSVIGLQMGTNKC	KAGQSVIGLQMGTNKCASQAGMTAYGTRRH	K	A	G	N	K	C	1	0	1	0	0	2	0	3	0	1	1	1	1	0	0	1	1	0	0	1	0	0	14	0	1402.72	Q9DAW9;A0A0G2JDV8;Q99JN5;A0A0G2JFI6	Q9DAW9	159	172	Cnn3	Calponin-3	yes	no	2	5.3966e-58	220.1	By MS/MS	By MS/MS	By MS/MS	By MS/MS	By MS/MS
AGQTLVLLDTEGLEDVEK	HTKGIWMWCVPHPKKAGQTLVLLDTEGLED	TLVLLDTEGLEDVEKGDNQNDCWIFALAVL	K	A	G	E	K	G	1	0	0	2	0	1	3	2	0	0	4	1	0	0	0	0	2	0	0	2	0	0	18	0	1928.99	Q9Z0E6;Q3UDC7;E9Q2N7;Q01514	Q9Z0E6	89	106	Gbp2;Gbp1	Interferon-induced guanylate-binding protein 2;Interferon-induced guanylate-binding protein 1	yes	no	2	7.7338e-34	175.29	By matching	By MS/MS	By MS/MS	By MS/MS	By MS/MS
AGQTQPNPGILPIQPALTPR	IPTTETSIAPRQRPKAGQTQPNPGILPIQP	PNPGILPIQPALTPRKRATVQPLPQAAGPS	K	A	G	P	R	K	2	1	1	0	0	3	0	2	0	2	2	0	0	0	5	0	2	0	0	0	0	0	20	0	2068.14	Q3UHJ0	Q3UHJ0	372	391	Aak1	AP2-associated protein kinase 1	yes	yes	2	3.9395e-07	78.486	By MS/MS	By MS/MS	By MS/MS	By MS/MS	By MS/MS
AGQTTYSGVVDCFR	TPADVIKTRLQVAARAGQTTYSGVVDCFRK	RAGQTTYSGVVDCFRKILREEGPSAFWKGT	R	A	G	F	R	K	1	1	0	1	1	1	0	2	0	0	0	0	0	1	0	1	2	0	1	2	0	0	14	0	1546.71	Q8BH59	Q8BH59	552	565	Slc25a12	Calcium-binding mitochondrial carrier protein Aralar1	yes	yes	2	0.00023504	69.01	By MS/MS	By MS/MS	By MS/MS	By matching	By MS/MS
AGQTVTVWAANAGVTASPPTDLIWK	DTSVSYKYTSRYVLKAGQTVTVWAANAGVT	NAGVTASPPTDLIWKNQNSWGTGEDVKVIL	K	A	G	W	K	N	5	0	1	1	0	1	0	2	0	1	1	1	0	0	2	1	4	2	0	3	0	0	25	0	2553.32	P14733	P14733	493	517	Lmnb1	Lamin-B1	yes	yes	2;3	2.392e-06	61.097	By MS/MS	By MS/MS	By MS/MS	By MS/MS	By MS/MS
AGQVVTIWASGAGATHSPPTDLVWK	DPLMTYRFPPKFTLKAGQVVTIWASGAGAT	GAGATHSPPTDLVWKAQNTWGCGSSLRTAL	K	A	G	W	K	A	4	0	0	1	0	1	0	3	1	1	1	1	0	0	2	2	3	2	0	3	0	0	25	0	2548.31	P48678;Q9CTL2	P48678	491	515	Lmna	Prelamin-A/C;Lamin-A/C	yes	no	2;3	2.8886e-237	333.03	By MS/MS	By MS/MS	By MS/MS	By MS/MS	By MS/MS
AGSDGESIGNCPFSQR	LKEEDKEPLIELFVKAGSDGESIGNCPFSQ	GSDGESIGNCPFSQRLFMILWLKGVVFSVT	K	A	G	Q	R	L	1	1	1	1	1	1	1	3	0	1	0	0	0	1	1	3	0	0	0	0	0	0	16	0	1667.72	Q543N5;Q9QYB1	Q543N5	25	40	Clic4	Chloride intracellular channel protein;Chloride intracellular channel protein 4	yes	no	2	3.7491e-12	131.17	By MS/MS	By MS/MS	By MS/MS	By MS/MS	By MS/MS
AGSGDQGSPPCFLR	______________________________	KAGSGDQGSPPCFLRFPRPVRVVSGAEAEL	K	A	G	L	R	F	1	1	0	1	1	1	0	3	0	0	1	0	0	1	2	2	0	0	0	0	0	0	14	0	1434.66	D3YYU8;A0A0B4J1L4	D3YYU8	3	16	Obsl1	Obscurin-like protein 1	yes	no	2	0.017053	35.348	By matching	By MS/MS	By MS/MS		By MS/MS
AGSNMLLIGVHGPTTPCEEVSMK	AFVGQKSSFLVDCSKAGSNMLLIGVHGPTT	GVHGPTTPCEEVSMKHVGKQQYNVTYVVKE	K	A	G	M	K	H	1	0	1	0	1	0	2	3	1	1	2	1	2	0	2	2	2	0	0	2	0	0	23	0	2414.16	Q80X90;Q3T9V9	Q80X90	2540	2562	Flnb	Filamin-B	yes	no	3	0.00067374	40.81
AGSVATCQAVMR	INREQWIQDAEECDRAGSVATCQAVMRAVI	CDRAGSVATCQAVMRAVIGIGIEEEDRKHT	R	A	G	M	R	A	3	1	0	0	1	1	0	1	0	0	0	0	1	0	0	1	1	0	0	2	0	0	12	0	1236.6	Q91YR7	Q91YR7	516	527	Prpf6	Pre-mRNA-processing factor 6	yes	yes	2	0.015272	37.191	By MS/MS	By MS/MS
AGSVPSLAAGLFFGGLAGLGAYQLSQDPR	YAALVATGGIIGYAKAGSVPSLAAGLFFGG	GLAGLGAYQLSQDPRNVWVFLATSGTLAGI	K	A	G	P	R	N	5	1	0	1	0	2	0	6	0	0	5	0	0	2	2	3	0	0	1	1	0	0	29	0	2819.46	Q8C297;Q9CQN6	Q8C297	25	53	Tmem14c	Transmembrane protein 14C	yes	no	3	0.053689	10.058	By matching	By matching	By matching	By matching	By matching
AGSVSPGSPPYLQPR	SEGRGYPSPGAHSPRAGSVSPGSPPYLQPR	AGSVSPGSPPYLQPRKLGYEISAEDGRDKY	R	A	G	P	R	K	1	1	0	0	0	1	0	2	0	0	1	0	0	0	4	3	0	0	1	1	0	0	15	0	1511.77	A0A2R8VHQ0;Q8CGB6	A0A2R8VHQ0	820	834	Tns2	Tensin-2	yes	no	2	0.060099	24.291	By matching	By matching	By matching		By MS/MS
AGTDLLNFLSSFIDPK	YFEKTQEELTPFFKKAGTDLLNFLSSFIDP	GTDLLNFLSSFIDPKKQPATR_________	K	A	G	P	K	K	1	0	1	2	0	0	0	1	0	1	3	1	0	2	1	2	1	0	0	0	0	0	16	0	1736.9	CON__P81644	CON__P81644	79	94			yes	yes	2	2.1952e-06	85.813	By MS/MS	By MS/MS	By MS/MS	By MS/MS	By MS/MS
AGTFQAFEQFGQQLLAHGHYASPEIK	LLERHQEHRTEIDARAGTFQAFEQFGQQLL	QQLLAHGHYASPEIKEKLDILDQERTDLEK	R	A	G	I	K	E	4	0	0	0	0	4	2	3	2	1	2	1	0	3	1	1	1	0	1	0	0	0	26	0	2874.41	A3KGU5;B9EKJ1;A3KGU7;E9Q447;B7ZWK3;A3KGU9;B2RXX6;P16546	A3KGU5	1372	1397	Sptan1	Spectrin alpha chain, non-erythrocytic 1	no	no	4	1.4691e-126	244.16	By MS/MS	By MS/MS	By MS/MS	By MS/MS	By MS/MS
AGTGLVAGEVVVDALPYFDQGYEAPGVR	______________________________	ALPYFDQGYEAPGVREAAAALVEEETRRYR	M	A	G	V	R	E	4	1	0	2	0	1	2	5	0	0	2	0	0	1	2	0	1	0	2	5	0	0	28	0	2849.42	Q9D287;Q3U5M2;D6RGA5;D6RHR7	Q9D287	2	29	Bcas2	Pre-mRNA-splicing factor SPF27	yes	no	2;3	5.5121e-21	104.33	By MS/MS	By MS/MS	By MS/MS	By MS/MS	By MS/MS
AGTGVDNVDLEAATR	ADVINAAEKLQVVGRAGTGVDNVDLEAATR	AGTGVDNVDLEAATRKGILVMNTPNGNSLS	R	A	G	T	R	K	3	1	1	2	0	0	1	2	0	0	1	0	0	0	0	0	2	0	0	2	0	0	15	0	1487.72	Q61753;F6ZSB7	Q61753	76	90	Phgdh	D-3-phosphoglycerate dehydrogenase	yes	no	2	1.0439e-35	198.55	By MS/MS	By MS/MS	By MS/MS	By MS/MS	By MS/MS
AGTGVDNVDLEAATRK	ADVINAAEKLQVVGRAGTGVDNVDLEAATR	GTGVDNVDLEAATRKGILVMNTPNGNSLSA	R	A	G	R	K	G	3	1	1	2	0	0	1	2	0	0	1	1	0	0	0	0	2	0	0	2	0	0	16	1	1615.82	Q61753;F6ZSB7	Q61753	76	91	Phgdh	D-3-phosphoglycerate dehydrogenase	yes	no	3	0.00015012	43.454	By matching	By matching	By matching	By matching	By MS/MS
AGTLSITEFADMLSGNAGGFR	ITKNLIDRSALDQYRAGTLSITEFADMLSG	TEFADMLSGNAGGFRSRSSSVGSSSSYPIS	R	A	G	F	R	S	3	1	1	1	0	0	1	4	0	1	2	0	1	2	0	2	2	0	0	0	0	0	21	0	2114.01	Q9QXS1;Q6S388;Q6S392;Q6S393;Q6S387;Q6S385;Q6S390;E9Q3W4	Q9QXS1	4368	4388	Plec	Plectin	yes	no	2;3	5.932e-87	222.74	By MS/MS	By MS/MS	By MS/MS	By MS/MS	By MS/MS
AGTNMMMVGVHGPK	AFVGQKNSFTVDCSKAGTNMMMVGVHGPKT	KAGTNMMMVGVHGPKTPCEEVYVKHMGNRV	K	A	G	P	K	T	1	0	1	0	0	0	0	3	1	0	0	1	3	0	1	0	1	0	0	2	0	0	14	0	1428.67	Q8VHX6;Q3UXJ8	Q8VHX6	2664	2677	Flnc	Filamin-C	yes	no	3	0.059844	25.718	By MS/MS	By matching	By MS/MS	By matching	By MS/MS
AGTQELDDQIQANLPDEK	NKEGDFLLRFFSEKKAGTQELDDQIQANLP	QELDDQIQANLPDEKVLSEEEIDDNFKTLF	K	A	G	E	K	V	2	0	1	3	0	3	2	1	0	1	2	1	0	0	1	0	1	0	0	0	0	0	18	0	1983.94	A0A494BBB0;Q8C2J1;Q80Y25;Q3UDG8;Q3TI07;O35350;Q3TB79;Q3UF24	A0A494BBB0	518	535	Capn1	Calpain-1 catalytic subunit	yes	no	2	2.1885e-26	192.18	By matching	By matching	By matching	By matching	By matching
AGTQIENIDEDFR	QRKTFTAWCNSHLRKAGTQIENIDEDFRDG	RKAGTQIENIDEDFRDGLKLMLLLEVISGE	K	A	G	F	R	D	1	1	1	2	0	1	2	1	0	2	0	0	0	1	0	0	1	0	0	0	0	0	13	0	1506.7	Q3ULT2;P57780;Q3UDJ7;A0A1L1SV25;Q1A602;E9Q2W9	Q3ULT2	68	80	Actn4	Alpha-actinin-4	yes	no	2	6.2576e-05	94.297	By MS/MS	By MS/MS	By matching	By MS/MS	By MS/MS
AGTQIENIDEDFRDGLK	QRKTFTAWCNSHLRKAGTQIENIDEDFRDG	TQIENIDEDFRDGLKLMLLLEVISGERLPK	K	A	G	L	K	L	1	1	1	3	0	1	2	2	0	2	1	1	0	1	0	0	1	0	0	0	0	0	17	1	1919.92	Q3ULT2;P57780;Q3UDJ7;A0A1L1SV25;Q1A602;E9Q2W9	Q3ULT2	68	84	Actn4	Alpha-actinin-4	yes	no	2;3	1.0355e-24	155.02	By MS/MS	By MS/MS	By MS/MS	By MS/MS	By MS/MS
AGTQIENIEEDFRDGLK	QRKTFTAWCNSHLRKAGTQIENIEEDFRDG	TQIENIEEDFRDGLKLMLLLEVISGERLAK	K	A	G	L	K	L	1	1	1	2	0	1	3	2	0	2	1	1	0	1	0	0	1	0	0	0	0	0	17	1	1933.94	A1BN54;Q7TPR4	Q7TPR4	48	64	Actn1	Alpha-actinin-1	no	no	2;3	1.9368e-41	194.7	By MS/MS	By MS/MS	By MS/MS	By MS/MS	By MS/MS
AGTSLWGGLR	NQSRQLVCDLGNPMKAGTSLWGGLRFTVPH	GNPMKAGTSLWGGLRFTVPHLQDTKKTIQF	K	A	G	L	R	F	1	1	0	0	0	0	0	3	0	0	2	0	0	0	0	1	1	1	0	0	0	0	10	0	1016.54	Q80YP5;P11688	Q80YP5	742	751	Itga5	Integrin alpha-5;Integrin alpha-5 heavy chain;Integrin alpha-5 light chain	yes	no	2	0.050383	32.32					By MS/MS
AGTTTIEAVK	______________________________	______________________________	M	A	G	V	K	R	2	0	0	0	0	0	1	1	0	1	0	1	0	0	0	0	3	0	0	1	0	0	10	0	989.539	Q8C7C3;E9Q7Q3;D3Z6I8;Q58E70;Q3TJ53;D3Z2H9	Q58E70	2	11	Tpm3;Tpm3-rs7		no	no	1;2	1.4055e-05	131.22	By MS/MS	By MS/MS	By MS/MS	By MS/MS	By MS/MS
AGTTTIEAVKR	______________________________	______________________________	M	A	G	K	R	K	2	1	0	0	0	0	1	1	0	1	0	1	0	0	0	0	3	0	0	1	0	0	11	1	1145.64	Q8C7C3;E9Q7Q3;D3Z6I8;Q58E70;Q3TJ53;D3Z2H9	Q58E70	2	12	Tpm3;Tpm3-rs7		no	no	2	0.00047493	88.496	By MS/MS	By MS/MS	By MS/MS	By MS/MS	By MS/MS
AGTVVLDDVELR	______________________________	______________________________	M	A	G	L	R	E	1	1	0	2	0	0	1	1	0	0	2	0	0	0	0	0	1	0	0	3	0	0	12	0	1285.69	Q3UZH2;Q3ULD6;Q3UI57;P25206	Q3UZH2	2	13	Mcm3	DNA helicase;DNA replication licensing factor MCM3	yes	no	2	3.15e-05	111.06	By MS/MS	By MS/MS	By MS/MS	By MS/MS	By MS/MS
AGVAPLQVK	VRANLPQSFQVDTSKAGVAPLQVKVQGPKG	QVDTSKAGVAPLQVKVQGPKGLVEPVDVVD	K	A	G	V	K	V	2	0	0	0	0	1	0	1	0	0	1	1	0	0	1	0	0	0	0	2	0	0	9	0	881.533	B9EKP5;B7FAU9;Q8BTM8;B7FAV1;Q6KAM8	B9EKP5	1478	1486	Flna	Filamin-A	yes	no	2	7.7654e-05	138.85	By MS/MS	By MS/MS	By MS/MS	By MS/MS	By MS/MS
AGVDPLVPLR	CVERINEMVDRAKQKAGVDPLVPLRSLGLS	RAKQKAGVDPLVPLRSLGLSLSGGEQEDAV	K	A	G	L	R	S	1	1	0	1	0	0	0	1	0	0	2	0	0	0	2	0	0	0	0	2	0	0	10	0	1035.61	Q3U2G9;Q9QZ08;Q9D997;D3YXG2	Q3U2G9	60	69	Nagk	N-acetyl-D-glucosamine kinase	yes	no	2	0.00061372	75.109	By MS/MS	By MS/MS	By MS/MS		By MS/MS
AGVDQHEGTIQVQGQNLFFR	______________________________	HEGTIQVQGQNLFFRETRPGSGQPVRFSVL	M	A	G	F	R	E	1	1	1	1	0	4	1	3	1	1	1	0	0	2	0	0	1	0	0	2	0	0	20	0	2243.11	Q8VCR7	Q8VCR7	2	21	Abhd14b	Alpha/beta hydrolase domain-containing protein 14B	yes	yes	2	2.6631e-13	103.83				By MS/MS
AGVGAAFR	______________________________	______________________________	M	A	G	F	R	R	3	1	0	0	0	0	0	2	0	0	0	0	0	1	0	0	0	0	0	1	0	0	8	0	747.403	Q5F285	Q5F285	2	9	Tmem256	Transmembrane protein 256	yes	yes	1	0.0028203	84.025	By MS/MS	By MS/MS	By MS/MS		By matching
AGVGAPVTQVTLQSTQR	ERLVAIRTEYNLRLKAGVGAPVTQVTLQST	VGAPVTQVTLQSTQRRPELEDSTLRYLQDL	K	A	G	Q	R	R	2	1	0	0	0	3	0	2	0	0	1	0	0	0	1	1	3	0	0	3	0	0	17	0	1711.92	Q9QXS1;Q6S388;Q6S392;Q6S393;Q6S387;Q6S385;Q6S390;E9Q3W4;A0A0R4J218;Q499F9;A0A0R4J223;A0A0R4J221;Q8C8S5;E9Q9J6;E9PW24;Q05CR3	Q9QXS1	642	658	Plec	Plectin	no	no	2	3.5268e-42	188.29	By MS/MS	By MS/MS	By MS/MS	By MS/MS	By MS/MS
AGVIFPVGR	RGGKKKSTKTSRSAKAGVIFPVGRMLRYIK	TSRSAKAGVIFPVGRMLRYIKKGHPKYRIG	K	A	G	G	R	M	1	1	0	0	0	0	0	2	0	1	0	0	0	1	1	0	0	0	0	2	0	0	9	0	914.534	Q8CCK0;Q8BP16;Q9CTR1;Q9D3U7;Q9D3V6;Q9QZQ8;Q8CA90	Q9QZQ8	19	27	H2afy2;H2afy3;H2afy	Core histone macro-H2A.2;Core histone macro-H2A;Histone H2A;Core histone macro-H2A.1	no	no	2	0.00083816	81.784	By matching	By matching	By MS/MS	By matching	By MS/MS
AGVIGLTQTAAR	GKVGNIGQTNYASSKAGVIGLTQTAARELG	SSKAGVIGLTQTAARELGRHGIRCNSVLPG	K	A	G	A	R	E	3	1	0	0	0	1	0	2	0	1	1	0	0	0	0	0	2	0	0	1	0	0	12	0	1156.66	G3UX44;A0A068BEQ2;P50171;A0A494BA51;A0A494BAF4	G3UX44	179	190	H2-Ke6;Hsd17b8	Estradiol 17-beta-dehydrogenase 8	yes	no	2	0.086881	37.556		By matching	By matching	By matching	By matching
AGVLAHLEEER	DSNLYRIGQSKVFFRAGVLAHLEEERDLKI	VFFRAGVLAHLEEERDLKITDVIIGFQACC	R	A	G	E	R	D	2	1	0	0	0	0	3	1	1	0	2	0	0	0	0	0	0	0	0	1	0	0	11	0	1222.63	Q8VDD5;Q5SV64;Q3UH59;Q61879;Q80T68;Q8BLI1;Q8BLI3	Q8VDD5	765	775	Myh9;Myh10	Myosin-9;Myosin-10	no	no	2;3	1.3361e-17	195.7	By MS/MS	By MS/MS	By MS/MS	By MS/MS	By MS/MS
AGVLAHLEEERDLK	DSNLYRIGQSKVFFRAGVLAHLEEERDLKI	RAGVLAHLEEERDLKITDVIIGFQACCRGY	R	A	G	L	K	I	2	1	0	1	0	0	3	1	1	0	3	1	0	0	0	0	0	0	0	1	0	0	14	1	1578.84	Q8VDD5;Q5SV64;Q3UH59;Q61879;Q80T68;Q8BLI1;Q8BLI3	Q8VDD5	765	778	Myh9;Myh10	Myosin-9;Myosin-10	no	no	2;3	9.1011e-07	111.88	By MS/MS	By matching	By MS/MS	By MS/MS	By MS/MS
AGVLSQADYLNLVQCETLEDLK	NVDNGYLEGLVRGLKAGVLSQADYLNLVQC	DYLNLVQCETLEDLKLHLQSTDYGNFLANE	K	A	G	L	K	L	2	0	1	2	1	2	2	1	0	0	5	1	0	0	0	1	1	0	1	2	0	0	22	0	2465.24	P51863;Q921S5	P51863	25	46	Atp6v0d1	V-type proton ATPase subunit d 1	yes	no	2;3	4.4262e-14	107.14	By MS/MS	By MS/MS	By MS/MS	By MS/MS	By MS/MS
AGVMALANLLQIQR	AEPLINLDVNNPDFKAGVMALANLLQIQRH	KAGVMALANLLQIQRHDDYLVMLKAIRILV	K	A	G	Q	R	H	3	1	1	0	0	2	0	1	0	1	3	0	1	0	0	0	0	0	0	1	0	0	14	0	1496.85	Q4VA29;Q9CQE8	Q4VA29	132	145	2700060E02Rik	UPF0568 protein C14orf166 homolog	yes	no	2;3	1.1947e-15	161.79	By MS/MS	By MS/MS	By MS/MS	By MS/MS	By MS/MS
AGVNFSEFTGVWK	VTVRSIISMFDRENKAGVNFSEFTGVWKYI	NKAGVNFSEFTGVWKYITDWQNVFRSYDRD	K	A	G	W	K	Y	1	0	1	0	0	0	1	2	0	0	0	1	0	2	0	1	1	1	0	2	0	0	13	0	1440.7	Q8C5M4;P12815;Q3UGE5	Q8C5M4	78	90	Pdcd6	Programmed cell death protein 6	yes	no	2	9.8496e-08	125.97	By matching	By matching	By matching	By MS/MS	By matching
AGVNTVTTLVENK	AGKGDVPTKRPPVLRAGVNTVTTLVENKKA	LRAGVNTVTTLVENKKAQLVVIAHDVDPIE	R	A	G	N	K	K	1	0	2	0	0	0	1	1	0	0	1	1	0	0	0	0	3	0	0	3	0	0	13	0	1344.72	Q6P1A9;Q5EBG5;Q58ET1;Q80UT7;P12970;Q8CDE3	Q6P1A9	138	150	Rpl7a;Gm5766	60S ribosomal protein L7a	yes	no	2;3	3.1895e-21	172.26	By MS/MS	By MS/MS	By MS/MS	By MS/MS	By MS/MS
AGVNTVTTLVENKK	AGKGDVPTKRPPVLRAGVNTVTTLVENKKA	RAGVNTVTTLVENKKAQLVVIAHDVDPIEL	R	A	G	K	K	A	1	0	2	0	0	0	1	1	0	0	1	2	0	0	0	0	3	0	0	3	0	0	14	1	1472.82	Q6P1A9;Q5EBG5;Q58ET1;Q80UT7;P12970;Q8CDE3	Q6P1A9	138	151	Rpl7a;Gm5766	60S ribosomal protein L7a	yes	no	2;3	9.2454e-09	113.63	By MS/MS	By MS/MS	By MS/MS	By MS/MS	By MS/MS
AGVPLPPNLKPAPPPTIEEK	LLEIAKANAAAMCAKAGVPLPPNLKPAPPP	PPNLKPAPPPTIEEKVAKKSGGATIEELTE	K	A	G	E	K	V	2	0	1	0	0	0	2	1	0	1	2	2	0	0	7	0	1	0	0	1	0	0	20	1	2064.16	H9KV01;H9KV15;H9KV00;Q9QX47;Q8C9T5;H9KV02;F7CU80;Q80TM4	H9KV01	2091	2110	Son	Protein SON	yes	no	3	0.090597	22.902
AGVPMEVMGLMLGEFVDDYTVR	YISSLALLKMLKHGRAGVPMEVMGLMLGEF	MGLMLGEFVDDYTVRVIDVFAMPQSGTGVS	R	A	G	V	R	V	1	1	0	2	0	0	2	3	0	0	2	0	3	1	1	0	1	0	1	4	0	0	22	0	2428.15	O35593;Q9CSU2;Q3UD26	O35593	47	68	Psmd14	26S proteasome non-ATPase regulatory subunit 14	yes	no	2;3	2.9199e-14	107.98	By MS/MS	By MS/MS	By MS/MS	By MS/MS	By MS/MS
AGVSPAVFGCPDVTLGR	______________________________	VSPAVFGCPDVTLGRNTAVREVQENVTSVD	M	A	G	G	R	N	2	1	0	1	1	0	0	3	0	0	1	0	0	1	2	1	1	0	0	3	0	0	17	0	1688.86	Q3U0Y1;Q5I2A0;Q3UDB3;Q80X76;Q3UTZ5	Q3U0Y1	2	18	Serpina3g;Serpina3f	Serine protease inhibitor A3G;Serine protease inhibitor A3F	yes	no	2	1.7708e-08	88.087					By MS/MS
AGVSPAVFGIPDVTLER	______________________________	VSPAVFGIPDVTLERNTVAVHEVQENITSG	M	A	G	E	R	N	2	1	0	1	0	0	1	2	0	1	1	0	0	1	2	1	1	0	0	3	0	0	17	0	1726.93	Q3U1B7;A2RTV1	Q3U1B7	2	18	Serpina3h		yes	no	2	1.7286e-08	88.441	By matching	By matching	By matching	By MS/MS	By MS/MS
AGWNAYIDSLMADGTCQDAAIVGYK	______________________________	MADGTCQDAAIVGYKDSPSVWAAVPGKTFV	M	A	G	Y	K	D	5	0	1	3	1	1	0	3	0	2	1	1	1	0	0	1	1	1	2	1	0	0	25	0	2676.22	Q5SX50;P62962;Q8CEH8;Q3U7V7;Q5SX49;J3QMC2	Q5SX50	2	26	Pfn1	Profilin;Profilin-1	yes	no	2;3	4.0098e-149	278.4	By MS/MS	By MS/MS	By MS/MS	By MS/MS	By MS/MS
AGWSLEDVDLFEINEAFAAVSAAIAK	MGVGPIPAIKQAVAKAGWSLEDVDLFEINE	EINEAFAAVSAAIAKELGLNPEKVNIDGGA	K	A	G	A	K	E	7	0	1	2	0	0	3	1	0	2	2	1	0	2	0	2	0	1	0	2	0	0	26	0	2736.36	Q8CAY6;A0A3B2WAL8;G3XA25	Q8CAY6	308	333	Acat2	Acetyl-CoA acetyltransferase, cytosolic	yes	no	3	0.090303	6.1606	By matching			By matching
AGYSPIMLTALATLK	QLLDSGVCHVDKLNRAGYSPIMLTALATLK	AGYSPIMLTALATLKTQDDIETILQLFRLG	R	A	G	L	K	T	3	0	0	0	0	0	0	1	0	1	3	1	1	0	1	1	2	0	1	0	0	0	15	0	1548.86	Q8BX02	Q8BX02	692	706	Kank2	KN motif and ankyrin repeat domain-containing protein 2	yes	yes	2	0.00026445	75.78
AGYSQGATQYTQAQQAR	PQPSVAETYYQTAPKAGYSQGATQYTQAQQ	YSQGATQYTQAQQARQVTAIKPATPSPATT	K	A	G	A	R	Q	4	1	0	0	0	5	0	2	0	0	0	0	0	0	0	1	2	0	2	0	0	0	17	0	1827.85	O88532;B2RUG7;D3Z5G4	O88532	192	208	Zfr	Zinc finger RNA-binding protein	yes	no	2	0.00011959	66.289	By MS/MS	By MS/MS	By MS/MS	By MS/MS	By MS/MS
AGYTDQVVIGMDVAASEFYR	ENKEALELLKTAIAKAGYTDQVVIGMDVAA	QVVIGMDVAASEFYRSGKYDLDFKSPDDPS	K	A	G	Y	R	S	3	1	0	2	0	1	1	2	0	1	0	0	1	1	0	1	1	0	2	3	0	0	20	0	2191.03	Q5FW97;P17182;Q6PHC1	Q5FW97	234	253	EG433182;Eno1	Alpha-enolase	yes	no	2;3	1.2635e-122	338.61	By MS/MS	By MS/MS	By MS/MS	By MS/MS	By MS/MS
AHAVAQVDAWQQLQTFFHK	HLLVGANITFGGEPRAHAVAQVDAWQQLQT	AQVDAWQQLQTFFHKQLGSKS_________	R	A	H	H	K	Q	4	0	0	1	0	4	0	0	2	0	1	1	0	2	0	0	1	1	0	2	0	0	19	0	2224.12	Q6P2K2;Q9QYR9	Q6P2K2	429	447	Acot2	Acyl-coenzyme A thioesterase 2, mitochondrial	yes	no	3;4	7.1685e-09	63.46	By MS/MS
AHDGGIYAISWSPDSTHLLSASGDK	DGKTGEKVCALGESKAHDGGIYAISWSPDS	WSPDSTHLLSASGDKTSKIWDVNVNSVVST	K	A	H	D	K	T	3	0	0	3	0	0	0	3	2	2	2	1	0	0	1	5	1	1	1	0	0	0	25	0	2584.22	Q3TJY2;O88342;Q3TE06;Q9DC08;Q9DBM8;Q80ZI9;Q3TNK2;Q3U136	Q3TJY2	232	256	Wdr1	WD repeat-containing protein 1	yes	no	2;3;4	2.7591e-24	129.9	By MS/MS	By MS/MS	By MS/MS	By MS/MS	By MS/MS
AHEILPELVCCSAK	SVSEVISGYEIACKKAHEILPELVCCSAKN	KAHEILPELVCCSAKNLRDVDEVSSLLRTS	K	A	H	A	K	N	2	0	0	0	2	0	2	0	1	1	2	1	0	0	1	1	0	0	0	1	0	0	14	0	1599.8	Q3UL22;Q6A0F1;P42932;Q8BVY8;Q3UKQ2;Q9WVS5;Q9CS06;H3BKG2;H3BLL1	Q3UL22	139	152	Cct8;Cctq	T-complex protein 1 subunit theta	yes	no	2;3	6.7826e-05	77.64	By MS/MS	By MS/MS		By MS/MS	By MS/MS
AHEPTYFTVDCTEAGQGDVSIGIK	KVKVYGPGVAKTGLKAHEPTYFTVDCTEAG	DCTEAGQGDVSIGIKCAPGVVGPTEADIDF	K	A	H	I	K	C	2	0	0	2	1	1	2	3	1	2	0	1	0	1	1	1	3	0	1	2	0	0	24	0	2581.2	B9EKP5;B7FAU9;Q8BTM8;B7FAV1;Q6KAM8;Q3U7N9	B9EKP5	786	809	Flna	Filamin-A	yes	no	2;3	8.1111e-08	75.462	By matching		By MS/MS	By matching	By matching
AHESAVTGLSLHATGDYLLSSSDDQYWAFSDIQTGR	RIWSVPNTSCVQVVRAHESAVTGLSLHATG	SDDQYWAFSDIQTGRVLTKVTDETSGCSLT	R	A	H	G	R	V	4	1	0	4	0	2	1	3	2	1	4	0	0	1	0	6	3	1	2	1	0	0	36	0	3897.81	Q99KP6	Q99KP6	304	339	Prpf19	Pre-mRNA-processing factor 19	yes	yes	4	3.4576e-05	42.865
AHFFLGQCQLEMESYDEAIANLQR	ADCRRALELDGQSVKAHFFLGQCQLEMESY	LEMESYDEAIANLQRAYSLAKEQRLNFGDD	K	A	H	Q	R	A	3	1	1	1	1	3	3	1	1	1	3	0	1	2	0	1	0	0	1	0	0	0	24	0	2856.32	Q3TYJ0;Q9WUD1;A0A494BBF6;A0A494BBI6	Q3TYJ0	97	120	Stub1	STIP1 homology and U box-containing protein 1	yes	no	3	0.051596	16.792	By matching		By matching		By matching
AHFFTQGSAHSDTTSDPACHAANR	DEIHGVFAVRNGKYKAHFFTQGSAHSDTTS	HSDTTSDPACHAANRLTAHEPPLLYDLSQD	K	A	H	N	R	L	5	1	1	2	1	1	0	1	3	0	0	0	0	2	1	3	3	0	0	0	0	0	24	0	2572.11	P50428	P50428	395	418	Arsa	Arylsulfatase A	yes	yes	3;4;5	2.4429e-100	203.06	By MS/MS	By MS/MS	By MS/MS	By MS/MS	By MS/MS
AHFGLPSVEAEDK	WSVKSFPGGKEYLMRAHFGLPSVEAEDKEG	MRAHFGLPSVEAEDKEGKPPISVKFEIPYF	R	A	H	D	K	E	2	0	0	1	0	0	2	1	1	0	1	1	0	1	1	1	0	0	0	1	0	0	13	0	1398.68	Q3UG16;P35585	Q3UG16	358	370	Ap1m1	AP-1 complex subunit mu-1	yes	no	2;3	0.00041419	60.301	By matching				By matching
AHFLDADPGFVHSDGTISHHDMYDYLHLSR	QVNELVRAALAGYPRAHFLDADPGFVHSDG	TISHHDMYDYLHLSRLGYTPVCRALHSLLL	R	A	H	S	R	L	2	1	0	5	0	0	0	2	5	1	3	0	1	2	1	3	1	0	2	1	0	0	30	0	3452.56	Q3TJC2;Q61205;D3Z7E6	Q3TJC2	170	199	Pafah1b3	Platelet-activating factor acetylhydrolase IB subunit gamma	yes	no	4	0.00067093	36.982
AHGGYSVFAGVGER	GKTVLIMELINNVAKAHGGYSVFAGVGERT	KAHGGYSVFAGVGERTREGNDLYHEMIESG	K	A	H	E	R	T	2	1	0	0	0	0	1	4	1	0	0	0	0	1	0	1	0	0	1	2	0	0	14	0	1405.67	P56480	P56480	226	239	Atp5b	ATP synthase subunit beta, mitochondrial	yes	yes	2;3	9.9065e-39	214.67	By MS/MS	By MS/MS	By MS/MS	By MS/MS	By MS/MS
AHGPGLEGGLVGKPAEFTIDTK	YTVEASLPPDPTKVKAHGPGLEGGLVGKPA	GGLVGKPAEFTIDTKGAGTGGLGLTVEGPC	K	A	H	T	K	G	2	0	0	1	0	0	2	5	1	1	2	2	0	1	2	0	2	0	0	1	0	0	22	1	2193.14	Q80X90	Q80X90	1045	1066	Flnb	Filamin-B	yes	yes	2;3;4	2.5002e-09	105.14	By MS/MS	By MS/MS	By MS/MS	By MS/MS	By MS/MS
AHIMPAEFSSCPLNSDEAVNK	VGMGGTFIVQKGKVKAHIMPAEFSSCPLNS	EFSSCPLNSDEAVNKWLHFYEMKAPLVCLP	K	A	H	N	K	W	3	0	2	1	1	0	2	0	1	1	1	1	1	1	2	3	0	0	0	1	0	0	21	0	2303.06	Q91V76;A0A1L1SSF8	Q91V76	216	236		Ester hydrolase C11orf54 homolog	yes	no	2	0.018125	40.113					By MS/MS
AHIVFDFHQAADGIQEQQR	KGLDGWEKRLIISDRAHIVFDFHQAADGIQ	FDFHQAADGIQEQQRQEQAGKNLGTTKKGI	R	A	H	Q	R	Q	3	1	0	2	0	4	1	1	2	2	0	0	0	2	0	0	0	0	0	1	0	0	19	0	2209.07	B9EIE9;P46664;Q8C909	B9EIE9	133	151	Adss	Adenylosuccinate synthetase isozyme 2;Adenylosuccinate synthetase	yes	no	3;4	0.00083287	44.587	By matching
AHLLADMAHISGLVAAK	LIDYARMREVCDEVRAHLLADMAHISGLVA	LLADMAHISGLVAAKVIPSPFKYADVVTTT	R	A	H	A	K	V	5	0	0	1	0	0	0	1	2	1	3	1	1	0	0	1	0	0	0	1	0	0	17	0	1716.93	Q9CZN7	Q9CZN7	246	262	Shmt2	Serine hydroxymethyltransferase	yes	yes	3	9.8813e-09	94.339					By matching
AHLMEIQVNGGTVAEK	IAHTQMRLLPLRQKKAHLMEIQVNGGTVAE	HLMEIQVNGGTVAEKLDWARERLEQQVPVN	K	A	H	E	K	L	2	0	1	0	0	1	2	2	1	1	1	1	1	0	0	0	1	0	0	2	0	0	16	0	1695.86	Q3UB90;Q3UB67;Q3UB15;Q3U9L3;Q3T9U9;P27659	Q3UB90	178	193	Rpl3	60S ribosomal protein L3	yes	no	2;3	6.3768e-27	197.36	By MS/MS	By MS/MS	By MS/MS	By MS/MS	By matching
AHMGMFTELAILYSK	EELITMLEAALGLERAHMGMFTELAILYSK	AHMGMFTELAILYSKFKPQKMREHLELFWS	R	A	H	S	K	F	2	0	0	0	0	0	1	1	1	1	2	1	2	1	0	1	1	0	1	0	0	0	15	0	1710.85	Q5SXR6;Q68FD5;Q80U89;Q3UPJ3;Q8K2I5	Q5SXR6	1316	1330	Cltc;mKIAA0034	Clathrin heavy chain;Clathrin heavy chain 1	yes	no	3	0.0037176	49.482	By matching	By matching		By matching	By matching
AHNAFDPSSVLLSR	VAINIHDGAHHLDLRAHNAFDPSSVLLSRL	RAHNAFDPSSVLLSRLLEVKHMKKWILDFY	R	A	H	S	R	L	2	1	1	1	0	0	0	0	1	0	2	0	0	1	1	3	0	0	0	1	0	0	14	0	1512.77	Q7TMR0;A0A140LHY2	Q7TMR0	459	472	Prcp	Lysosomal Pro-X carboxypeptidase	yes	no	2	0.0038128	68.069	By MS/MS	By MS/MS	By MS/MS	By MS/MS	By matching
AHPVFYQGTYSQALNDAK	DIVSFMHSFEEKYGRAHPVFYQGTYSQALN	VFYQGTYSQALNDAKRELRFLLVYLHGDDH	R	A	H	A	K	R	3	0	1	1	0	2	0	1	1	0	1	1	0	1	1	1	1	0	2	1	0	0	18	0	2008.96	Q3TDN2	Q3TDN2	150	167	Faf2	FAS-associated factor 2	yes	yes	2;3	6.6318e-12	89.484	By MS/MS	By MS/MS	By MS/MS	By MS/MS	By MS/MS
AHQANQLYPFAISLIESVR	LKWLGFRVPLAIVNKAHQANQLYPFAISLI	NQLYPFAISLIESVRTYERTCEKVEERNTI	K	A	H	V	R	T	3	1	1	0	0	2	1	0	1	2	2	0	0	1	1	2	0	0	1	1	0	0	19	0	2156.14	Q9JHU4	Q9JHU4	766	784	Dync1h1	Cytoplasmic dynein 1 heavy chain 1	yes	yes	2;3	3.9657e-20	115.34	By MS/MS	By MS/MS	By MS/MS	By matching	By MS/MS
AHQLVLPPCDVVIK	SLLGPEHPLASLKVRAHQLVLPPCDVVIKA	RAHQLVLPPCDVVIKAVADYVRNIHDTSDL	R	A	H	I	K	A	1	0	0	1	1	1	0	0	1	1	2	1	0	0	2	0	0	0	0	3	0	0	14	0	1574.89	Q6A0A9	Q6A0A9	271	284	FAM120A	Constitutive coactivator of PPAR-gamma-like protein 1	no	no	3	0.0038228	45.28	By MS/MS	By MS/MS	By MS/MS	By MS/MS	By MS/MS
AHQLVMEGYNWCHDR	SETFNHANGLTLVSRAHQLVMEGYNWCHDR	AHQLVMEGYNWCHDRNVVTIFSAPNYCYRC	R	A	H	D	R	N	1	1	1	1	1	1	1	1	2	0	1	0	1	0	0	0	0	1	1	1	0	0	15	0	1901.83	P62715;Q8BN07;Q8VED4;P63330	P63330	240	254	Ppp2cb;Ppp2ca	Serine/threonine-protein phosphatase 2A catalytic subunit beta isoform;Serine/threonine-protein phosphatase;Serine/threonine-protein phosphatase 2A catalytic subunit alpha isoform	no	no	2;3;4	2.0739e-05	82.379	By MS/MS	By MS/MS	By MS/MS		By matching
AHQNTLEVYPPFLFFLTVGGVYHPR	STDPENGHMFNCIQRAHQNTLEVYPPFLFF	PFLFFLTVGGVYHPRIASGLGLAWIIGRVL	R	A	H	P	R	I	1	1	1	0	0	1	1	2	2	0	3	0	0	3	3	0	2	0	2	3	0	0	25	0	2901.5	Q9CPU4	Q9CPU4	60	84	Mgst3	Microsomal glutathione S-transferase 3	yes	yes	3;4	7.9176e-07	66.3
AHQTGIHATEELK	______________________________	______________________________	M	A	H	L	K	E	2	0	0	0	0	1	2	1	2	1	1	1	0	0	0	0	2	0	0	0	0	0	13	0	1433.73	A0A1L1SU53;Q9Z0P5;A0A087WRG4	A0A1L1SU53	2	14	Twf2	Twinfilin-2	yes	no	3	0.003049	58.674
AHQVVEDGYEFFAK	VAKFLHKHDLDLICRAHQVVEDGYEFFAKR	RAHQVVEDGYEFFAKRQLVTLFSAPNYCGE	R	A	H	A	K	R	2	0	0	1	0	1	2	1	1	0	0	1	0	2	0	0	0	0	1	2	0	0	14	0	1638.77	Q6ZWM8;Q3U7K1;P63087;A0A0G2JFF1;P62141;A0A0J9YUU8;Q3U8W0;P62137;Q3TYF5	Q6ZWM8	247	260	Ppp1cc;Ppp1cb;Ppp1ca	Serine/threonine-protein phosphatase;Serine/threonine-protein phosphatase PP1-gamma catalytic subunit;Serine/threonine-protein phosphatase PP1-beta catalytic subunit;Serine/threonine-protein phosphatase PP1-alpha catalytic subunit	no	no	2;3	1.6289e-15	131.53	By MS/MS	By MS/MS	By MS/MS	By MS/MS	By MS/MS
AHSEYEEALSQGHQAYLLEEDDYSR	VDGKKIVAELQDKMKAHSEYEEALSQGHQA	QGHQAYLLEEDDYSRDVFSCNVGNLQPGAK	K	A	H	S	R	D	3	1	0	2	0	2	5	1	2	0	3	0	0	0	0	3	0	0	3	0	0	0	25	0	2939.28	Q99KC8	Q99KC8	83	107	Vwa5a	von Willebrand factor A domain-containing protein 5A	yes	yes	3;4	2.5137e-33	117.36	By MS/MS	By matching	By MS/MS	By matching	By matching
AHSSMVGVNLPQK	LGDVYVNDAFGTAHRAHSSMVGVNLPQKAG	HRAHSSMVGVNLPQKAGGFLMKKELNYFAK	R	A	H	Q	K	A	1	0	1	0	0	1	0	1	1	0	1	1	1	0	1	2	0	0	0	2	0	0	13	0	1366.7	P09411;S4R2M7	P09411	172	184	Pgk1	Phosphoglycerate kinase 1;Phosphoglycerate kinase	yes	no	2;3	3.2266e-155	343.11	By MS/MS	By MS/MS	By MS/MS	By MS/MS	By MS/MS
AHSVNGITEEANPTIYSGK	SKGKGNKVSAEKVNKAHSVNGITEEANPTI	NGITEEANPTIYSGKVIRPLRGVDPTQIEY	K	A	H	G	K	V	2	0	2	0	0	0	2	2	1	2	0	1	0	0	1	2	2	0	1	1	0	0	19	0	1986.96	Q8JZN2;Q3U4S7;Q3U1S6;Q80TP8;Q91W50;A0A0G2JF72;Q8R3R1;Q3TXH7;Q3U672;Q3UJ74;Q05C63	Q8JZN2	551	569	Csde1	Cold shock domain-containing protein E1	yes	no	2	0.00052661	49.627	By matching	By matching
AHTDFFEAFK	ECGGKMHLREGEFEKAHTDFFEAFKNYDES	GEFEKAHTDFFEAFKNYDESGSPRRTTCLK	K	A	H	F	K	N	2	0	0	1	0	0	1	0	1	0	0	1	0	3	0	0	1	0	0	0	0	0	10	0	1211.56	P61202;Q3UK65;Q3V3N6;A2AQE4	P61202	254	263	Cops2	COP9 signalosome complex subunit 2	yes	no	2;3	0.00016266	101.65	By matching	By MS/MS	By matching	By matching	By matching
AHTMTDDVTFWK	KTLQIFNIEMKSKMKAHTMTDDVTFWKWIS	KMKAHTMTDDVTFWKWISLNTVALVTDNAV	K	A	H	W	K	W	1	0	0	2	0	0	0	0	1	0	0	1	1	1	0	0	3	1	0	1	0	0	12	0	1450.66	Q5SXR6;Q68FD5;Q80U89;Q3U0H2;Q3TYQ2;Q3TAN1	Q5SXR6	105	116	Cltc;mKIAA0034	Clathrin heavy chain;Clathrin heavy chain 1	yes	no	2;3	5.4015e-05	107.45	By MS/MS	By MS/MS	By MS/MS	By MS/MS	By MS/MS
AHVIVMAATNRPNSIDPALR	IVSQLLTLMDGLKQRAHVIVMAATNRPNSI	MAATNRPNSIDPALRRFGRFDREVDIGIPD	R	A	H	L	R	R	4	2	2	1	0	0	0	0	1	2	1	0	1	0	2	1	1	0	0	2	0	0	20	1	2145.15	Q01853;Q8BNF8	Q01853	339	358	Vcp	Transitional endoplasmic reticulum ATPase	yes	no	3	0.0014501	53.278
AHVIVMAATNRPNSIDPALRR	IVSQLLTLMDGLKQRAHVIVMAATNRPNSI	AATNRPNSIDPALRRFGRFDREVDIGIPDA	R	A	H	R	R	F	4	3	2	1	0	0	0	0	1	2	1	0	1	0	2	1	1	0	0	2	0	0	21	2	2301.25	Q01853;Q8BNF8	Q01853	339	359	Vcp	Transitional endoplasmic reticulum ATPase	yes	no	3;4;5	2.226e-14	95.666	By MS/MS	By matching	By MS/MS
AHVLAASVEQATENFLEK	NSKGPSNKKRGRSKKAHVLAASVEQATENF	LAASVEQATENFLEKGDKIAKESQFLKEEL	K	A	H	E	K	G	4	0	1	0	0	1	3	0	1	0	2	1	0	1	0	1	1	0	0	2	0	0	18	0	1956	Q545R0;Q3TGQ3;P26231;Q6NV50;A0A494BAD0;A0A494BAM5	Q545R0	58	75	Ctnna1	Catenin alpha-1	yes	no	2;3	0.00084675	48.004	By MS/MS		By MS/MS	By matching	By matching
AIAAAHTYLLK	KFLQFAYFKANDLPKAIAAAHTYLLKHPDD	DLPKAIAAAHTYLLKHPDDEMMKRNMEYYK	K	A	I	L	K	H	4	0	0	0	0	0	0	0	1	1	2	1	0	0	0	0	1	0	1	0	0	0	11	0	1170.68	Q9CYD3	Q9CYD3	163	173	Crtap	Cartilage-associated protein	yes	yes	2	0.00036114	84.615	By matching		By matching	By matching	By MS/MS
AIACLLFGGSR	KSISPSIFGGMDMKKAIACLLFGGSRKRLP	DMKKAIACLLFGGSRKRLPDGLTRRGDINL	K	A	I	S	R	K	2	1	0	0	1	0	0	2	0	1	2	0	0	1	0	1	0	0	0	0	0	0	11	0	1150.62	Q8BQ03;P49718;Q8C2I9	Q8BQ03	352	362	Mcm5	DNA helicase;DNA replication licensing factor MCM5	yes	no	2	0.011995	44.318
AIAELGIYPAVDPLDSTSR	ATTFAHLDATTVLSRAIAELGIYPAVDPLD	LGIYPAVDPLDSTSRIMDPNIVGNEHYDVA	R	A	I	S	R	I	3	1	0	2	0	0	1	1	0	2	2	0	0	0	2	2	1	0	1	1	0	0	19	0	1987.03	P56480	P56480	388	406	Atp5b	ATP synthase subunit beta, mitochondrial	yes	yes	2;3	6.5659e-64	217.09	By MS/MS	By MS/MS	By MS/MS	By MS/MS	By MS/MS
AIAGTGANVIVTGGK	NFSKGEENLMDAQVKAIAGTGANVIVTGGK	AIAGTGANVIVTGGKVADIALHYANKYNIM	K	A	I	G	K	V	3	0	1	0	0	0	0	4	0	2	0	1	0	0	0	0	2	0	0	2	0	0	15	0	1327.75	Q3UL22;Q6A0F1;P42932;Q8BVY8;Q3UKQ2;Q9WVS5;Q9CS06;H3BL49;H3BJB6	Q3UL22	282	296	Cct8;Cctq	T-complex protein 1 subunit theta	yes	no	2	1.6283e-06	99.589	By MS/MS	By MS/MS	By MS/MS	By MS/MS	By MS/MS
AIAGVSGFGYDHLILNVEWAKPSTN	GFAFISFHRREDAARAIAGVSGFGYDHLIL	DHLILNVEWAKPSTN_______________	R	A	I	T	N	-	3	0	2	1	0	0	1	3	1	2	2	1	0	1	1	2	1	1	1	2	0	0	25	1	2658.34	Q544H0;Q9Z1D1;Q3THA0	Q544H0	296	320	Eif3g	Eukaryotic translation initiation factor 3 subunit G	yes	no	3	0.02485	18.56
AIAHYEQSADYYK	SIAEIYETELVDVEKAIAHYEQSADYYKGE	EKAIAHYEQSADYYKGEESNSSANKCLLKV	K	A	I	Y	K	G	3	0	0	1	0	1	1	0	1	1	0	1	0	0	0	1	0	0	3	0	0	0	13	0	1557.71	Q9CXX1;Q9DB05	Q9CXX1	141	153	Napa	Alpha-soluble NSF attachment protein	no	no	2;3	0.00086048	62.303	By MS/MS		By matching	By matching
AIAIAAGVPVVPGTDSPISSLHEAHEFSNTYGFPIIFK	SPEVVRKMGDKVEARAIAIAAGVPVVPGTD	AHEFSNTYGFPIIFKAAYGGGGRGMRVVHS	R	A	I	F	K	A	5	0	1	1	0	0	2	3	2	5	1	1	0	3	4	4	2	0	1	3	0	0	38	0	3952.04	G5E8R3;Q3TCQ3;Q3T9S7;E9QPD7	G5E8R3	157	194	Pcx	Pyruvate carboxylase	yes	no	4	0.041801	15.526	By MS/MS	By MS/MS	By MS/MS	By MS/MS	By MS/MS
AIANECQANFISIK	LFYGPPGCGKTLLAKAIANECQANFISIKG	KAIANECQANFISIKGPELLTMWFGESEAN	K	A	I	I	K	G	3	0	2	0	1	1	1	0	0	3	0	1	0	1	0	1	0	0	0	0	0	0	14	0	1564.79	Q01853;Q8BNF8	Q01853	530	543	Vcp	Transitional endoplasmic reticulum ATPase	yes	no	2	9.2725e-16	194.17	By MS/MS	By MS/MS	By MS/MS	By MS/MS	By MS/MS
AIAVLTSGGDAQGMNAAVR	THEEHHAAKTLGIGKAIAVLTSGGDAQGMN	LTSGGDAQGMNAAVRAVVRVGIFTGARVFF	K	A	I	V	R	A	5	1	1	1	0	1	0	3	0	1	1	0	1	0	0	1	1	0	0	2	0	0	19	0	1800.92	P47857;Q99K08;A0A2R8VHV2;A0A2R8VHA5	P47857	17	35	Pfkm	ATP-dependent 6-phosphofructokinase, muscle type;ATP-dependent 6-phosphofructokinase	yes	no	2	6.045e-06	73.848	By matching	By matching	By MS/MS	By MS/MS	By MS/MS
AIAVTVQEMVTK	GSFVDYQTTMVRTAKAIAVTVQEMVTKSNT	TAKAIAVTVQEMVTKSNTSPEELGPLANQL	K	A	I	T	K	S	2	0	0	0	0	1	1	0	0	1	0	1	1	0	0	0	2	0	0	3	0	0	12	0	1288.71	Q80TM2;P26039;Q3UHS6;Q0V930;Q3TBC3	Q80TM2	1886	1897	Tln1	Talin-1	yes	no	2	6.2165e-05	125.97	By MS/MS	By MS/MS	By MS/MS	By MS/MS
AICTEAGLMALR	DLIMAKDDLSGADIKAICTEAGLMALRERR	DIKAICTEAGLMALRERRMKVTNEDFKKSK	K	A	I	L	R	E	3	1	0	0	1	0	1	1	0	1	2	0	1	0	0	0	1	0	0	0	0	0	12	0	1291.66	Q542I9;P62192	Q542I9	397	408	Psmc1	26S protease regulatory subunit 4	yes	no	2	0.00047199	76.465	By MS/MS			By MS/MS	By MS/MS
AIDFVDVTESNAR	ASAAFNLQVATPGGKAIDFVDVTESNARWV	GKAIDFVDVTESNARWVQDFRLKAYASPAK	K	A	I	A	R	W	2	1	1	2	0	0	1	0	0	1	0	0	0	1	0	1	1	0	0	2	0	0	13	0	1435.69	Q8BFQ8	Q8BFQ8	50	62	Pddc1	Parkinson disease 7 domain-containing protein 1	yes	yes	2	0.00059617	67.153	By matching	By MS/MS	By MS/MS	By MS/MS	By MS/MS
AIDIYEQVGTSAMDSPLLK	LKVAGYAAQLEQYQKAIDIYEQVGTSAMDS	YEQVGTSAMDSPLLKYSAKDYFFKAPFCHF	K	A	I	L	K	Y	2	0	0	2	0	1	1	1	0	2	2	1	1	0	1	2	1	0	1	1	0	0	19	0	2050.03	Q9CXX1;Q9DB05	Q9CXX1	181	199	Napa	Alpha-soluble NSF attachment protein	yes	no	2	6.4591e-13	130.07	By MS/MS	By MS/MS	By MS/MS	By MS/MS	By MS/MS
AIDLFTDAIK	KGAAIEALNDGELQKAIDLFTDAIKLNPRL	GELQKAIDLFTDAIKLNPRLAILYAKRASV	K	A	I	I	K	L	2	0	0	2	0	0	0	0	0	2	1	1	0	1	0	0	1	0	0	0	0	0	10	0	1105.6	F8WJK8;Q3U9V1;Q3U8D2;Q99L47;Q3U3N7;Q3TGW8;E9Q1V0	F8WJK8	123	132	St13	Hsc70-interacting protein	yes	no	1;2	4.2762e-06	140.35	By MS/MS	By MS/MS	By MS/MS	By MS/MS	By MS/MS
AIEALKEFNEDGALAVLQQFK	IYVAGLVAHSDLDERAIEALKEFNEDGALA	EFNEDGALAVLQQFKDSDLSHVQNKSAFLC	R	A	I	F	K	D	4	0	1	1	0	2	3	1	0	1	3	2	0	2	0	0	0	0	0	1	0	0	21	1	2333.23	A0A0R4J259;G3UZI2;Q7TMK9;G3V018;G3UXJ6;G3UWM1;G3XA76	A0A0R4J259	61	81	Syncrip	Heterogeneous nuclear ribonucleoprotein Q	yes	no	2;3	5.8704e-09	89.982	By MS/MS	By matching	By MS/MS	By MS/MS	By MS/MS
AIEDYINEFSVR	VKMKDAHLKKQNLERAIEDYINEFSVRKCQ	LERAIEDYINEFSVRKCQPCQNGGTVVLLD	R	A	I	V	R	K	1	1	1	1	0	0	2	0	0	2	0	0	0	1	0	1	0	0	1	1	0	0	12	0	1454.7	CON__Q3MHN2	CON__Q3MHN2	502	513			yes	yes	2	0.00051708	88.681	By MS/MS	By MS/MS	By MS/MS	By MS/MS	By MS/MS
AIEEAPSVHHVNPSCKD	MRHSHIQPWYLRMERAIEEAPSVHHVNPSC	EEAPSVHHVNPSCKD_______________	R	A	I	K	D	-	2	0	1	1	1	0	2	0	2	1	0	1	0	0	2	2	0	0	0	2	0	0	17	1	1875.88	Q8BWM0	Q8BWM0	368	384	Ptges2	Prostaglandin E synthase 2;Prostaglandin E synthase 2 truncated form	yes	yes	3	0.0028823	44.807		By matching	By MS/MS	By matching
AIEINPDSAQPYK	VKLQKPNAAIRDCDRAIEINPDSAQPYKWR	DRAIEINPDSAQPYKWRGKAHRLLGHWEEA	R	A	I	Y	K	W	2	0	1	1	0	1	1	0	0	2	0	1	0	0	2	1	0	0	1	0	0	0	13	0	1444.72	F8WJK8;Q3U9V1;Q3U8D2;Q99L47;Q3U3N7;Q3TGW8	F8WJK8	164	176	St13	Hsc70-interacting protein	yes	no	2	7.7107e-06	116.23	By MS/MS	By MS/MS			By MS/MS
AIEIYTDMGR	FKKADPQEAINCLMRAIEIYTDMGRFTIAA	NCLMRAIEIYTDMGRFTIAAKHHISIAEIY	R	A	I	G	R	F	1	1	0	1	0	0	1	1	0	2	0	0	1	0	0	0	1	0	1	0	0	0	10	0	1167.56	Q9CXX1;Q9DB05	Q9CXX1	107	116	Napa	Alpha-soluble NSF attachment protein	yes	no	2	0.092662	39.022
AIELFSVGQGPAK	KMTSLPAERIQEIQKAIELFSVGQGPAKTM	QKAIELFSVGQGPAKTMEEASKRSYQFWDT	K	A	I	A	K	T	2	0	0	0	0	1	1	2	0	1	1	1	0	1	1	1	0	0	0	1	0	0	13	0	1315.71	Q3UJC3;O70310	Q3UJC3	95	107	Nmt1	Glycylpeptide N-tetradecanoyltransferase;Glycylpeptide N-tetradecanoyltransferase 1	yes	no	2	9.6624e-06	113.22	By MS/MS	By MS/MS	By MS/MS	By MS/MS	By MS/MS
AIELNPANAVYFCNR	MKLENFEAAVHLYGKAIELNPANAVYFCNR	AIELNPANAVYFCNRAAAYSKLGNYVGAVQ	K	A	I	N	R	A	3	1	3	0	1	0	1	0	0	1	1	0	0	1	1	0	0	0	1	1	0	0	15	0	1737.85	A0A1W2P6P1;Q3TN35;Q8BJU0;A0A1W2P7I5	A0A1W2P6P1	117	131	Sgta	Small glutamine-rich tetratricopeptide repeat-containing protein alpha	yes	no	2	1.7152e-11	131.28	By MS/MS	By MS/MS	By MS/MS	By MS/MS	By MS/MS
AIENCEYAFNLK	RLWRWPDLHSHHELKAIENCEYAFNLKKDE	ELKAIENCEYAFNLKKDEVCVNPYHYQRVE	K	A	I	L	K	K	2	0	2	0	1	0	2	0	0	1	1	1	0	1	0	0	0	0	1	0	0	0	12	0	1457.69	E9Q3M0;Q62432;E9Q5P9;E9PXA8	E9Q3M0	115	126	Smad2	Mothers against decapentaplegic homolog;Mothers against decapentaplegic homolog 2	yes	no	2	0.097458	44.309	By matching	By matching	By matching	By matching	By matching
AIENIDTLTNLESLFLGK	LHQLQMLELGSNRIRAIENIDTLTNLESLF	NIDTLTNLESLFLGKNKITKLQNLDALTNL	R	A	I	G	K	N	1	0	2	1	0	0	2	1	0	2	4	1	0	1	0	1	2	0	0	0	0	0	18	0	1990.06	Q3UM45	Q3UM45	201	218	Ppp1r7	Protein phosphatase 1 regulatory subunit 7	yes	yes	2	0.044843	60.345	By matching	By matching	By matching	By matching	By MS/MS
AIEPPPLDAVIEAEHTLR	IKLLRLGGIGQFLAKAIEPPPLDAVIEAEH	PPPLDAVIEAEHTLRELDALDANDELTPLG	K	A	I	L	R	E	3	1	0	1	0	0	3	0	1	2	2	0	0	0	3	0	1	0	0	1	0	0	18	0	1970.05	E9QNN1;A0A087WPL5	E9QNN1	823	840	Dhx9		yes	no	2;3	1.9321e-16	133.86	By MS/MS	By MS/MS	By MS/MS	By MS/MS	By MS/MS
AIEQADLLQEEDESPR	MGGDVQDTSKKSVLKAIEQADLLQEEDESP	IEQADLLQEEDESPRSVLEEMGLA______	K	A	I	P	R	S	2	1	0	2	0	2	4	0	0	1	2	0	0	0	1	1	0	0	0	0	0	0	16	0	1841.86	P61967	P61967	134	149	Ap1s1	AP-1 complex subunit sigma-1A	yes	yes	2	1.1289e-20	163.99	By matching	By matching	By MS/MS	By matching	By MS/MS
AIETYQEAADLPDAPTDLVK	DDLAEKQRSNEVLRRAIETYQEAADLPDAP	QEAADLPDAPTDLVKLSLKRRSERQQFLGH	R	A	I	V	K	L	4	0	0	3	0	1	2	0	0	1	2	1	0	0	2	0	2	0	1	1	0	0	20	0	2159.06	Q8CBM2;Q9EQ66;A2AL85;Q8BSY0;Q8BQK0	Q8CBM2	301	320	Asph;ASPH	Aspartyl/asparaginyl beta-hydroxylase	yes	no	2	3.2132e-09	98.531		By MS/MS	By matching	By MS/MS
AIEVLQSSGLPVDGFYTQEVR	LTGPPGVGKTTLIQKAIEVLQSSGLPVDGF	SSGLPVDGFYTQEVRQEGKRIGFDVVTLSG	K	A	I	V	R	Q	1	1	0	1	0	2	2	2	0	1	2	0	0	1	1	2	1	0	1	3	0	0	21	0	2307.17	Q8C373;D3YXL1;Q9CX79;Q9CQA9	Q8C373	22	42	Ntpcr	Cancer-related nucleoside-triphosphatase homolog	yes	no	2	0.0012844	38.787	By MS/MS			By matching
AIFAGYK	______________________________	MSGRLWCKAIFAGYKRGLRNQRERTALLKI	K	A	I	Y	K	R	2	0	0	0	0	0	0	1	0	1	0	1	0	1	0	0	0	0	1	0	0	0	7	0	768.417	Q9DC85;Q8BQV7;Q6ZWX1;O55142	Q9DC85	9	15	Rpl35a	60S ribosomal protein L35a	yes	no	1	0.029386	74.832	By MS/MS	By matching	By MS/MS		By matching
AIFASGSPFDPVTLPDGR	AECSAEQCYKVTKGRAIFASGSPFDPVTLP	ASGSPFDPVTLPDGRTLFPGQGNNSYVFPG	R	A	I	G	R	T	2	1	0	2	0	0	0	2	0	1	1	0	0	2	3	2	1	0	0	1	0	0	18	0	1845.93	P06801;Q3TQP6;Q921S3;Q99LF5;Q61829	P06801	428	445	Me1	NADP-dependent malic enzyme;Malic enzyme	yes	no	2	2.6426e-09	120.87	By MS/MS	By MS/MS	By MS/MS	By matching	By MS/MS
AIFLADGK	VAEREKAHEGARPMRAIFLADGKVFTTGFS	EGARPMRAIFLADGKVFTTGFSRMSERQLA	R	A	I	G	K	V	2	0	0	1	0	0	0	1	0	1	1	1	0	1	0	0	0	0	0	0	0	0	8	0	833.465	A2RS22;Q9WUM3;A0A494B9Y4	A2RS22	226	233	Coro1b	Coronin;Coronin-1B	yes	no	2	0.0037594	107.59	By MS/MS	By MS/MS	By MS/MS	By MS/MS	By MS/MS
AIFLADGNVFTTGFSR	VAEKEKAHEGARPMRAIFLADGNVFTTGFS	IFLADGNVFTTGFSRMSERQLALWNPKNMQ	R	A	I	S	R	M	2	1	1	1	0	0	0	2	0	1	1	0	0	3	0	1	2	0	0	1	0	0	16	0	1714.87	Q5PPQ7;Q3TEU8;Q9WUM4;Q3TF74	Q5PPQ7	224	239	Coro1c	Coronin;Coronin-1C	yes	no	2	1.5064e-08	107.85			By MS/MS		By MS/MS
AIFMIPTNPPPTFR	MAEGKPPYADIHPMRAIFMIPTNPPPTFRK	RAIFMIPTNPPPTFRKPELWSDDFTDFVKK	R	A	I	F	R	K	1	1	1	0	0	0	0	0	0	2	0	0	1	2	4	0	2	0	0	0	0	0	14	0	1600.84	A0A2I3BQE0;Q9JI10;Q9CW82;Q9JI11	A0A2I3BQE0	227	240	Stk3;Stk4	Serine/threonine-protein kinase 3;Serine/threonine-protein kinase 3 36kDa subunit;Serine/threonine-protein kinase 3 20kDa subunit;Serine/threonine-protein kinase 4;Serine/threonine-protein kinase 4 37kDa subunit;Serine/threonine-protein kinase 4 18kDa subunit	yes	no	2	0.00065257	57.347	By matching	By matching	By MS/MS		By matching
AIFQAIAAK	SLMPGGNKEAWPHIKAIFQAIAAKVGTGEP	AWPHIKAIFQAIAAKVGTGEPCCDWVGDEG	K	A	I	A	K	V	4	0	0	0	0	1	0	0	0	2	0	1	0	1	0	0	0	0	0	0	0	0	9	0	931.549	Q91V28;Q9DCD0;Q3UAG2;Q91YT9	Q91V28	155	163	Pgd	6-phosphogluconate dehydrogenase, decarboxylating	yes	no	2	5.3815e-05	104.21		By MS/MS	By MS/MS	By MS/MS
AIFTGHSAVVEDVAWHLLHESLFGSVADDQK	DINAGPKEGKIVDAKAIFTGHSAVVEDVAW	LLHESLFGSVADDQKLMIWDTRSNTTSKPS	K	A	I	Q	K	L	4	0	0	3	0	1	2	2	3	1	3	1	0	2	0	3	1	1	0	4	0	0	31	0	3377.67	A2AFJ1;Q60973;A2AFI9;Q8C5H3;Q3UJI2;Q3UX53	A2AFJ1	211	241	Rbbp7	Histone-binding protein RBBP7	yes	no	3;5	9.0645e-08	56.914	By MS/MS		By matching		By matching
AIFTTGQGASAVGLTAYVQR	AKSQFLKYIEKVSSRAIFTTGQGASAVGLT	GQGASAVGLTAYVQRHPVSREWTLEAGALV	R	A	I	Q	R	H	4	1	0	0	0	2	0	3	0	1	1	0	0	1	0	1	3	0	1	2	0	0	20	0	2010.05	Q3UK39;Q3UJN1;P97310	Q3UK39	543	562	Mcm2	DNA helicase;DNA replication licensing factor MCM2	yes	no	2	0.061709	18.829
AIGAVPLIQGEYMIPCEK	SLLVGPVEEVKELQKAIGAVPLIQGEYMIP	AVPLIQGEYMIPCEKVSSLPTVYLKLGGKN	K	A	I	E	K	V	2	0	0	0	1	1	2	2	0	3	1	1	1	0	2	0	0	0	1	1	0	0	18	0	1975.02	Q3UCD9;Q3U7P0;Q3U651;Q3TWR6;Q3TWD0;Q8C243;P18242;Q3U7I9;F8WIR1;Q3U8W5;Q3TXL5;Q3UCW4;Q3UC89;Q3UAQ1;F6Y6L6;Q3TIR0;Q8VCK2;A0A1B0GT66	Q3UCD9	312	329	Ctsd	Cathepsin D	yes	no	2;3	1.9741e-26	155.86	By MS/MS	By MS/MS	By MS/MS	By MS/MS	By MS/MS
AIGDVFQKPYVSGEADAASR	LMDCWRVNGTLAVSRAIGDVFQKPYVSGEA	FQKPYVSGEADAASRELTGSEDYLLLACDG	R	A	I	S	R	E	4	1	0	2	0	1	1	2	0	1	0	1	0	1	1	2	0	0	1	2	0	0	20	1	2080.02	Q8CGA0	Q8CGA0	324	343	Ppm1f	Protein phosphatase 1F	yes	yes	3	0.0011484	30.969		By MS/MS	By MS/MS	By MS/MS	By MS/MS
AIGGIILTASHNPGGPNGDFGIK	ILSTPAVSCIIRKIKAIGGIILTASHNPGG	ASHNPGGPNGDFGIKFNISNGGPAPEAITD	K	A	I	I	K	F	2	0	2	1	0	0	0	6	1	4	1	1	0	1	2	1	1	0	0	0	0	0	23	0	2205.15	Q5RJV4;Q7TNU0;Q66JR7;Q9D0F9;Q3U6X6;A2CEK3	Q5RJV4	108	130	Pgm2;Pgm1	Phosphoglucomutase-1	yes	no	2;3	4.7623e-23	102.6	By MS/MS	By MS/MS	By MS/MS	By MS/MS	By MS/MS
AIGIDPGYSK	SKLGNYVGAVQDCERAIGIDPGYSKAYGRM	QDCERAIGIDPGYSKAYGRMGLALSSLNKH	R	A	I	S	K	A	1	0	0	1	0	0	0	2	0	2	0	1	0	0	1	1	0	0	1	0	0	0	10	0	1019.53	A0A1W2P6P1;Q3TN35;Q8BJU0;A0A1W2P7I5	A0A1W2P6P1	151	160	Sgta	Small glutamine-rich tetratricopeptide repeat-containing protein alpha	yes	no	2	0.015471	55.235
AIGNIVTGTDEQTQK	LLGATELPIVTPALRAIGNIVTGTDEQTQK	AIGNIVTGTDEQTQKVIDAGALAVFPSLLT	R	A	I	Q	K	V	1	0	1	1	0	2	1	2	0	2	0	1	0	0	0	0	3	0	0	1	0	0	15	0	1573.79	Q641N9;Q52L97;P52293	Q641N9	228	242	Kpna2	Importin subunit alpha;Importin subunit alpha-1	yes	no	2	0.0031953	58.511		By MS/MS	By MS/MS	By matching
AIGPHDVLATLLNNLK	AIRRATVNTFGYIAKAIGPHDVLATLLNNL	IGPHDVLATLLNNLKVQERQNRVCTTVAIA	K	A	I	L	K	V	2	0	2	1	0	0	0	1	1	1	4	1	0	0	1	0	1	0	0	1	0	0	16	0	1687.96	G5E866;Q99NB9	G5E866	1087	1102	Sf3b1	Splicing factor 3B subunit 1	yes	no	3	2.5185e-09	91.441	By MS/MS	By MS/MS	By MS/MS	By MS/MS	By MS/MS
AIGSASEGAQSSLQEVYHK	FHMDPSGTFVQCDARAIGSASEGAQSSLQE	ASEGAQSSLQEVYHKSMTLKEAIKSSLIIL	R	A	I	H	K	S	3	0	0	0	0	2	2	2	1	1	1	1	0	0	0	4	0	0	1	1	0	0	19	0	1960.95	Q3UPK6;Q3TUX3;Q3TUI9;Q9Z2U1	Q3UPK6	169	187	Psma5	Proteasome subunit alpha type;Proteasome subunit alpha type-5	yes	no	2;3	8.5237e-76	210.91	By MS/MS	By MS/MS	By MS/MS	By MS/MS	By MS/MS
AIGTEPDSDVLSEIMHSFAK	YLTQMWHFMCDALIKAIGTEPDSDVLSEIM	PDSDVLSEIMHSFAKCIEVMGDGCLNNEHF	K	A	I	A	K	C	2	0	0	2	0	0	2	1	1	2	1	1	1	1	1	3	1	0	0	1	0	0	20	0	2146.03	Q8BKC5;Q3TT04;Q7TN23;Q6NZC1	Q8BKC5	756	775	Ipo5	Importin-5	yes	no	3	0.0011482	38.453	By matching	By matching	By matching	By matching	By matching
AIGVLTSGGDAQGMNAAVR	ATVDLEKLRMSGAGKAIGVLTSGGDAQGMN	LTSGGDAQGMNAAVRAVTRMGIYVGAKVFL	K	A	I	V	R	A	4	1	1	1	0	1	0	4	0	1	1	0	1	0	0	1	1	0	0	2	0	0	19	0	1786.9	P12382;Q8C605;Q9WUA3;Q9D255	P12382	17	35	Pfkl;Pfkp	ATP-dependent 6-phosphofructokinase, liver type;ATP-dependent 6-phosphofructokinase;ATP-dependent 6-phosphofructokinase, platelet type	no	no	2	5.4393e-09	97.953	By MS/MS	By matching		By MS/MS	By MS/MS
AIHMALDCCGIAGPLEQFISDTCPK	QKLRSKDEPQRETLKAIHMALDCCGIAGPL	IAGPLEQFISDTCPKKQLLESFQVKPCPEA	K	A	I	P	K	K	3	0	0	2	3	1	1	2	1	3	2	1	1	1	2	1	1	0	0	0	0	0	25	0	2764.29	P40240	P40240	143	167	Cd9	CD9 antigen	yes	yes	3	0.00036465	56.72		By MS/MS	By MS/MS		By matching
AIIASNIMYIVGQYPR	DLLGLCEQKRGKDNKAIIASNIMYIVGQYP	IIASNIMYIVGQYPRFLRAHWKFLKTVVNK	K	A	I	P	R	F	2	1	1	0	0	1	0	1	0	4	0	0	1	0	1	1	0	0	2	1	0	0	16	0	1807.97	Q6P5F9;Q921J0;F6YA11	Q6P5F9	538	553	Xpo1	Exportin-1	yes	no	2;3	0.002092	69.721	By MS/MS	By MS/MS	By matching	By MS/MS	By MS/MS
AIIDLFHNSIAEVENEELR	PVCPSLQHIARLRGRAIIDLFHNSIAEVEN	LFHNSIAEVENEELRHLLWSSVVFYQTPGL	R	A	I	L	R	H	2	1	2	1	0	0	4	0	1	3	2	0	0	1	0	1	0	0	0	1	0	0	19	0	2211.12	Q80TM9;B7ZN33	Q80TM9	1230	1248	Nisch	Nischarin	yes	no	3	0.089899	5.6692		By matching	By matching	By matching	By matching
AIIEEMLGVLEQAEGDISCCR	LGKPYNADQLGRALRAIIEEMLGVLEQAEG	LGVLEQAEGDISCCRQL_____________	R	A	I	C	R	Q	2	1	0	1	2	1	4	2	0	3	2	0	1	0	0	1	0	0	0	1	0	0	21	0	2366.12	Q9ESW8	Q9ESW8	187	207	Pgpep1	Pyroglutamyl-peptidase 1	yes	yes	2;3	1.3511e-06	56.719	By MS/MS	By matching	By matching	By MS/MS	By matching
AIIEEYLHLNDMK	PKAALSVDEVEKKSKAIIEEYLHLNDMKEA	SKAIIEEYLHLNDMKEAVQCVQELASPSLL	K	A	I	M	K	E	1	0	1	1	0	0	2	0	1	2	2	1	1	0	0	0	0	0	1	0	0	0	13	0	1587.8	E9PVC6;E9Q9E1;E9PVC5;Q6NZJ6;A0A0J9YUS5;Q6PD42;Q8K0J8;Q8R2V4	E9PVC6	1201	1213	Eif4g1	Eukaryotic translation initiation factor 4 gamma 1	yes	no	3	0.00093615	47.666	By MS/MS	By matching	By matching		By MS/MS
AIIIFVPVPQLK	NITAAKEIEVGGGRKAIIIFVPVPQLKSFQ	GRKAIIIFVPVPQLKSFQKIQVRLVRELEK	K	A	I	L	K	S	1	0	0	0	0	1	0	0	0	3	1	1	0	1	2	0	0	0	0	2	0	0	12	0	1336.85	Q4FZE6;P62082	Q4FZE6	59	70	Rps7	40S ribosomal protein S7	yes	no	1;2;3	2.5783e-05	111.04	By MS/MS	By MS/MS	By MS/MS	By MS/MS	By MS/MS
AIIKPQYVDQIPK	ELQNYFTKILEDDLKAIIKPQYVDQIPKAA	LKAIIKPQYVDQIPKAAKGTVGSILDRKDE	K	A	I	P	K	A	1	0	0	1	0	2	0	0	0	3	0	2	0	0	2	0	0	0	1	1	0	0	13	1	1511.87	Q6NXX7;Q3UHY8;Q3TIU8;P61222;Q3TJM9	Q6NXX7	142	154	Abce1	ATP-binding cassette sub-family E member 1	yes	no	3	0.0012154	43.03	By matching	By matching	By matching		By matching
AIINLAVYGK	REIKEEIANYEDVAKAIINLAVYGKYQNRS	EDVAKAIINLAVYGKYQNRSYERLGLLVDT	K	A	I	G	K	Y	2	0	1	0	0	0	0	1	0	2	1	1	0	0	0	0	0	0	1	1	0	0	10	0	1060.63	Q9WVJ3;A0A2I3BS14;A0A2I3BPG0	Q9WVJ3	47	56	Cpq	Carboxypeptidase Q	yes	no	1;2	0.00011749	112.17	By MS/MS	By MS/MS	By MS/MS	By MS/MS	By MS/MS
AILAELTGR	YRAHGFTFTRGLPVRAILAELTGRRGGCAK	RGLPVRAILAELTGRRGGCAKGKGGSMHMY	R	A	I	G	R	R	2	1	0	0	0	0	1	1	0	1	2	0	0	0	0	0	1	0	0	0	0	0	9	0	942.55	Q3UFJ3;P35486	Q3UFJ3	133	141	Pdha1	Pyruvate dehydrogenase E1 component subunit alpha;Pyruvate dehydrogenase E1 component subunit alpha, somatic form, mitochondrial	yes	no	2	3.5023e-05	109.86		By MS/MS	By MS/MS	By MS/MS	By MS/MS
AILCLLLGGVER	RSLAPSIHGHDYVKKAILCLLLGGVERELE	VKKAILCLLLGGVERELENGSHIRGDINIL	K	A	I	E	R	E	1	1	0	0	1	0	1	2	0	1	4	0	0	0	0	0	0	0	0	1	0	0	12	0	1299.76	Q3UZH2;Q3ULD6;Q3UI57;P25206	Q3UZH2	316	327	Mcm3	DNA helicase;DNA replication licensing factor MCM3	yes	no	2	0.00235	62.303	By matching	By MS/MS	By matching	By matching	By matching
AILDDLLK	QGSFEELCRNKDINKAILDDLLKLGKEAGL	RNKDINKAILDDLLKLGKEAGLKPFEQVKG	K	A	I	L	K	L	1	0	0	2	0	0	0	0	0	1	3	1	0	0	0	0	0	0	0	0	0	0	8	0	899.533	D3Z041;P41216	D3Z041	634	641	Acsl1	Long-chain-fatty-acid--CoA ligase 1	yes	no	2	0.0042402	68.915	By matching	By matching	By matching	By matching	By matching
AILDEVTHVQDLFLR	TAIARCFPKPYNSSRAILDEVTHVQDLFLR	AILDEVTHVQDLFLRGAPIRTNIARNLALK	R	A	I	L	R	G	1	1	0	2	0	1	1	0	1	1	3	0	0	1	0	0	1	0	0	2	0	0	15	0	1767.95	A0A171EBL2;E9Q555	A0A171EBL2	2680	2694	Rnf213	E3 ubiquitin-protein ligase RNF213	yes	no	3	6.1696e-07	101.36	By matching	By matching	By matching	By matching	By matching
AILENYISALNTLWHPECFVCR	DYFDMFAPKCGGCARAILENYISALNTLWH	SALNTLWHPECFVCRECFTPFVNGSFFEHD	R	A	I	C	R	E	2	1	2	0	2	0	2	0	1	2	3	0	0	1	1	1	1	1	1	1	0	0	22	0	2679.32	F8VQ28;A0A1D5RMM8;Q8VI36;Q3UG90;Q99LE7;A0A0J9YV30	F8VQ28	482	503	Pxn	Paxillin	yes	no	3	0.065568	9.7552
AILFAVVAR	______________________________	______________________________	M	A	I	A	R	G	3	1	0	0	0	0	0	0	0	1	1	0	0	1	0	0	0	0	0	2	0	0	9	0	958.596	P70280	P70280	2	10	Vamp7	Vesicle-associated membrane protein 7	yes	yes	2	0.0022916	62.717	By MS/MS	By MS/MS	By matching	By matching	By MS/MS
AILILDNDGDR	______________________________	YTVKAILILDNDGDRLFAKYYDDTYPSVKE	K	A	I	D	R	L	1	1	1	3	0	0	0	1	0	2	2	0	0	0	0	0	0	0	0	0	0	0	11	0	1213.63	Q542M2;P61924;A0A2R8VJV3;Q8R3M1	Q542M2	15	25	Copz1	Coatomer subunit zeta-1	yes	no	2	0.010872	55.064	By matching	By matching	By matching	By matching	By matching
AILILDNDGDRLFAK	______________________________	AILILDNDGDRLFAKYYDDTYPSVKEQKAF	K	A	I	A	K	Y	2	1	1	3	0	0	0	1	0	2	3	1	0	1	0	0	0	0	0	0	0	0	15	1	1672.91	Q542M2;P61924;A0A2R8VJV3;Q8R3M1	Q542M2	15	29	Copz1	Coatomer subunit zeta-1	yes	no	3	0.078915	37.092	By MS/MS	By matching	By matching		By matching
AILPCIK	IYAYGFEKPSAIQQRAILPCIKGYDVIAQA	KPSAIQQRAILPCIKGYDVIAQAQSGTGKT	R	A	I	I	K	G	1	0	0	0	1	0	0	0	0	2	1	1	0	0	1	0	0	0	0	0	0	0	7	0	800.483	Q4FZL1;Q5F2A7;P60843;Q3UXC2;Q3TGK7;Q3TFG3;Q3TLL6;Q78WR5;Q3TSJ4	Q4FZL1	61	67	Eif4a1	Eukaryotic initiation factor 4A-I	yes	no	2	0.015529	59.641	By MS/MS	By MS/MS	By MS/MS	By MS/MS	By MS/MS
AILPCQDTPSVK	QHPYLFSQCQAIHCRAILPCQDTPSVKLTY	HCRAILPCQDTPSVKLTYTAEVSVPKELVA	R	A	I	V	K	L	1	0	0	1	1	1	0	0	0	1	1	1	0	0	2	1	1	0	0	1	0	0	12	0	1314.69	P24527	P24527	143	154	Lta4h	Leukotriene A-4 hydrolase	yes	yes	2	1.8782e-05	116.52	By MS/MS	By MS/MS	By MS/MS	By MS/MS	By MS/MS
AILSTKPPGTFLLR	NEGYIMGFISKERERAILSTKPPGTFLLRF	RAILSTKPPGTFLLRFSESSKEGGVTFTWV	R	A	I	L	R	F	1	1	0	0	0	0	0	1	0	1	3	1	0	1	2	1	2	0	0	0	0	0	14	1	1512.9	Q6GU23;Q3ULI4;Q3U5Q4;P42227;B7ZC18;Q8CFJ6	Q6GU23	596	609	Stat3	Signal transducer and activator of transcription;Signal transducer and activator of transcription 3	yes	no	3	0.034972	38.3	By matching	By MS/MS	By MS/MS	By MS/MS	By MS/MS
AILSYLAAK	VPLVEIDGMMLTQTRAILSYLAAKYNLYGK	MLTQTRAILSYLAAKYNLYGKDLKERVRID	R	A	I	A	K	Y	3	0	0	0	0	0	0	0	0	1	2	1	0	0	0	1	0	0	1	0	0	0	9	0	948.564	P24472;A0A1L1SS61	P24472	70	78	Gsta4	Glutathione S-transferase A4	yes	no	2	0.0010962	70.69	By MS/MS	By MS/MS	By MS/MS	By matching	By MS/MS
AILTPNHVEFSR	WLVAQQPALIHSYHKAILTPNHVEFSRLWE	YHKAILTPNHVEFSRLWEAVLSSPMDSNDL	K	A	I	S	R	L	1	1	1	0	0	0	1	0	1	1	1	0	0	1	1	1	1	0	0	1	0	0	12	0	1382.73	J3QMM7;K3W4M4;Q9CZ42;J3QN06	J3QMM7	181	192	Carkd	ATP-dependent (S)-NAD(P)H-hydrate dehydratase	yes	no	3	0.003302	51.211	By matching			By matching	By MS/MS
AILVDLEPGTMDSVR	SVYYNEATGGKYVPRAILVDLEPGTMDSVR	AILVDLEPGTMDSVRSGPFGQIFRPDNFVF	R	A	I	V	R	S	1	1	0	2	0	0	1	1	0	1	2	0	1	0	1	1	1	0	0	2	0	0	15	0	1614.83	P99024;Q7TMM9	P99024	63	77	Tubb5;Tubb2a	Tubulin beta-5 chain;Tubulin beta-2A chain	no	no	2;3	4.8187e-35	189.13	By MS/MS	By MS/MS	By MS/MS	By MS/MS	By MS/MS
AILVVFANK	KSELVAMLEEEELRKAILVVFANKQDMEQA	EEELRKAILVVFANKQDMEQAMTPSEMANA	K	A	I	N	K	Q	2	0	1	0	0	0	0	0	0	1	1	1	0	1	0	0	0	0	0	2	0	0	9	0	973.596	Q3TIR2;Q14AC7;P61211;F8WIB1	Q3TIR2	119	127	Arl1	ADP-ribosylation factor-like protein 1	yes	no	2	0.00079558	101.21	By matching	By matching	By matching	By matching	By matching
AIMNLDVEQYR	RSTKLIHGGVRYLQKAIMNLDVEQYRMVKE	YLQKAIMNLDVEQYRMVKEALHERANLLEI	K	A	I	Y	R	M	1	1	1	1	0	1	1	0	0	1	1	0	1	0	0	0	0	0	1	1	0	0	11	0	1350.66	A2AQR0;Q64521	A2AQR0	125	135	Gpd2	Glycerol-3-phosphate dehydrogenase;Glycerol-3-phosphate dehydrogenase, mitochondrial	yes	no	2	0.044635	43.308	By MS/MS				By MS/MS
AIMTYVSSFYHAFSGAQK	LDAEDIVGTARPDEKAIMTYVSSFYHAFSG	TYVSSFYHAFSGAQKAETAANRICKVLAVN	K	A	I	Q	K	A	3	0	0	0	0	1	0	1	1	1	0	1	1	2	0	3	1	0	2	1	0	0	18	0	2006.96	A1BN54;Q3ULT2;P57780;Q3UDJ7;A0A1L1SV25;Q1A602;D3Z0L8;Q7TPR4	Q7TPR4	237	254	Actn1;Actn4	Alpha-actinin-4;Alpha-actinin-1	no	no	2;3	7.2525e-27	162.41	By MS/MS	By MS/MS	By MS/MS	By MS/MS	By MS/MS
AINFNFGYAK	FPPEPNGILHIGHAKAINFNFGYAKANNGI	IGHAKAINFNFGYAKANNGICFLRFDDTNP	K	A	I	A	K	A	2	0	2	0	0	0	0	1	0	1	0	1	0	2	0	0	0	0	1	0	0	0	10	0	1143.57	D3Z158;Q8BML9;Q3TIN2;Q8R1V9;A0A140LIZ4	D3Z158	259	268	Qars		yes	no	2	0.014218	56.177	By matching				By MS/MS
AINQGGLTSVAVR	FSPEGRLYQVEYAFKAINQGGLTSVAVRGK	FKAINQGGLTSVAVRGKDCAVIVTQKKVPD	K	A	I	V	R	G	2	1	1	0	0	1	0	2	0	1	1	0	0	0	0	1	1	0	0	2	0	0	13	0	1284.71	Q9QUM9;E0CXB1	Q9QUM9	31	43	Psma6	Proteasome subunit alpha type-6	yes	no	2	0.00083993	99.53	By matching	By MS/MS	By MS/MS	By MS/MS	By MS/MS
AINQIAAALFTIHK	PAIEGHCNNIHCLAKAINQIAAALFTIHKG	KAINQIAAALFTIHKGSIEDRLKEFLALAS	K	A	I	H	K	G	4	0	1	0	0	1	0	0	1	3	1	1	0	1	0	0	1	0	0	0	0	0	14	0	1509.87	A1L0U6;A2AS98;P28660	A1L0U6	1040	1053	Nckap1	Nck-associated protein 1	yes	no	3	0.0050607	29.981		By matching	By matching	By matching	By matching
AINQQTGAFVEISR	HKCGLVIGRGGENVKAINQQTGAFVEISRQ	KAINQQTGAFVEISRQLPPNGDPNFKLFVI	K	A	I	S	R	Q	2	1	1	0	0	2	1	1	0	2	0	0	0	1	0	1	1	0	0	1	0	0	14	0	1532.79	A0A3B2WCD8;Q3U0V1;A0A3B2W465	A0A3B2WCD8	450	463	Khsrp	Far upstream element-binding protein 2	yes	no	2	8.3493e-22	174.42	By MS/MS	By MS/MS	By MS/MS	By MS/MS	By MS/MS
AINVFISANR	KSFSDTLKTYFKDGKAINVFISANRLIHQT	FKDGKAINVFISANRLIHQTNLILQTFKTV	K	A	I	N	R	L	2	1	2	0	0	0	0	0	0	2	0	0	0	1	0	1	0	0	0	1	0	0	10	0	1103.61	Q8VE70;F8WI55	Q8VE70	187	196	Pdcd10	Programmed cell death protein 10	yes	no	2	0.024028	48.794
AINVLLEGNPDTHSWEMVGK	ECVIALHDCNGDVNRAINVLLEGNPDTHSW	LEGNPDTHSWEMVGKKKGVSGQKDGGQTES	R	A	I	G	K	K	1	0	2	1	0	0	2	2	1	1	2	1	1	0	1	1	1	1	0	2	0	0	20	0	2209.08	A0A0H2UH17;A0A0G2JDV6;Q80X50;Q812D4;Q812D5;A0A0G2JG47	A0A0H2UH17	82	101	Ubap2l;lig-2a	Ubiquitin-associated protein 2-like	yes	no	3	0.00022639	71.601	By matching	By matching	By matching	By matching
AINWPEDIVFPALDILR	SSEKPTAQQLQILWKAINWPEDIVFPALDI	NWPEDIVFPALDILRLSIKHPNVNENFCNE	K	A	I	L	R	L	2	1	1	2	0	0	1	0	0	3	2	0	0	1	2	0	0	1	0	1	0	0	17	0	1981.07	P27612	P27612	602	618	Plaa	Phospholipase A-2-activating protein	yes	yes	2	4.9523e-05	77.305	By matching	By MS/MS	By MS/MS	By matching	By MS/MS
AIPDLTAPVAAVQAAVSNLVR	SHLVIMHEEGEVDGKAIPDLTAPVAAVQAA	APVAAVQAAVSNLVRVGKETVQTTEDQILK	K	A	I	V	R	V	6	1	1	1	0	1	0	0	0	1	2	0	0	0	2	1	1	0	0	4	0	0	21	0	2075.17	Q64727	Q64727	36	56	Vcl	Vinculin	yes	yes	2;3	1.9856e-51	180.06	By MS/MS	By MS/MS	By MS/MS	By MS/MS	By MS/MS
AIPGEAGDAAILPSLSQEGQEK	YAQASERGRQVTQFRAIPGEAGDAAILPSL	DAAILPSLSQEGQEKVLDRLDFVLTSLMAL	R	A	I	E	K	V	4	0	0	1	0	2	3	3	0	2	2	1	0	0	2	2	0	0	0	0	0	0	22	0	2180.1	Q3UJU9	Q3UJU9	68	89	Rmdn3	Regulator of microtubule dynamics protein 3	yes	yes	2	0.047517	27.649
AIPNNQVLGK	INEKPQVIADYESGRAIPNNQVLGKIERAI	YESGRAIPNNQVLGKIERAIGLKLRGKDIG	R	A	I	G	K	I	1	0	2	0	0	1	0	1	0	1	1	1	0	0	1	0	0	0	0	1	0	0	10	0	1052.6	Q9JMG1	Q9JMG1	114	123	Edf1	Endothelial differentiation-related factor 1	yes	yes	2	0.0047407	52.403	By matching	By matching	By matching	By matching	By MS/MS
AIPSLHGPLMVLNHVVR	LLIHMGLLKSEDKIKAIPSLHGPLMVLNHV	PSLHGPLMVLNHVVRQDYFPKALAPLLLAF	K	A	I	V	R	Q	1	1	1	0	0	0	0	1	2	1	3	0	1	0	2	1	0	0	0	3	0	0	17	0	1852.05	Q91YS2;Q7TMW1;Q6ZPH4;P46061;Q3ULJ9;Q8C2E3;Q9CW20	Q91YS2	533	549	Rangap1	Ran GTPase-activating protein 1	yes	no	4	0.077941	14.686	By matching
AIPTVNHSGTFSPQTPVPATVPVVDAR	QMNINIATWGRLVRRAIPTVNHSGTFSPQT	PQTPVPATVPVVDARIPDLAPPASDSTVTK	R	A	I	A	R	I	3	1	1	1	0	1	0	1	1	1	0	0	0	1	5	2	4	0	0	5	0	0	27	0	2757.45	G3UXH4;G3UZM9;Q8BWW9	G3UXH4	475	501	Pkn2	Serine/threonine-protein kinase N2	yes	no	3	0.0094231	31.384	By MS/MS	By MS/MS	By MS/MS	By MS/MS	By MS/MS
AIQAYGMKPHDIFEANDLFENGNMTQVQTTLVALAGLAK	SLNWPQLENIGNFIKAIQAYGMKPHDIFEA	TQVQTTLVALAGLAKTKGFHTTIDIGVKYA	K	A	I	A	K	T	6	0	3	2	0	3	2	3	1	2	4	2	2	2	1	0	3	0	1	2	0	0	39	1	4219.11	Q9DAW9	Q9DAW9	92	130	Cnn3	Calponin-3	yes	yes	3;4	8.8605e-39	121.85	By MS/MS	By MS/MS	By MS/MS	By matching	By MS/MS
AIQIMYQNLQQDGLENVHLEQVR	DTVGPRLSGSKNLEKAIQIMYQNLQQDGLE	LQQDGLENVHLEQVRIPHWERGEESAVMLE	K	A	I	V	R	I	1	1	2	1	0	5	2	1	1	2	3	0	1	0	0	0	0	0	1	2	0	0	23	0	2738.38	Q9WVJ3;A0A2I3BS14;A0A2I3BPG0	Q9WVJ3	85	107	Cpq	Carboxypeptidase Q	yes	no	2;3	3.1918e-75	196.55	By MS/MS	By MS/MS	By MS/MS	By MS/MS	By MS/MS
AIQLEYSEAR	NNEWARYLYYTGRIKAIQLEYSEARRTMTN	TGRIKAIQLEYSEARRTMTNALRKAPQHTA	K	A	I	A	R	R	2	1	0	0	0	1	2	0	0	1	1	0	0	0	0	1	0	0	1	0	0	0	10	0	1178.59	Q8BK46;P14685;Q3ULJ5;Q3U5M8;F7B7L8	Q8BK46	293	302	Psmd3	26S proteasome non-ATPase regulatory subunit 3	yes	no	2	0.00053018	78.516		By MS/MS	By MS/MS	By MS/MS
AIQLSGTEQLEALK	SHKDLAGKYRQILEKAIQLSGTEQLEALKA	KAIQLSGTEQLEALKAFVEAMVNENVSLVI	K	A	I	L	K	A	2	0	0	0	0	2	2	1	0	1	3	1	0	0	0	1	1	0	0	0	0	0	14	0	1499.82	Q14AI7;O88544;Q3TIJ1	Q14AI7	33	46	Cops4	COP9 signalosome complex subunit 4	yes	no	2	4.1725e-08	122.69		By MS/MS		By MS/MS	By MS/MS
AISAHFDDSSSSSLK	RNCFPKQTAAQVTLKAISAHFDDSSSSSLK	AISAHFDDSSSSSLKNVYFLLFDSESIGIY	K	A	I	L	K	N	2	0	0	2	0	0	0	0	1	1	1	1	0	1	0	6	0	0	0	0	0	0	15	0	1550.72	Q8CCK0;A0PJB8	Q8CCK0	333	347	H2afy2	Core histone macro-H2A.2	yes	no	2	0.09328	17.833
AISDELDHALNDMTSI	DDLEDELYAQKLKYKAISDELDHALNDMTS	ISDELDHALNDMTSI_______________	K	A	I	S	I	-	2	0	1	3	0	0	1	0	1	2	2	0	1	0	0	2	1	0	0	0	0	0	16	0	1743.8	Q8C7C3;E9Q7Q3;A0A0R4J1P2;P21107	Q8C7C3	233	248	Tpm3	Tropomyosin alpha-3 chain	yes	no	2	7.9168e-05	69.979	By MS/MS	By matching	By MS/MS	By MS/MS	By MS/MS
AISHEHSPSDLEAHFVPLVK	VEETVVRDKAVESLRAISHEHSPSDLEAHF	HSPSDLEAHFVPLVKRLAGGDWFTSRTSAC	R	A	I	V	K	R	2	0	0	1	0	0	2	0	3	1	2	1	0	1	2	3	0	0	0	2	0	0	20	0	2212.13	Q76MZ3;Q7TMX2;Q8C2E1	Q76MZ3	114	133	Ppp2r1a	Serine/threonine-protein phosphatase 2A 65 kDa regulatory subunit A alpha isoform	yes	no	2;3;4;5	1.4495e-19	122.01	By MS/MS	By MS/MS	By MS/MS	By MS/MS	By matching
AISLGHGHILVGTK	PGSKGLLLEDNPSIRAISLGHGHILVGTKN	RAISLGHGHILVGTKNGEILEVDKSGPITL	R	A	I	T	K	N	1	0	0	0	0	0	0	3	2	2	2	1	0	0	0	1	1	0	0	1	0	0	14	0	1401.81	B2RY88;A0A217FL67;Q8BQM8	B2RY88	924	937	Eml5	Echinoderm microtubule-associated protein-like 5	yes	no	2	0.0051076	44.203	By MS/MS	By MS/MS	By matching	By matching
AISPDKDNFHFEVK	QASTLYSNNITKLLKAISPDKDNFHFEVKD	KAISPDKDNFHFEVKDDFDFGTMSHVIRGT	K	A	I	V	K	D	1	0	1	2	0	0	1	0	1	1	0	2	0	2	1	1	0	0	0	1	0	0	14	1	1645.81	Q922E1;Q8C1W8;Q61941;Q3TWH2;Q3TGH1	Q922E1	398	411	Nnt	NAD(P) transhydrogenase, mitochondrial	yes	no	4	0.00022401	57.159	By MS/MS	By MS/MS	By MS/MS	By MS/MS	By MS/MS
AISSASSPQSPGDALR	WSDFPSWAMELLVEKAISSASSPQSPGDAL	ISSASSPQSPGDALRRVFECISSGIILKGS	K	A	I	L	R	R	3	1	0	1	0	1	0	1	0	1	1	0	0	0	2	5	0	0	0	0	0	0	16	0	1542.76	O88532;B2RUG7;F6QJP7	O88532	954	969	Zfr	Zinc finger RNA-binding protein	yes	no	2	0.0029828	43.628	By MS/MS	By MS/MS	By MS/MS	By MS/MS
AISSTEAVLNNR	EGALIQFATYEEAKKAISSTEAVLNNRFIK	AKKAISSTEAVLNNRFIKVYWHREGTTQQL	K	A	I	N	R	F	2	1	2	0	0	0	1	0	0	1	1	0	0	0	0	2	1	0	0	1	0	0	12	0	1273.66	E9PUF4;E9Q640;E9PYZ7;Q6NZN0;Q5SFM8	E9PUF4	586	597	Rbm26;Rbm27	RNA-binding protein 26;RNA-binding protein 27	yes	no	2	0.00044472	77.677	By MS/MS	By MS/MS	By MS/MS	By MS/MS	By matching
AISTLNGLR	GYGFVNYVTAKDAERAISTLNGLRLQSKTI	AKDAERAISTLNGLRLQSKTIKVSYARPSS	R	A	I	L	R	L	1	1	1	0	0	0	0	1	0	1	2	0	0	0	0	1	1	0	0	0	0	0	9	0	943.545	Q8BW03;Q8BM84;Q3UFF9;P70372;Q8BTQ1;Q8BVF8;Q3TT05	Q8BW03	77	85	Elavl1	ELAV-like protein;ELAV-like protein 1	yes	no	2	0.00088409	79.809	By MS/MS	By MS/MS	By MS/MS	By MS/MS	By MS/MS
AISVHSTPEGCSSACK	KIDVHRKENAGAAEKAISVHSTPEGCSSAC	ISVHSTPEGCSSACKMILEIMHKEAKDTKT	K	A	I	C	K	M	2	0	0	0	2	0	1	1	1	1	0	1	0	0	1	4	1	0	0	1	0	0	16	0	1663.75	O88477;A0A0H3XWX3	O88477	243	258	Igf2bp1	Insulin-like growth factor 2 mRNA-binding protein 1	yes	no	3	0.016477	25.866	By MS/MS	By MS/MS	By MS/MS		By MS/MS
AITDGQAGFGNDTLSK	AYSSSYGYPPSSLGRAITDGQAGFGNDTLS	ITDGQAGFGNDTLSKVPGISSIEQGMTGLK	R	A	I	S	K	V	2	0	1	2	0	1	0	3	0	1	1	1	0	1	0	1	2	0	0	0	0	0	16	0	1593.76	Q7TN20;Q8BYK6	Q7TN20	53	68	Ythdf3	YTH domain-containing family protein 3	yes	no	2	4.4603e-05	67.456	By MS/MS	By MS/MS	By MS/MS		By MS/MS
AITGASLADIMAK	EIQKKRTRRAVKFQRAITGASLADIMAKRN	QRAITGASLADIMAKRNQKPEVRKAQREKA	R	A	I	A	K	R	4	0	0	1	0	0	0	1	0	2	1	1	1	0	0	1	1	0	0	0	0	0	13	0	1260.67	Q3UW40;Q8BP67	Q3UW40	81	93	Rpl24	60S ribosomal protein L24	yes	no	1;2	3.1862e-21	172.27	By MS/MS	By MS/MS	By MS/MS	By MS/MS	By MS/MS
AITHLNNNFMFGQK	GAAMVEMADGYAVDRAITHLNNNFMFGQKM	RAITHLNNNFMFGQKMNVCVSKQPAIMPGQ	R	A	I	Q	K	M	1	0	3	0	0	1	0	1	1	1	1	1	1	2	0	0	1	0	0	0	0	0	14	0	1633.8	G5E924;Q3UMT7;Q8R081;G3UY38	G5E924	461	474	Hnrnpl	Heterogeneous nuclear ribonucleoprotein L	no	no	2;3	9.335e-59	244.27	By MS/MS	By MS/MS	By MS/MS	By MS/MS	By MS/MS
AITIAGIPQSIIECVK	QVQVAGDMLPNSTERAITIAGIPQSIIECV	ITIAGIPQSIIECVKQICVVMLESPPKGVT	R	A	I	V	K	Q	2	0	0	0	1	1	1	1	0	5	0	1	0	0	1	1	1	0	0	1	0	0	16	0	1698.96	A0A2R8VHP9;Q3TT81;A0A2R8VHN3;A0A2R8VKF0;A0A2R8VI15;B2M1R7;A0A2R8VI25;Q3TF69;A0A2R8W6L5;A0A2R8VI12;A0A2R8VHG2;A0A2R8VI71;A0A2R8VKN0;A0A2R8VI73;A0A2R8W6U6;Q61990	Q61990	145	160	Pcbp2	Poly(rC)-binding protein 2	no	no	2;3	1.2127e-15	173.11	By MS/MS	By MS/MS	By MS/MS	By MS/MS	By MS/MS
AITIAGVPQSVTECVK	QVQVAGDMLPNSTERAITIAGVPQSVTECV	ITIAGVPQSVTECVKQICLVMLETLSQSPQ	R	A	I	V	K	Q	2	0	0	0	1	1	1	1	0	2	0	1	0	0	1	1	2	0	0	3	0	0	16	0	1658.89	P60335	P60335	145	160	Pcbp1	Poly(rC)-binding protein 1	yes	yes	2	6.2247e-13	141.38	By MS/MS	By MS/MS	By MS/MS	By MS/MS	By MS/MS
AITVASQTNCPLYVTK	VLSRPEELEAEAVFRAITVASQTNCPLYVT	ITVASQTNCPLYVTKVMSKSAADLISQARK	R	A	I	T	K	V	2	0	1	0	1	1	0	0	0	1	1	1	0	0	1	1	3	0	1	2	0	0	16	0	1751.91	E9PWE8;Q3TT92;Q62188	E9PWE8	352	367	Dpysl3	Dihydropyrimidinase-related protein 3	yes	no	2	3.9062e-46	245.69	By MS/MS	By MS/MS	By MS/MS	By MS/MS	By MS/MS
AITVFSPDGHLFQVEYAQEAVKK	______________________________	GHLFQVEYAQEAVKKGSTAVGVRGKDIVVL	R	A	I	K	K	G	3	0	0	1	0	2	2	1	1	1	1	2	0	2	1	1	1	0	1	3	0	0	23	1	2576.33	Q542H2;Q3TN31;Q9Z2U0;A0A338P7D7;Q3UIT9;Q9CWH6;B7ZMS4;A0A3Q4L361;A0A3Q4EHS3;A0A3Q4EG42	Q542H2	6	28	Psma7;Psma8	Proteasome subunit alpha type;Proteasome subunit alpha type-7;Proteasome subunit alpha type-7-like	yes	no	3;4	3.5892e-11	101.29	By MS/MS	By MS/MS	By MS/MS	By MS/MS	By MS/MS
AIVAIENPADVSVISSR	INLKRTWEKLLLAARAIVAIENPADVSVIS	VAIENPADVSVISSRNTGQRAVLKFAAATG	R	A	I	S	R	N	3	1	1	1	0	0	1	0	0	3	0	0	0	0	1	3	0	0	0	3	0	0	17	0	1739.94	B2CY77;P14206;A0A1L1SUK3	B2CY77	64	80	Rpsa	40S ribosomal protein SA	yes	no	2;3	3.2473e-42	222.54	By MS/MS	By MS/MS	By MS/MS	By MS/MS	By MS/MS
AIVDALPPPCESACSLPTDVDK	TVSESPFKCDPDAAKAIVDALPPPCESACS	PPCESACSLPTDVDKWFHQQKN________	K	A	I	D	K	W	3	0	0	3	2	0	1	0	0	1	2	1	0	0	4	2	1	0	0	2	0	0	22	0	2328.12	Q4FK49;Q9D819;Q8BTY3;Q3UA53	Q4FK49	261	282	Ppa1	Inorganic pyrophosphatase	yes	no	2	0.023922	27.969
AIVDCGFEHPSEVQHECIPQAILGMDVLCQAK	SSGFRDFLLKPELLRAIVDCGFEHPSEVQH	IPQAILGMDVLCQAKSGMGKTAVFVLATLQ	R	A	I	A	K	S	3	0	0	2	3	3	3	2	2	3	2	1	1	1	2	1	0	0	0	3	0	0	32	0	3611.71	Q3UVN0;Q3T9L0;Q8VDW0;Q3U837;Q3TPL7;Q3TIE4;D6RHT5;Q9Z1N5;A0A1S6GWH2;Q3TB18	Q9Z1N5	59	90	Ddx39;Ddx39a;Ddx39b	ATP-dependent RNA helicase DDX39A;Spliceosome RNA helicase Ddx39b	no	no	3;4	3.1914e-18	95.212	By MS/MS	By MS/MS	By MS/MS	By MS/MS	By MS/MS
AIVDCIISIIEENSESK	LFTMLREEGGFEYKRAIVDCIISIIEENSE	VDCIISIIEENSESKETGLSHLCEFIEDCE	R	A	I	S	K	E	1	0	1	1	1	0	3	0	0	5	0	1	0	0	0	3	0	0	0	1	0	0	17	0	1905.96	Q9QZE5	Q9QZE5	416	432	Copg1	Coatomer subunit gamma-1	yes	yes	3	1.6551e-05	67.605	By MS/MS	By MS/MS	By MS/MS	By MS/MS	By MS/MS
AIVHAVGQELQVTGPFNLQLIAK	TPPQDITPKTLERIKAIVHAVGQELQVTGP	ELQVTGPFNLQLIAKDDQLKVIECNVRVSR	K	A	I	A	K	D	3	0	1	0	0	3	1	2	1	2	3	1	0	1	1	0	1	0	0	3	0	0	23	0	2445.37	E9QAI5;G3UWN2;B2RQC6;Q6P9L1	E9QAI5	1121	1143	Cad	CAD protein;Glutamine-dependent carbamoyl-phosphate synthase;Aspartate carbamoyltransferase;Dihydroorotase	yes	no	3	1.5765e-06	68.49	By MS/MS	By matching	By matching	By matching	By matching
AIVICPTDEDLKDR	AQRRKMRPFEGFQRKAIVICPTDEDLKDRT	KAIVICPTDEDLKDRTVKRTDEEGKDVPDH	K	A	I	D	R	T	1	1	0	3	1	0	1	0	0	2	1	1	0	0	1	0	1	0	0	1	0	0	14	1	1630.82	Q8VDM6	Q8VDM6	529	542	Hnrnpul1	Heterogeneous nuclear ribonucleoprotein U-like protein 1	yes	yes	3	0.00031015	67.275	By matching	By MS/MS	By matching	By matching	By matching
AIVQLVNK	NNHSHTAEQVTGGIKAIVQLVNKLQPQARV	QVTGGIKAIVQLVNKLQPQARVVVLGLLPR	K	A	I	N	K	L	1	0	1	0	0	1	0	0	0	1	1	1	0	0	0	0	0	0	0	2	0	0	8	0	883.549	Q3TJC2;Q61205;D3Z7E6;D3Z2X5;Q8CA83	Q3TJC2	120	127	Pafah1b3	Platelet-activating factor acetylhydrolase IB subunit gamma	yes	no	2	0.003794	80.294	By MS/MS	By MS/MS	By MS/MS	By MS/MS	By MS/MS
AIVVDPLNGWMYWTDWEEDPKDSR	QTRKTLIEGKMTHPRAIVVDPLNGWMYWTD	WMYWTDWEEDPKDSRRGRLERAWMDGSHRD	R	A	I	S	R	R	1	1	1	4	0	0	2	1	0	1	1	1	1	0	2	1	1	3	1	2	0	0	24	1	2921.33	A0A0R4J0I9;Q91ZX7;Q3U5J2	A0A0R4J0I9	653	676	Lrp1	Prolow-density lipoprotein receptor-related protein 1;Low-density lipoprotein receptor-related protein 1 85 kDa subunit;Low-density lipoprotein receptor-related protein 1 515 kDa subunit;Low-density lipoprotein receptor-related protein 1 intracellular domain	yes	no	3	0.00028949	32.702	By MS/MS		By MS/MS	By MS/MS
AIWAALQTQASSSAK	NPSQEISDSSTPIFRAIWAALQTQASSSAK	AIWAALQTQASSSAKNFITKMAKEETAEAL	R	A	I	A	K	N	5	0	0	0	0	2	0	0	0	1	1	1	0	0	0	3	1	1	0	0	0	0	15	0	1531.8	Q6P5E4;G3UYG7	Q6P5E4	813	827	Uggt1	UDP-glucose:glycoprotein glucosyltransferase 1	yes	no	2	0.00027549	63.408	By matching	By matching	By MS/MS
AIWNVINWENVTER	AYYLQYKNVRPDYLKAIWNVINWENVTERY	KAIWNVINWENVTERYTACKK_________	K	A	I	E	R	Y	1	1	3	0	0	0	2	0	0	2	0	0	0	0	0	0	1	2	0	2	0	0	14	0	1742.87	Q4FJX9;Q3U8W4;P09671;Q3TJA2	Q4FJX9	203	216	Sod2	Superoxide dismutase;Superoxide dismutase [Mn], mitochondrial	yes	no	2;3	2.7844e-15	186.74	By MS/MS	By MS/MS	By MS/MS	By MS/MS	By MS/MS
AIYDTPCIQAESDK	DQHEGSYLSICKHYRAIYDTPCIQAESDKW	RAIYDTPCIQAESDKWQQALKSVVLYVILA	R	A	I	D	K	W	2	0	0	2	1	1	1	0	0	2	0	1	0	0	1	1	1	0	1	0	0	0	14	0	1596.73	Q3U8F5;Q9D8W5;B1AT36;Q3TRH2	Q3U8F5	249	262	Psmd12	26S proteasome non-ATPase regulatory subunit 12	yes	no	2	0.083619	37.968	By MS/MS
AIYEVLFR	______________________________	MPLDRLRAIYEVLFREGVMVAKKDRRPRSL	R	A	I	F	R	E	1	1	0	0	0	0	1	0	0	1	1	0	0	1	0	0	0	0	1	1	0	0	8	0	1009.56	Q9QXS1;A0A0R4J218;Q499F9	Q9QXS1	14	21	Plec	Plectin	yes	no	2	0.024959	38.792	By MS/MS	By matching	By matching	By matching	By matching
AIYFDGDFGQIVR	LEGDFKGIIDLIEERAIYFDGDFGQIVRYD	ERAIYFDGDFGQIVRYDEIPAGLRAAAADH	R	A	I	V	R	Y	1	1	0	2	0	1	0	2	0	2	0	0	0	2	0	0	0	0	1	1	0	0	13	0	1499.74	Q8K0D5	Q8K0D5	223	235	Gfm1	Elongation factor G, mitochondrial	yes	yes	2	0.00069459	65.347	By MS/MS	By matching	By MS/MS	By matching	By MS/MS
AIYTPAQAQYPMTGFAPQAGLPSHSVQVADHFDGNSPR	LSQSNEGPLLAGRDRAIYTPAQAQYPMTGF	HSVQVADHFDGNSPRGSPMSSGGHPVDRNR	R	A	I	P	R	G	6	1	1	2	0	4	0	3	2	1	1	0	1	2	5	3	2	0	2	2	0	0	38	0	4025.91	A0A571BEI2;Q6PIU9	A0A571BEI2	365	402		Uncharacterized protein FLJ45252 homolog	yes	no	4	0.011185	23.925	By MS/MS	By MS/MS	By MS/MS	By MS/MS	By MS/MS
AKEVENEQTPVSEPEEEK	KKGSDQAGADASKEKAKEVENEQTPVSEPE	VENEQTPVSEPEEEKGSQPGPPVERQSTPR	K	A	K	E	K	G	1	0	1	0	0	1	7	0	0	0	0	2	0	0	2	1	1	0	0	2	0	0	18	1	2070.96	Q80UE3;B6ZHD0;O70318;Q3UNQ6;Q80UE5;Q80UE4;B6ZHC7;B6ZHC5;Q811B2;B6ZHC6;Q8C928;Q8CGJ6;A0A1W2P6I5;A0A1W2P7I4;A0A1W2P7H7;A0A1W2P896	Q80UE3	27	44	Epb4.1l2;Epb41l2	Band 4.1-like protein 2	yes	no	3	0.026707	32.091	By MS/MS	By MS/MS	By MS/MS	By matching	By MS/MS
AKPAAQSEEETATSPAASPTPQSAER	DAEEDAEAGPEPEVRAKPAAQSEEETATSP	ATSPAASPTPQSAERSPSQEPSAPGKAEAV	R	A	K	E	R	S	7	1	0	0	0	2	4	0	0	0	0	1	0	0	4	4	3	0	0	0	0	0	26	1	2611.24	Q8CIJ3;Q8JZQ9	Q8CIJ3	62	87	Eif3b	Eukaryotic translation initiation factor 3 subunit B	yes	no	3	7.985e-11	80.102	By MS/MS	By MS/MS	By MS/MS	By MS/MS	By MS/MS
AKPNEVVFLDDFGSNLKPAR	KPEPRIYNFLLDTLKAKPNEVVFLDDFGSN	VVFLDDFGSNLKPARDMGMVTILVHNTASA	K	A	K	A	R	D	2	1	2	2	0	0	1	1	0	0	2	2	0	2	2	1	0	0	0	2	0	0	20	2	2216.16	Q3UQ71;P34914;A8JYK8	Q3UQ71	175	194	Ephx2	Bifunctional epoxide hydrolase 2;Cytosolic epoxide hydrolase 2;Lipid-phosphate phosphatase	yes	no	4	0.00042515	44.054	By MS/MS				By matching
AKPPPGGEQEPPPPAPQDVEMK	______________________________	EQEPPPPAPQDVEMKEEAAAGSGSTGEGDG	K	A	K	M	K	E	2	0	0	1	0	2	3	2	0	0	0	2	1	0	8	0	0	0	0	1	0	0	22	1	2295.12	Q8BK46;P14685;Q3ULJ5;Q3U5M8	Q8BK46	15	36	Psmd3	26S proteasome non-ATPase regulatory subunit 3	yes	no	3	2.8293e-05	52.03	By matching	By matching	By matching	By matching	By matching
AKPSPEHAPTISAPDASGPQK	ELEELLESALDDFDKAKPSPEHAPTISAPD	HAPTISAPDASGPQKRASGDTAKDALFASQ	K	A	K	Q	K	R	4	0	0	1	0	1	1	1	1	1	0	2	0	0	5	3	1	0	0	0	0	0	21	1	2085.05	Q3TDI5;Q8VCI5	Q3TDI5	32	52	Pex19	Peroxisomal biogenesis factor 19	yes	no	3;4	8.5502e-05	50.425	By MS/MS	By MS/MS	By MS/MS	By MS/MS	By MS/MS
AKPVVSFIAGITAPPGR	ENAAAFLKEHNSGPKAKPVVSFIAGITAPP	PVVSFIAGITAPPGRRMGHAGAIIAGGKGG	K	A	K	G	R	R	3	1	0	0	0	0	0	2	0	2	0	1	0	1	3	1	1	0	0	2	0	0	17	1	1679.97	Q9WUM5	Q9WUM5	279	295	Suclg1	Succinyl-CoA ligase [ADP/GDP-forming] subunit alpha, mitochondrial	yes	yes	2;3	3.8909e-05	88.087	By MS/MS	By MS/MS	By MS/MS	By MS/MS	By MS/MS
AKYPDYEVTWADDGY	GYGRAQHSVSTEKIKAKYPDYEVTWADDGY	AKYPDYEVTWADDGY_______________	K	A	K	G	Y	-	2	0	0	3	0	0	1	1	0	0	0	1	0	0	1	0	1	1	3	1	0	0	15	1	1791.76	Q9DAK9	Q9DAK9	110	124	Phpt1	14 kDa phosphohistidine phosphatase	yes	yes	2	0.028124	47.844	By MS/MS	By matching	By matching	By matching	By matching
ALAAAGYDVEK	ASKERSGVSLAALKKALAAAGYDVEKNNSR	ALKKALAAAGYDVEKNNSRIKLGLKSLVSK	K	A	L	E	K	N	4	0	0	1	0	0	1	1	0	0	1	1	0	0	0	0	0	0	1	1	0	0	11	0	1106.56	Q5SZA3;P15864;I7HFT9;Q07133;P43274;Q3U292;Q149Z9;P43277	Q5SZA3	65	75	Hist1h1c;Hist1h1t;Hist1h1e;Hist1h1d	Histone H1.2;Histone H1t;Histone H1.4;Histone H1.3	no	no	2	1.0386e-05	126.07	By MS/MS	By MS/MS	By MS/MS	By MS/MS	By MS/MS
ALAAGGVGSIVR	PSDNSSAVLLQWHEKALAAGGVGSIVRVLT	HEKALAAGGVGSIVRVLTARKTV_______	K	A	L	V	R	V	3	1	0	0	0	0	0	3	0	1	1	0	0	0	0	1	0	0	0	2	0	0	12	0	1069.62	Q3TKM9;Q9CPW4;Q3UA72;Q3TK56;Q3UC32	Q3TKM9	132	143	Arpc5	Actin-related protein 2/3 complex subunit 5	no	no	2	0.00022473	88.496	By MS/MS	By MS/MS	By MS/MS	By MS/MS	By MS/MS
ALAAGGYDVEK	ASKERGGVSLPALKKALAAGGYDVEKNNSR	ALKKALAAGGYDVEKNNSRIKLGLKSLVSK	K	A	L	E	K	N	3	0	0	1	0	0	1	2	0	0	1	1	0	0	0	0	0	0	1	1	0	0	11	0	1092.55	Q1WWK3;P43276	Q1WWK3	64	74	Hist1h1b	Histone H1.5	yes	no	1;2	5.5005e-06	130.66	By MS/MS	By MS/MS	By MS/MS	By MS/MS	By MS/MS
ALADESGLDTYSLSGGGGVPVLVR	LGPGPAANFLVSVERALADESGLDTYSLSG	TYSLSGGGGVPVLVRGSTGVAAAAGLHRYL	R	A	L	V	R	G	2	1	0	2	0	0	1	5	0	0	4	0	0	0	1	3	1	0	1	3	0	0	24	0	2332.19	O88325;O54752	O88325	53	76	Naglu		yes	no	2	2.0441e-32	138.77	By MS/MS	By MS/MS	By MS/MS	By MS/MS	By MS/MS
ALADVEVTYTVQR	GAQNFEDVSYESTLKALADVEVTYTVQRNI	LKALADVEVTYTVQRNILDFPQHVSPCKDI	K	A	L	Q	R	N	2	1	0	1	0	1	1	0	0	0	1	0	0	0	0	0	2	0	1	3	0	0	13	0	1463.76	A0A0R4IZY0;Q8C1A5	A0A0R4IZY0	67	79	Thop1	Thimet oligopeptidase	yes	no	2	0.0008566	75.416	By matching
ALADYIR	GMMMKREYRGQRSVKALADYIRQQKSNPVH	YRGQRSVKALADYIRQQKSNPVHEIQSLDE	K	A	L	I	R	Q	2	1	0	1	0	0	0	0	0	1	1	0	0	0	0	0	0	0	1	0	0	0	7	0	820.444	Q9D1Q6;Q3URM4	Q9D1Q6	131	137	Erp44	Endoplasmic reticulum resident protein 44	yes	no	2	0.003561	114.54	By MS/MS	By MS/MS	By MS/MS	By MS/MS	By MS/MS
ALAEDWALDLVR	LRRLNSAVECVAYPRALAEDWALDLVRGYD	YPRALAEDWALDLVRGYDVVADCCDNVPTR	R	A	L	V	R	G	3	1	0	2	0	0	1	0	0	0	3	0	0	0	0	0	0	1	0	1	0	0	12	0	1370.72	A2BDX3	A2BDX3	160	171	Mocs3	Adenylyltransferase and sulfurtransferase MOCS3;Molybdopterin-synthase adenylyltransferase;Molybdopterin-synthase sulfurtransferase	yes	yes	2	0.019456	51.092
ALAEEVEVQDGPNDDGEMFMRPGK	YRHLVGVCYTEEEAKALAEEVEVQDGPNDD	DGPNDDGEMFMRPGKLSDYFPKPYPNPEAA	K	A	L	G	K	L	2	1	1	3	0	1	4	3	0	0	1	1	2	1	2	0	0	0	0	2	0	0	24	1	2633.17	Q9D0M3;A0A2R8VHK1	Q9D0M3	147	170	Cyc1	Cytochrome c1, heme protein, mitochondrial	yes	no	3	3.1588e-11	80.98	By MS/MS	By matching	By MS/MS	By MS/MS	By MS/MS
ALAEEWSCPFMETSAK	VDLEGEREVSYGEGKALAEEWSCPFMETSA	LAEEWSCPFMETSAKNKASVDELFAEIVRQ	K	A	L	A	K	N	3	0	0	0	1	0	3	0	0	0	1	1	1	1	1	2	1	1	0	0	0	0	16	0	1842.82	Q6ZWR0;P61226	Q6ZWR0	133	148	Rap2b	Ras-related protein Rap-2b	yes	no	2	5.8078e-05	66.262
ALAELAA	LGWDDNYWSVDPLDRALAELAA________	WSVDPLDRALAELAA_______________	R	A	L	A	A	-	4	0	0	0	0	0	1	0	0	0	2	0	0	0	0	0	0	0	0	0	0	0	7	0	657.37	Q6PAC1;Q3UCW8;Q3U9Q8;Q3TGJ9;P13020;CON__Q3SX14	Q6PAC1	725	731	Gsn	Gelsolin	yes	no	1	0.013931	113.82	By MS/MS	By MS/MS	By MS/MS	By MS/MS	By MS/MS
ALAEYMTVFAR	YNSGDFRSSTEDMERALAEYMTVFARCLAG	DMERALAEYMTVFARCLAGCEGAHEQVDFK	R	A	L	A	R	C	3	1	0	0	0	0	1	0	0	0	1	0	1	1	0	0	1	0	1	1	0	0	11	0	1270.64	Q8K2B0;Q8C112	Q8K2B0	236	246	Leprel4;P3h4	Synaptonemal complex protein SC65	yes	no	2	0.0066397	65.305
ALAFHPIEPVLITASEDHTLK	WNPKFTLRSHFDGIRALAFHPIEPVLITAS	IEPVLITASEDHTLKMWNLQKTAPAKKSTS	R	A	L	L	K	M	3	0	0	1	0	0	2	0	2	2	3	1	0	1	2	1	2	0	0	1	0	0	21	0	2301.24	O55106;F8WH41;Q3UWX9	O55106	468	488	Strn	Striatin	yes	no	4	0.094328	9.4758
ALAFHPVEPVLVTASEDHTLK	WNPKYTLRSHFDGVRALAFHPVEPVLVTAS	VEPVLVTASEDHTLKLWNLQKTVPAKKSAS	R	A	L	L	K	L	3	0	0	1	0	0	2	0	2	0	3	1	0	1	2	1	2	0	0	3	0	0	21	0	2273.21	B2RQS1;Q9ERG2	B2RQS1	400	420	Strn3	Striatin-3	yes	no	3;4	0.02012	27.443		By MS/MS	By MS/MS	By MS/MS	By MS/MS
ALAGCDFLTISPK	TIVMGASFRNTGEIKALAGCDFLTISPKLL	IKALAGCDFLTISPKLLGELLKDNSKLAPA	K	A	L	P	K	L	2	0	0	1	1	0	0	1	0	1	2	1	0	1	1	1	1	0	0	0	0	0	13	0	1378.72	A0A1B0GR11;Q93092	A0A1B0GR11	291	303	Taldo1	Transaldolase	yes	no	2	2.0972e-06	113.44	By matching				By MS/MS
ALAGLTPEVQVEGLLHPSPR	LVVGVGRLAEQRARRALAGLTPEVQVEGLL	TPEVQVEGLLHPSPRSAQANKGWEAAARER	R	A	L	P	R	S	2	1	0	0	0	1	2	2	1	0	4	0	0	0	3	1	1	0	0	2	0	0	20	0	2083.14	Q3T9H8;Q6P5C5	Q3T9H8	225	244	Smug1	Single-strand selective monofunctional uracil DNA glycosylase	yes	no	3	5.2027e-06	61.648				By MS/MS	By MS/MS
ALALAQEILPQAPIAVR	HAVAQNEEGNAAYHRALALAQEILPQAPIA	ALAQEILPQAPIAVRLGKVAIDRGMENIPT	R	A	L	V	R	L	5	1	0	0	0	2	1	0	0	2	3	0	0	0	2	0	0	0	0	1	0	0	17	0	1773.05	F6Z5N5;Q8R3H3;F6YTG0;Q3TLP5	F6Z5N5	67	83	Echdc2	Enoyl-CoA hydratase domain-containing protein 2, mitochondrial	yes	no	2;3	5.2007e-09	99.522	By MS/MS	By MS/MS	By MS/MS	By MS/MS	By MS/MS
ALALGASTVMMGSLLAATTEAPGEYFFSDGIR	VIADGGIQNVGHIAKALALGASTVMMGSLL	TTEAPGEYFFSDGIRLKKYRGMGSLDAMDK	K	A	L	I	R	L	6	1	0	1	0	0	2	4	0	1	4	0	2	2	1	3	3	0	1	1	0	0	32	0	3246.59	Q3UAT9;Q3U9N8;P24547;Q3UPJ2;A0A0A6YY72	Q3UAT9	376	407	Impdh2	Inosine-5-monophosphate dehydrogenase;Inosine-5-monophosphate dehydrogenase 2	yes	no	3	0.057356	14.229	By matching	By matching	By MS/MS	By MS/MS	By MS/MS
ALALLEDEEQAVR	WCRRSRGLKASRLCRALALLEDEEQAVRLG	CRALALLEDEEQAVRLGVRACDLPAWVHFP	R	A	L	V	R	L	3	1	0	1	0	1	3	0	0	0	3	0	0	0	0	0	0	0	0	1	0	0	13	0	1455.76	Q3TZZ7;A0A1Y7VM39	Q3TZZ7	87	99	Esyt2	Extended synaptotagmin-2	yes	no	2	1.9905e-06	136.63	By MS/MS	By MS/MS	By MS/MS	By MS/MS	By MS/MS
ALALTGNQGIEAAMDWLMEHEDDPDVDEPLETPLSHVLGR	ESLIEMGFPRGRAEKALALTGNQGIEAAMD	VDEPLETPLSHVLGREPTPSEQVGPEGSGS	K	A	L	G	R	E	4	1	1	5	0	1	5	3	2	1	6	0	2	0	3	1	2	1	0	2	0	0	40	0	4384.06	Q922Y1	Q922Y1	23	62	Ubxn1	UBX domain-containing protein 1	yes	yes	4	1.4413e-09	65.377	By matching	By MS/MS	By MS/MS	By MS/MS	By MS/MS
ALALVPGTPTR	PRSAPCGSLAFSGDRALALVPGTPTRTRHD	SGDRALALVPGTPTRTRHDEYLEVTKAPSL	R	A	L	T	R	T	2	1	0	0	0	0	0	1	0	0	2	0	0	0	2	0	2	0	0	1	0	0	11	0	1094.64	A2ARP8;Q9QYR6	A2ARP8	2413	2423	Map1a	Microtubule-associated protein 1A;MAP1A heavy chain;MAP1 light chain LC2	yes	no	2	0.0010522	67.897	By MS/MS	By MS/MS	By MS/MS	By MS/MS	By MS/MS
ALANQFLAPGR	KGMLQAEKLTSSSEKALANQFLAPGRVPTT	SSEKALANQFLAPGRVPTTAKERVPATKTV	K	A	L	G	R	V	3	1	1	0	0	1	0	1	0	0	2	0	0	1	1	0	0	0	0	0	0	0	11	0	1156.64	Q9CQ56;Q05CJ0;E9Q496	Q9CQ56	95	105	Use1	Vesicle transport protein USE1	yes	no	2	0.0089117	57.047	By MS/MS		By MS/MS
ALANSLACQGK	KKENLKAAQEEYIKRALANSLACQGKYTPS	YIKRALANSLACQGKYTPSGQSGAAASESL	R	A	L	G	K	Y	3	0	1	0	1	1	0	1	0	0	2	1	0	0	0	1	0	0	0	0	0	0	11	0	1118.58	Q9CPQ9;A6ZI46;Q5FWB7;P05064;A6ZI44;Q6NY00	Q5FWB7	332	342	Aldoart1;Aldoa	Fructose-bisphosphate aldolase;Fructose-bisphosphate aldolase A	no	no	2	5.8687e-10	157.91	By MS/MS	By matching	By matching		By matching
ALANVATVLAR	QSPEEDLNFVTDTAKALANVATVLARALYE	DTAKALANVATVLARALYELAGGTNFSSSI	K	A	L	A	R	A	4	1	1	0	0	0	0	0	0	0	2	0	0	0	0	0	1	0	0	2	0	0	11	0	1097.66	Q3TD54;Q3T9E5;Q6ZQF2;P57716;Q3TDE4;Q3TV74	Q3TD54	485	495	Ncstn	Nicastrin	yes	no	2	7.9435e-06	128.36	By MS/MS	By matching	By matching	By MS/MS	By matching
ALANVNIGSLICNVGAGGPAPAAGAAPAGGAAPSTAAAPAEEK	AGVSVEPFWPGLFAKALANVNIGSLICNVG	GGAAPSTAAAPAEEKKVEAKKEESEESEDD	K	A	L	E	K	K	15	0	3	0	1	0	2	7	0	2	2	1	0	0	5	2	1	0	0	2	0	0	43	0	3768.91	Q58E35;P47955	Q58E35	50	92	Rplp1	60S acidic ribosomal protein P1	yes	no	3;4;5	3.597e-22	92.409	By MS/MS	By MS/MS	By MS/MS	By MS/MS	By MS/MS
ALANVNIGSLICNVGAGGPAPAAGAAPAGGAAPSTAAAPAEEKK	AGVSVEPFWPGLFAKALANVNIGSLICNVG	GAAPSTAAAPAEEKKVEAKKEESEESEDDM	K	A	L	K	K	V	15	0	3	0	1	0	2	7	0	2	2	2	0	0	5	2	1	0	0	2	0	0	44	1	3897.01	Q58E35;P47955	Q58E35	50	93	Rplp1	60S acidic ribosomal protein P1	yes	no	3;4	6.4225e-06	47.522	By MS/MS	By MS/MS	By MS/MS	By MS/MS	By MS/MS
ALAPLLLAFVTKPNGALETCSFAR	LMVLNHVVRQDYFPKALAPLLLAFVTKPNG	VTKPNGALETCSFARHNLLQTLYNI_____	K	A	L	A	R	H	5	1	1	0	1	0	1	1	0	0	5	1	0	2	2	1	2	0	0	1	0	0	24	1	2546.39	Q91YS2;Q7TMW1;Q6ZPH4;P46061;Q3ULJ9;Q8C2E3;Q3UZD8;Q9CW20	Q91YS2	556	579	Rangap1	Ran GTPase-activating protein 1	yes	no	3	0.0017616	47.564	By MS/MS	By matching			By MS/MS
ALAPQLAR	CAVCVLTGASRGFGRALAPQLARLLSPGSV	ASRGFGRALAPQLARLLSPGSVMLVSARSE	R	A	L	A	R	L	3	1	0	0	0	1	0	0	0	0	2	0	0	0	1	0	0	0	0	0	0	0	8	0	838.502	Q91XH5;G3UXX3;Q64105;G3UZ79	Q91XH5	23	30	Spr	Sepiapterin reductase	yes	no	2	0.0037357	97.596		By MS/MS	By MS/MS	By MS/MS	By MS/MS
ALAPTWEQLALGLEHSETVK	NHFIKFFAPWCGHCKALAPTWEQLALGLEH	WEQLALGLEHSETVKIGKVDCTQHYAVCSE	K	A	L	V	K	I	3	0	0	0	0	1	3	1	1	0	4	1	0	0	1	1	2	1	0	1	0	0	20	0	2192.15	E9PXX7;Q3TEE8;Q91W90;Q3UBW8;A0A0R4J1Y7;Q3UWX1	E9PXX7	135	154	Txndc5	Thioredoxin domain-containing protein 5	yes	no	3	2.4171e-63	195.77	By MS/MS	By MS/MS	By MS/MS	By MS/MS	By MS/MS
ALASEWKPEIR	DDGGSPIRHYLVKYRALASEWKPEIRLPSG	VKYRALASEWKPEIRLPSGSDHVMLKSLDW	R	A	L	I	R	L	2	1	0	0	0	0	2	0	0	1	1	1	0	0	1	1	0	1	0	0	0	0	11	1	1298.7	A0A0A6YY47;P13595;E9Q589;A0A0A6YY91	A0A0A6YY47	641	651	Ncam1	Neural cell adhesion molecule 1	yes	no	3	0.00027866	90.685	By MS/MS	By MS/MS	By MS/MS	By MS/MS	By MS/MS
ALASLMTYK	GGIRYSTDVSVDEVKALASLMTYKCAVVDV	SVDEVKALASLMTYKCAVVDVPFGGAKAGV	K	A	L	Y	K	C	2	0	0	0	0	0	0	0	0	0	2	1	1	0	0	1	1	0	1	0	0	0	9	0	996.531	P26443	P26443	163	171	Glud1	Glutamate dehydrogenase 1, mitochondrial	yes	yes	2	0.0089996	64.265	By MS/MS	By MS/MS	By matching	By MS/MS	By matching
ALASQLQDSLKDLK	ADLAARGEGESPQARALASQLQDSLKDLKA	RALASQLQDSLKDLKAQMQEAMTQEVSDVF	R	A	L	L	K	A	2	0	0	2	0	2	0	0	0	0	4	2	0	0	0	2	0	0	0	0	0	0	14	1	1528.85	Q64727	Q64727	571	584	Vcl	Vinculin	yes	yes	3	0.0074893	43.03	By MS/MS		By matching
ALASSGSGAGLLR	______________________________	______________________________	M	A	L	L	R	F	3	1	0	0	0	0	0	3	0	0	3	0	0	0	0	3	0	0	0	0	0	0	13	0	1158.64	Q3SXD3	Q3SXD3	2	14	Hddc2	HD domain-containing protein 2	yes	yes	2	0.0047118	45.158		By MS/MS		By MS/MS
ALASSVMIFSVGK	FDPARFLDKDGFINKALASSVMIFSVGKRR	NKALASSVMIFSVGKRRCIGWHTTMSSHFL	K	A	L	G	K	R	2	0	0	0	0	0	0	1	0	1	1	1	1	1	0	3	0	0	0	2	0	0	13	0	1308.71	Q3UTK2;Q80V82;Q64429;A0A3Q4L2V1;Q9CUA1;Q8BRY0	Q3UTK2	455	467	Cyp1b1	Cytochrome P450 1B1	yes	no	2	0.051865	41.399					By MS/MS
ALASVLLQDHIR	VLVHKEQHSFELEERALASVLLQDHIRDLD	EERALASVLLQDHIRDLDVVVVSVAGAFRK	R	A	L	I	R	D	2	1	0	1	0	1	0	0	1	1	3	0	0	0	0	1	0	0	0	1	0	0	12	0	1334.77	E9PYT3;Q91YH5;A0A494BAX8;A0A494BAU1;A0A494BAW9	E9PYT3	40	51	Atl3	Atlastin-3	yes	no	3	0.00080272	66.56	By MS/MS	By MS/MS	By MS/MS	By MS/MS	By MS/MS
ALAVGATECISPK	SRIIGIDINKDKFQKALAVGATECISPKDS	QKALAVGATECISPKDSTKPISEVLSDMTG	K	A	L	P	K	D	3	0	0	0	1	0	1	1	0	1	1	1	0	0	1	1	1	0	0	1	0	0	13	0	1302.69	Q548K2;Q9D748;Q64437;Q3UMM7	Q548K2	232	244	Adh7	Alcohol dehydrogenase class 4 mu/sigma chain	yes	no	2	2.6407e-21	174.41	By MS/MS	By MS/MS	By MS/MS	By MS/MS	By MS/MS
ALAVGGLGSIIR	PTENSSAVLLQWHEKALAVGGLGSIIRVLT	HEKALAVGGLGSIIRVLTARKTV_______	K	A	L	I	R	V	2	1	0	0	0	0	0	3	0	2	2	0	0	0	0	1	0	0	0	1	0	0	12	0	1125.69	Q9D898	Q9D898	134	145	Arpc5l	Actin-related protein 2/3 complex subunit 5-like protein	yes	yes	2	0.00075982	68.893	By MS/MS	By MS/MS	By MS/MS	By MS/MS	By MS/MS
ALCADLSPR	RIQVLPYKSILSELKALCADLSPREKVWVS	ILSELKALCADLSPREKVWVSDKASYAVSE	K	A	L	P	R	E	2	1	0	1	1	0	0	0	0	0	2	0	0	0	1	1	0	0	0	0	0	0	9	0	988.501	Q3UKF5;Q3UE92;Q6P1B1;A0A494BBG8;Q3TL27;S4R1I3;Q8BKH1;Q8VDK8	Q3UKF5	277	285	Xpnpep1	Xaa-Pro aminopeptidase 1	yes	no	2	0.0057515	75.213	By MS/MS	By MS/MS	By MS/MS	By MS/MS	By MS/MS
ALCAVYEHWVPK	LIGGDETPEGQKAVRALCAVYEHWVPKEKI	AVRALCAVYEHWVPKEKILTTNTWSSELSK	R	A	L	P	K	E	2	0	0	0	1	0	1	0	1	0	1	1	0	0	1	0	0	1	1	2	0	0	12	0	1458.73	Q3TS38;Q3TJE8;O70475;Q3UIZ1;Q3TJ71;Q3TI06	Q3TS38	194	205	Ugdh	UDP-glucose 6-dehydrogenase	yes	no	2	0.0012908	86.882	By MS/MS		By MS/MS		By MS/MS
ALCDVGTAISCSR	ALHVKAARARDENYRALCDVGTAISCSRVF	YRALCDVGTAISCSRVFSSRWGRGFGLVEH	R	A	L	S	R	V	2	1	0	1	2	0	0	1	0	1	1	0	0	0	0	2	1	0	0	1	0	0	13	0	1382.65	Q9CRC0	Q9CRC0	41	53	Vkorc1	Vitamin K epoxide reductase complex subunit 1	yes	yes	2	3.9296e-05	97.813	By MS/MS	By MS/MS	By MS/MS	By MS/MS	By MS/MS
ALCEGPYDYDGYNYLDYSADLFQAITDHYVQVLNCK	EAALQEYFVADEECRALCEGPYDYDGYNYL	FQAITDHYVQVLNCKQNCVTELASHPSREK	R	A	L	C	K	Q	3	0	2	5	2	2	1	2	1	1	4	1	0	1	1	1	1	0	6	2	0	0	36	0	4266.91	A6PW84;A2A7Q5;Q3V1T4;F2Z499	A6PW84	247	282	P3h1;Lepre1	Prolyl 3-hydroxylase 1	yes	no	3	0.082504	8.3352	By matching		By matching
ALCGFTEAAAQAAYLVGVSDPNSQAGQQGLVEPTQFAR	GNLPEFGDAIATASKALCGFTEAAAQAAYL	QAGQQGLVEPTQFARANQAIQMACQSLGEP	K	A	L	A	R	A	8	1	1	1	1	5	2	4	0	0	3	0	0	2	2	2	2	0	1	3	0	0	38	0	3908.9	Q80TM2;P26039;Q0V930	Q80TM2	1455	1492	Tln1	Talin-1	yes	no	3;4	1.169e-05	49.038	By MS/MS	By MS/MS	By MS/MS	By MS/MS	By MS/MS
ALCLLLGPDFFTDVITIETADHAR	LSLSAGRPKRPHARRALCLLLGPDFFTDVI	FFTDVITIETADHARLQLQLAYNWHFELKN	R	A	L	A	R	L	3	1	0	3	1	0	1	1	1	2	4	0	0	2	1	0	3	0	0	1	0	0	24	0	2674.37	Q9EQK5;Q3THX5;E9Q3X0;Q8C2S9	Q9EQK5	513	536	Mvp	Major vault protein	yes	no	3	2.1897e-08	82.593	By MS/MS		By MS/MS		By MS/MS
ALDDFVLGSAR	______________________________	PPLRALDDFVLGSARLAAPDPGDPQRWCHR	R	A	L	A	R	L	2	1	0	2	0	0	0	1	0	0	2	0	0	1	0	1	0	0	0	1	0	0	11	0	1162.6	Q9JIG8	Q9JIG8	11	21	Praf2	PRA1 family protein 2	yes	yes	2	0.00030684	87.258	By matching			By MS/MS
ALDDGVGNQLGALVHQR	PLVDPSVYGYGVQKRALDDGVGNQLGALVH	DDGVGNQLGALVHQRAVITEEFKVPDKMVG	R	A	L	Q	R	A	2	1	1	2	0	2	0	3	1	0	3	0	0	0	0	0	0	0	0	2	0	0	17	0	1761.91	A2AJ72;Q3TIX6;Q3ULP9;A0A0A6YY39	A2AJ72	59	75	Fubp3		yes	no	3	5.814e-05	59.728	By matching	By matching	By matching	By matching
ALDEGDIALLK	QRKTKEEEKDDKPIRALDEGDIALLKTYGQ	KPIRALDEGDIALLKTYGQSTYSRQIKQVE	R	A	L	L	K	T	2	0	0	2	0	0	1	1	0	1	3	1	0	0	0	0	0	0	0	0	0	0	11	0	1156.63	Q8BVQ9;P46471;Q3UIH5;Q3U5V3	Q8BVQ9	66	76	Psmc2	26S protease regulatory subunit 7	yes	no	2	1.7358e-06	134.05				By MS/MS	By MS/MS
ALDESLAEPHLEDR	SESSSLQLEGPNSLKALDESLAEPHLEDRT	KALDESLAEPHLEDRTLVFFDLKIDNETQK	K	A	L	D	R	T	2	1	0	2	0	0	3	0	1	0	3	0	0	0	1	1	0	0	0	0	0	0	14	0	1593.76	A0A068EW80;Q60953;D3Z3A6;D3YXR5;F7BTZ2;Q8BSJ6	A0A068EW80	605	618	Pml	Protein PML	yes	no	2	0.07721	21.372	By matching			By MS/MS	By matching
ALDEVTSSQPPPPPPPPPPTQEAQETTPSLDEELSK	DSSTASTPIAEQIERALDEVTSSQPPPPPP	EAQETTPSLDEELSKEAKVTAAPEVWAGCA	R	A	L	S	K	E	2	0	0	2	0	3	5	0	0	0	3	1	0	0	11	4	4	0	0	1	0	0	36	0	3805.84	Q3TRK3;A0A0R4J1E3;Q9QXS6	Q3TRK3	357	392	Dbn1	Drebrin	yes	no	3	0.081114	8.5972	By MS/MS	By MS/MS	By matching	By matching	By MS/MS
ALDFIASK	ERGKMRVHKISNVNKALDFIASKGVKLVSI	KISNVNKALDFIASKGVKLVSIGAEEIVDG	K	A	L	S	K	G	2	0	0	1	0	0	0	0	0	1	1	1	0	1	0	1	0	0	0	0	0	0	8	0	863.475	A1BN54;O88990;Q3ULT2;P57780;Q3UDJ7;A0A1L1SV25;Q1A602;E9Q2W9;D3Z0L8;D3Z761;Q61063;Q7TPR4	Q7TPR4	96	103	Actn1;Actn3;Actn4	Alpha-actinin-3;Alpha-actinin-4;Alpha-actinin-1	no	no	1;2	0.00081327	113.91	By MS/MS	By MS/MS	By MS/MS	By MS/MS	By MS/MS
ALDGDFTEENR	KEVANSTANLVKTIKALDGDFTEENRAQCR	KTIKALDGDFTEENRAQCRAATAPLLEAVD	K	A	L	N	R	A	1	1	1	2	0	0	2	1	0	0	1	0	0	1	0	0	1	0	0	0	0	0	11	0	1265.55	Q80TM2;P26039;Q3UHS6;Q0V930;Q3TBC3	Q80TM2	1568	1578	Tln1	Talin-1	yes	no	2	1.4292e-12	169.09	By MS/MS	By MS/MS	By MS/MS	By MS/MS	By MS/MS
ALDGLWHFR	GGMLFPKESPSRELKALDGLWHFRADLSNN	PSRELKALDGLWHFRADLSNNRLQGFEQQW	K	A	L	F	R	A	1	1	0	1	0	0	0	1	1	0	2	0	0	1	0	0	0	1	0	0	0	0	9	0	1113.57	Q3TW82;P12265;Q8BPE3;Q99KJ6;Q8VEM0;D3YY48	Q3TW82	40	48	Gusb	Beta-glucuronidase	yes	no	2	0.00028608	126.28	By MS/MS	By MS/MS	By MS/MS	By MS/MS	By MS/MS
ALDGLWNR	QAVAQILPFRDQNRKALDGLWNRHHVERVE	FRDQNRKALDGLWNRHHVERVEIILKETID	K	A	L	N	R	H	1	1	1	1	0	0	0	1	0	0	2	0	0	0	0	0	0	1	0	0	0	0	8	0	943.488	A2A7A7;Q8CFX1	A2A7A7	229	236	H6pd	GDH/6PGL endoplasmic bifunctional protein;Glucose 1-dehydrogenase;6-phosphogluconolactonase	yes	no	2	0.056589	47.916		By matching		By matching	By matching
ALDIAENEMPGLMR	PYKVADIGLAAWGRKALDIAENEMPGLMRM	KALDIAENEMPGLMRMREMYSASKPLKGAR	K	A	L	M	R	M	2	1	1	1	0	0	2	1	0	1	2	0	2	0	1	0	0	0	0	0	0	0	14	0	1558.75	Q3TF14;P50247;Q5M9P0;Q3U5U5;Q3U4D1;A2ALT5	Q3TF14	21	34	Ahcy	Adenosylhomocysteinase	yes	no	2	3.4956e-11	146.11	By MS/MS	By MS/MS	By MS/MS	By MS/MS	By MS/MS
ALDIPLVK	WAPRPFNLRSGRTRRALDIPLVKNWYREHC	RSGRTRRALDIPLVKNWYREHCPAGQPVKV	R	A	L	V	K	N	1	0	0	1	0	0	0	0	0	1	2	1	0	0	1	0	0	0	0	1	0	0	8	0	867.543	Q99PV0;B7ZC27;Q3UNG1	Q99PV0	421	428	Prpf8	Pre-mRNA-processing-splicing factor 8	yes	no	2	0.0083186	54.205	By MS/MS	By MS/MS	By MS/MS	By MS/MS	By MS/MS
ALDLELK	VFQNYGKYSQHDMNKALDLELKGDIEKCLT	YSQHDMNKALDLELKGDIEKCLTTIVKCAT	K	A	L	L	K	G	1	0	0	1	0	0	1	0	0	0	3	1	0	0	0	0	0	0	0	0	0	0	7	0	800.464	Q4FJV4;B7STB7;P10107;Q3U5N9;Q4FK88;A0A494BBD8;Q3US43	Q4FJV4	251	257	Anxa1	Annexin;Annexin A1	yes	no	1;2	0.0024754	122.79	By MS/MS	By MS/MS	By MS/MS	By MS/MS	By MS/MS
ALDLFSDNAPPPELLEIINEDIAK	VDYDGGRTRSDIVSRALDLFSDNAPPPELL	PPPELLEIINEDIAKKTCEEHQLCVVAVLP	R	A	L	A	K	K	3	0	2	3	0	0	3	0	0	3	4	1	0	1	3	1	0	0	0	0	0	0	24	0	2636.36	Q3THH1;Q922R8;Q3TML0;Q3TJL8;Q9DAB4	Q3THH1	270	293	Pdia6	Protein disulfide-isomerase A6	yes	no	2;3	6.2225e-70	146.25	By MS/MS	By MS/MS	By MS/MS	By MS/MS	By MS/MS
ALDLFSDNAPPPELLEIINEDIAKK	VDYDGGRTRSDIVSRALDLFSDNAPPPELL	PPELLEIINEDIAKKTCEEHQLCVVAVLPH	R	A	L	K	K	T	3	0	2	3	0	0	3	0	0	3	4	2	0	1	3	1	0	0	0	0	0	0	25	1	2764.45	Q3THH1;Q922R8;Q3TML0;Q3TJL8;Q9DAB4	Q3THH1	270	294	Pdia6	Protein disulfide-isomerase A6	yes	no	3	0.00043666	40.626	By MS/MS	By matching	By MS/MS	By matching	By MS/MS
ALDLIEVLVTK	KLQKEKKLRRDFQIRALDLIEVLVTKQPEH	FQIRALDLIEVLVTKQPEHPLILELLEPLL	R	A	L	T	K	Q	1	0	0	1	0	0	1	0	0	1	3	1	0	0	0	0	1	0	0	2	0	0	11	0	1212.73	Q3U2W2;Q7TPV4;A0JLT5	Q3U2W2	827	837	Mybbp1a	Myb-binding protein 1A	yes	no	2	1.2371e-07	140.75	By MS/MS	By MS/MS	By MS/MS	By MS/MS	By MS/MS
ALDLLDR	TKVAWAKLFPKSDSKALDLLDRMLTFNPNK	LFPKSDSKALDLLDRMLTFNPNKRITVEEA	K	A	L	D	R	M	1	1	0	2	0	0	0	0	0	0	3	0	0	0	0	0	0	0	0	0	0	0	7	0	814.455	Q63844;D3Z3G6;Q3U2H3;D3Z6D8;A0A0U1RPZ0	Q63844	304	310	Mapk3	Mitogen-activated protein kinase 3;Mitogen-activated protein kinase	yes	no	2	0.0047017	105.39			By MS/MS	By MS/MS	By MS/MS
ALDLLYGMVSK	ILQCLDDKDESIRLRALDLLYGMVSKKNLM	IRLRALDLLYGMVSKKNLMEIVKKLMTHVD	R	A	L	S	K	K	1	0	0	1	0	0	0	1	0	0	3	1	1	0	0	1	0	0	1	1	0	0	11	0	1208.65	O54774;Q3UR54;Q8CGH7;Q05CQ3;Q3U237	O54774	360	370	Ap3d1	AP-3 complex subunit delta-1	yes	no	2	0.00067839	71.349	By MS/MS	By MS/MS	By MS/MS	By MS/MS	By MS/MS
ALDLTLYLK	NAFQLVSIEKLSIEKALDLTLYLKNETEIM	KLSIEKALDLTLYLKNETEIMPIFQALNEL	K	A	L	L	K	N	1	0	0	1	0	0	0	0	0	0	4	1	0	0	0	0	1	0	1	0	0	0	9	0	1048.62	Q9EQH2;Q8C9W5	Q9EQH2	646	654	Erap1	Endoplasmic reticulum aminopeptidase 1	yes	no	2	0.037544	42.109	By MS/MS	By matching	By matching	By MS/MS	By matching
ALDLTRPVTFVSNAK	KPAAYYFKTLITHTKALDLTRPVTFVSNAK	ALDLTRPVTFVSNAKYDADLGAPYVDVICV	K	A	L	A	K	Y	2	1	1	1	0	0	0	0	0	0	2	1	0	1	1	1	2	0	0	2	0	0	15	1	1630.9	Q3TW82;P12265	Q3TW82	468	482	Gusb	Beta-glucuronidase	yes	no	3	5.111e-15	128.76	By MS/MS		By MS/MS	By MS/MS	By MS/MS
ALDPALWTIQK	FYPHPIGLELLIDHKALDPALWTIQKVFYQ	IDHKALDPALWTIQKVFYQGRYYESLTQLE	K	A	L	Q	K	V	2	0	0	1	0	1	0	0	0	1	2	1	0	0	1	0	1	1	0	0	0	0	11	0	1254.7	O70423;A2A4I8	O70423	253	263	Aoc3	Membrane primary amine oxidase	yes	no	2	0.0021792	71.349	By MS/MS	By MS/MS	By MS/MS	By MS/MS	By MS/MS
ALDQSDNDMSAVYR	TPMAAAANEVYKRAKALDQSDNDMSAVYRA	KALDQSDNDMSAVYRAYIH___________	K	A	L	Y	R	A	2	1	1	3	0	1	0	0	0	0	1	0	1	0	0	2	0	0	1	1	0	0	14	0	1583.69	D3YYT1;Q922P9	D3YYT1	535	548	Glyr1	Putative oxidoreductase GLYR1	yes	no	2	0.0039649	56.359	By MS/MS		By MS/MS		By matching
ALDQVSGIPGCIFVHASGFIGGHHTR	SRLPLPEPWRGLRDKALDQVSGIPGCIFVH	IFVHASGFIGGHHTREGALNMARATLAQRP	K	A	L	T	R	E	2	1	0	1	1	1	0	5	3	3	1	0	0	2	1	2	1	0	0	2	0	0	26	0	2719.37	Q9JK81;Q8R038;F8WGG3	Q9JK81	329	354	Myg1	UPF0160 protein MYG1, mitochondrial	yes	no	5	5.233e-07	58.877
ALDTLIQSGPALSHLVSQTAAQVGRPQAPMGSYQR	VSSTGINFDNPSVQKALDTLIQSGPALSHL	AQVGRPQAPMGSYQRHY_____________	K	A	L	Q	R	H	5	2	0	1	0	5	0	3	1	1	4	0	1	0	3	4	2	0	1	2	0	0	35	1	3647.88	Q69ZE0;Q8BX12;Q91W39;B7ZC23	Q69ZE0	332	366	Ncoa5	Nuclear receptor coactivator 5	yes	no	4	0.0051147	33.234	By MS/MS		By matching		By MS/MS
ALDTMNFDVIK	GYAYVNFQQPADAERALDTMNFDVIKGKPV	DAERALDTMNFDVIKGKPVRIMWSQRDPSL	R	A	L	I	K	G	1	0	1	2	0	0	0	0	0	1	1	1	1	1	0	0	1	0	0	1	0	0	11	0	1265.63	Q8BN32;Q3U8U8;P29341;Q9D4E6;Q792Y0;Q62029;Q9DBE3;A0A2I3BR37;Q3V2M1	Q8BN32	68	78	Pabpc1;Pabpc6;Pabpc2	Polyadenylate-binding protein;Polyadenylate-binding protein 1	yes	no	2	1.4417e-05	122.28	By MS/MS	By MS/MS	By MS/MS	By MS/MS	By MS/MS
ALDTVLFGPPLLTR	LKMTDRSHRQKLQLKALDTVLFGPPLLTRH	KALDTVLFGPPLLTRHNHLKDFMLVVSIVI	K	A	L	T	R	H	1	1	0	1	0	0	0	1	0	0	4	0	0	1	2	0	2	0	0	1	0	0	14	0	1511.87	A0A1B0GRA5;P70302;A0A1B0GR78	A0A1B0GRA5	194	207	Stim1	Stromal interaction molecule 1	yes	no	2	8.0396e-06	100.48	By MS/MS	By MS/MS	By MS/MS	By MS/MS	By MS/MS
ALDVNIFQTNLVASGANESEIYIWDLNNFATPMTPGAK	EVVIAQKDKHTGPVRALDVNIFQTNLVASG	WDLNNFATPMTPGAKTQPPEDISCIAWNRQ	R	A	L	A	K	T	5	0	5	2	0	1	2	2	0	3	3	1	1	2	2	2	3	1	1	2	0	0	38	0	4124.02	Q3UPL0	Q3UPL0	127	164	Sec31a	Protein transport protein Sec31A	yes	yes	3	0.082871	7.6172				By matching	By matching
ALDWEREPSVQLVLTALDGGTPAR	TREDGTKYAELVLERALDWEREPSVQLVLT	VQLVLTALDGGTPARSATLPIRITVLDAND	R	A	L	A	R	S	3	2	0	2	0	1	2	2	0	0	4	0	0	0	2	1	2	1	0	2	0	0	24	1	2593.35	Q91XX1	Q91XX1	201	224	Pcdhgc3		yes	yes	3	0.034741	19.755		By matching	By MS/MS		By matching
ALDYYMLR	SDDDPKKGIWLEAGKALDYYMLRNGDTMEY	IWLEAGKALDYYMLRNGDTMEYRKKQRPLK	K	A	L	L	R	N	1	1	0	1	0	0	0	0	0	0	2	0	1	0	0	0	0	0	2	0	0	0	8	0	1043.51	Q80TM2;P26039;Q3UHS6;A2AIM2	Q80TM2	90	97	Tln1	Talin-1	yes	no	2	0.03874	54.205	By MS/MS	By matching	By matching	By matching	By matching
ALEAFDLDPAQWGVNVQPYSGSPANLAAYTALLQPHDR	GAEVVDEIELLCQRRALEAFDLDPAQWGVN	ANLAAYTALLQPHDRIMGLDLPDGGHLTHG	R	A	L	D	R	I	7	1	2	3	0	3	1	2	1	0	5	0	0	1	4	2	1	1	2	2	0	0	38	0	4095.01	Q9CZN7	Q9CZN7	123	160	Shmt2	Serine hydroxymethyltransferase	yes	yes	3	1.602e-09	67.571	By MS/MS	By MS/MS	By MS/MS	By MS/MS	By MS/MS
ALEAVFGK	GKLFIGGLNTETNEKALEAVFGKYGRIVEI	NTETNEKALEAVFGKYGRIVEILLMKDRET	K	A	L	G	K	Y	2	0	0	0	0	0	1	1	0	0	1	1	0	1	0	0	0	0	0	1	0	0	8	0	833.465	A0A2I3BRL8;Q91VM5;A2AFI3;Q9WV02;A2AFI4;A0A2I3BQC0	A0A2I3BRL8	23	30	Rbmxl1;Rbmx	RNA binding motif protein, X-linked-like-1;RNA-binding motif protein, X chromosome;RNA-binding motif protein, X chromosome, N-terminally processed	yes	no	1;2	0.003884	100.19		By matching	By MS/MS	By MS/MS
ALEDVCIETIEAGFMTK	RAKLDNNTELSFFAKALEDVCIETIEAGFM	EDVCIETIEAGFMTKDLAACIKGLPNVQRS	K	A	L	T	K	D	2	0	0	1	1	0	3	1	0	2	1	1	1	1	0	0	2	0	0	1	0	0	17	0	1912.92	Q5HZJ8;Q8C338;O88844;Q3TJ51;Q0QER9	Q5HZJ8	358	374	Idh1	Isocitrate dehydrogenase [NADP];Isocitrate dehydrogenase [NADP] cytoplasmic	yes	no	2;3	8.7034e-26	156.08	By MS/MS	By MS/MS	By MS/MS	By MS/MS	By MS/MS
ALEEAGFKLPCQLHQVIVAR	DVDRSGTMNSYEMRKALEEAGFKLPCQLHQ	GFKLPCQLHQVIVARFADDELIIDFDNFVR	K	A	L	A	R	F	3	1	0	0	1	2	2	1	1	1	3	1	0	1	1	0	0	0	0	2	0	0	20	1	2265.23	O08529;Q3U3A8	O08529	630	649	Capn2	Calpain-2 catalytic subunit	yes	no	4	0.033347	40.844	By MS/MS		By matching
ALEEALEAK	AEAREKETKALSLARALEEALEAKEEFERQ	ALSLARALEEALEAKEEFERQNKQLRADME	R	A	L	A	K	E	3	0	0	0	0	0	3	0	0	0	2	1	0	0	0	0	0	0	0	0	0	0	9	0	972.513	Q5SV64;Q3UH59;Q61879;Q80T68;Q4KMN4;Q6PB65	Q5SV64	1522	1530	Myh10	Myosin-10	no	no	2	0.00073603	94.806	By MS/MS	By MS/MS	By MS/MS	By matching	By MS/MS
ALEEANADLEVK	QNLNDRLASYLDKVRALEEANADLEVKIRD	KVRALEEANADLEVKIRDWYQRQRPSEIKD	R	A	L	V	K	I	3	0	1	1	0	0	3	0	0	0	2	1	0	0	0	0	0	0	0	1	0	0	12	0	1300.65	CON__P08779;CON__Q6IFX2;Q6IFX2;CON__P02533;CON__P13646-1	CON__P08779	137	148	Krt42	Keratin, type I cytoskeletal 42	no	no	2	0.00017628	93.058	By matching	By matching	By matching	By MS/MS	By matching
ALEEERPSLR	LYDIYWTNEVEEQLRALEEERPSLRIIS__	EEQLRALEEERPSLRIIS____________	R	A	L	L	R	I	1	2	0	0	0	0	3	0	0	0	2	0	0	0	1	1	0	0	0	0	0	0	10	1	1198.63	Q3UM23;A0A1B0GSG5;Q91VI7	Q3UM23	444	453	Rnh1	Ribonuclease inhibitor	yes	no	3	1.2881e-05	115.78	By MS/MS	By MS/MS	By MS/MS		By MS/MS
ALEEKPKDPECSSGMAIAMFR	LKCGRNERAKMCFEKALEEKPKDPECSSGM	KDPECSSGMAIAMFRLEEKPEKQFSVDALK	K	A	L	F	R	L	3	1	0	1	1	0	3	1	0	1	1	2	2	1	2	2	0	0	0	0	0	0	21	2	2353.11	E9PV48;Q5FW82;Q4FJY6;Q64345;Q8BPC3;Q3UAB1	E9PV48	162	182	I830012O16Rik;Ifit3	Interferon-induced protein with tetratricopeptide repeats 3	yes	no	3	2.696e-05	56.529					By matching
ALEEYQQQLENELK	QGFDDLRHHYQAVRKALEEYQQQLENELKS	KALEEYQQQLENELKSQPGPAYLDTLNTLK	K	A	L	L	K	S	1	0	1	0	0	3	4	0	0	0	3	1	0	0	0	0	0	0	1	0	0	0	14	0	1733.85	E9Q6R7;O08614	E9Q6R7	892	905	Utrn		yes	no	2	0.00020985	81.865	By matching
ALEFVAR	RRLRFKGGSPLNTGRALEFVARNLFVKSAG	GSPLNTGRALEFVARNLFVKSAGSRIEDGV	R	A	L	A	R	N	2	1	0	0	0	0	1	0	0	0	1	0	0	1	0	0	0	0	0	1	0	0	7	0	804.449	E9PWQ3;J3QQ16;A0A087WS16;O88493;D3YWD1;Q9Z0I9	E9PWQ3	1516	1522	Col6a3		no	no	2	0.0010453	132.94	By MS/MS	By MS/MS	By MS/MS	By MS/MS	By MS/MS
ALEHFTDLYDIK	AHIAQLCEKAGLLQRALEHFTDLYDIKRAV	LQRALEHFTDLYDIKRAVVHTHLLNPEWLV	R	A	L	I	K	R	1	0	0	2	0	0	1	0	1	1	2	1	0	1	0	0	1	0	1	0	0	0	12	0	1463.73	Q5SXR6;Q68FD5;Q80U89	Q5SXR6	630	641	Cltc;mKIAA0034	Clathrin heavy chain;Clathrin heavy chain 1	yes	no	2;3	6.7787e-23	188.99	By MS/MS	By MS/MS	By MS/MS	By MS/MS	By MS/MS
ALEHFTDLYDIKR	AHIAQLCEKAGLLQRALEHFTDLYDIKRAV	QRALEHFTDLYDIKRAVVHTHLLNPEWLVN	R	A	L	K	R	A	1	1	0	2	0	0	1	0	1	1	2	1	0	1	0	0	1	0	1	0	0	0	13	1	1619.83	Q5SXR6;Q68FD5;Q80U89	Q5SXR6	630	642	Cltc;mKIAA0034	Clathrin heavy chain;Clathrin heavy chain 1	yes	no	3;4	1.7849e-05	86.699	By MS/MS	By MS/MS	By MS/MS	By MS/MS	By MS/MS
ALEIIPR	TIPGKQQLLIGAYAKALEIIPRQLCDNAGF	LLIGAYAKALEIIPRQLCDNAGFDATNILN	K	A	L	P	R	Q	1	1	0	0	0	0	1	0	0	2	1	0	0	0	1	0	0	0	0	0	0	0	7	0	810.496	Q3TIJ7;P80313;Q8C5Q5;Q3THH8;Q3TET0;A0A0N4SV00;Q3UIJ0;Q3UDB1	Q3TIJ7	441	447	Cct7	T-complex protein 1 subunit eta	yes	no	2	0.003561	114.54	By MS/MS	By MS/MS	By MS/MS	By MS/MS	By MS/MS
ALELCEILAK	MLENQCDNKEDILNKALELCEILAKEKDTI	DILNKALELCEILAKEKDTIRKEYWRYIGR	K	A	L	A	K	E	2	0	0	0	1	0	2	0	0	1	3	1	0	0	0	0	0	0	0	0	0	0	10	0	1145.64	Q541Z2;Q61239	Q541Z2	337	346	Fnta	Protein farnesyltransferase/geranylgeranyltransferase type-1 subunit alpha	yes	no	2	0.00021544	101.54	By MS/MS		By MS/MS	By MS/MS	By MS/MS
ALELDPDNDTYK	SSLNKHAEAVAYYKKALELDPDNDTYKSNL	YKKALELDPDNDTYKSNLKIAELKLREAPS	K	A	L	Y	K	S	1	0	1	3	0	0	1	0	0	0	2	1	0	0	1	0	1	0	1	0	0	0	12	0	1392.64	A0A1W2P6P1;Q3TN35;Q8BJU0	A0A1W2P6P1	185	196	Sgta	Small glutamine-rich tetratricopeptide repeat-containing protein alpha	yes	no	2	0.00010452	99.815	By MS/MS	By MS/MS	By MS/MS	By MS/MS	By matching
ALELDPNLYR	KGFMDGKQACERMIRALELDPNLYRIGQSK	ERMIRALELDPNLYRIGQSKIFFRAGVLAH	R	A	L	Y	R	I	1	1	1	1	0	0	1	0	0	0	3	0	0	0	1	0	0	0	1	0	0	0	10	0	1202.63	Q5SV64;Q3UH59;Q61879;Q80T68;Q8BLI1;Q8BLI3;Q8BWI3	Q5SV64	784	793	Myh10	Myosin-10	no	no	2	0.072287	47.823
ALELDSNLYR	KGFMDGKQACVLMIKALELDSNLYRIGQSK	VLMIKALELDSNLYRIGQSKVFFRAGVLAH	K	A	L	Y	R	I	1	1	1	1	0	0	1	0	0	0	3	0	0	0	0	1	0	0	1	0	0	0	10	0	1192.61	Q8VDD5	Q8VDD5	746	755	Myh9	Myosin-9	yes	yes	2	2.1021e-19	205.7	By MS/MS	By MS/MS	By MS/MS	By MS/MS	By MS/MS
ALELEQER	QTKKAQQELEEQARRALELEQERKRAQSEA	LEEQARRALELEQERKRAQSEAEKLAKERQ	R	A	L	E	R	K	1	1	0	0	0	1	3	0	0	0	2	0	0	0	0	0	0	0	0	0	0	0	8	0	986.503	Q3TZQ2;P26041;Q05DU4;Q3TH46;A0A5F8MPB9;Q3U111;P26043;Q3UJJ8	Q3TZQ2	372	379	Msn;Rdx	Moesin;Radixin	no	no	2	0.0037962	87.323	By MS/MS		By matching
ALELTGLK	KFGYVDFESAEDLEKALELTGLKVFGNEIK	SAEDLEKALELTGLKVFGNEIKLEKPKGRD	K	A	L	L	K	V	1	0	0	0	0	0	1	1	0	0	3	1	0	0	0	0	1	0	0	0	0	0	8	0	843.507	Q8CD23;Q3TL52;Q3TGR3;P09405;Q3TT41;Q8CE30;Q9CT46	Q8CD23	365	372	Ncl	Nucleolin	yes	no	1;2	0.013858	75.109	By matching	By matching	By matching	By matching	By MS/MS
ALENTSISQGHPPPVPRPPR	RPEVTELCLLAVHRRALENTSISQGHPPPV	SISQGHPPPVPRPPRVVDKLSLCIAPGKAC	R	A	L	P	R	V	1	2	1	0	0	1	1	1	1	1	1	0	0	0	6	2	1	0	0	1	0	0	20	1	2149.14	Q91XB0	Q91XB0	43	62	Trex1	Three-prime repair exonuclease 1	yes	yes	4	0.0012161	31.753					By matching
ALEPEEGNPQTEAQENGPER	EGCSKKENEEGCPERALEPEEGNPQTEAQE	EGNPQTEAQENGPEREARKKSKMDYEKNGF	R	A	L	E	R	E	2	1	2	0	0	2	6	2	0	0	1	0	0	0	3	0	1	0	0	0	0	0	20	0	2193.98	Q8BGC0	Q8BGC0	481	500	Htatsf1	HIV Tat-specific factor 1 homolog	yes	yes	2	0.0009113	45.115	By matching	By matching	By MS/MS	By matching	By MS/MS
ALEQFLQEYFDGNLK	GEKFVMQEEFSRDGKALEQFLQEYFDGNLK	ALEQFLQEYFDGNLKRYLKSEPIPESNEGP	K	A	L	L	K	R	1	0	1	1	0	2	2	1	0	0	3	1	0	2	0	0	0	0	1	0	0	0	15	0	1813.89	P27773	P27773	348	362	Pdia3	Protein disulfide-isomerase A3	yes	yes	2;3	9.3198e-130	293.31	By MS/MS	By MS/MS	By MS/MS	By MS/MS	By MS/MS
ALEQFLQEYFDGNLKR	GEKFVMQEEFSRDGKALEQFLQEYFDGNLK	LEQFLQEYFDGNLKRYLKSEPIPESNEGPV	K	A	L	K	R	Y	1	1	1	1	0	2	2	1	0	0	3	1	0	2	0	0	0	0	1	0	0	0	16	1	1969.99	P27773	P27773	348	363	Pdia3	Protein disulfide-isomerase A3	yes	yes	2;3	7.2188e-36	191.96	By MS/MS	By MS/MS	By MS/MS	By MS/MS	By MS/MS
ALEQLNGFELAGR	GYGFITFSDSECAKKALEQLNGFELAGRPM	KKALEQLNGFELAGRPMKVGHVTERTDASS	K	A	L	G	R	P	2	1	1	0	0	1	2	2	0	0	3	0	0	1	0	0	0	0	0	0	0	0	13	0	1416.74	Q3U313;Q8VH51;Q0VGU9;Q3UXT6;E9Q8F0;F7AA45	Q3U313	307	319	Rbm39	RNA-binding protein 39	yes	no	2	1.5839e-07	120.06		By matching	By matching	By matching
ALEQQVEEMK	DDVGKSVHELEKSKRALEQQVEEMKTQLEE	EKSKRALEQQVEEMKTQLEELEDELQATED	R	A	L	M	K	T	1	0	0	0	0	2	3	0	0	0	1	1	1	0	0	0	0	0	0	1	0	0	10	0	1203.58	Q8VDD5;Q3UFT0;Q811J9;Q99JJ3	Q8VDD5	1529	1538	Myh9	Myosin-9	yes	no	1;2	2.1646e-09	174.02	By MS/MS	By MS/MS	By MS/MS	By MS/MS	By MS/MS
ALEQQVEEMR	DDVGKNVHELEKSKRALEQQVEEMRTQLEE	EKSKRALEQQVEEMRTQLEELEDELQATED	R	A	L	M	R	T	1	1	0	0	0	2	3	0	0	0	1	0	1	0	0	0	0	0	0	1	0	0	10	0	1231.59	Q5SV64;Q3UH59;Q61879;Q80T68;Q4KMN4;Q6PB65	Q5SV64	1567	1576	Myh10	Myosin-10	yes	no	2	0.0048978	66.27		By matching
ALESPERPFLAILGGAK	AGGFLMKKELNYFAKALESPERPFLAILGG	ESPERPFLAILGGAKVADKIQLINNMLDKV	K	A	L	A	K	V	3	1	0	0	0	0	2	2	0	1	3	1	0	1	2	1	0	0	0	0	0	0	17	1	1767.99	P09411;S4R2M7	P09411	200	216	Pgk1	Phosphoglycerate kinase 1;Phosphoglycerate kinase	yes	no	2;3	3.8276e-65	234.82	By MS/MS	By MS/MS	By MS/MS	By MS/MS	By MS/MS
ALESSIAPIVIFASNR	EVHMLDIECFTYLHRALESSIAPIVIFASN	LESSIAPIVIFASNRGNCVIRGTEDITSPH	R	A	L	N	R	G	3	1	1	0	0	0	1	0	0	3	1	0	0	1	1	3	0	0	0	1	0	0	16	0	1686.93	Q3U1C2;P60122;Q3UJN2	Q3U1C2	318	333	Ruvbl1	RuvB-like 1	yes	no	2;3	1.2404e-06	108.56	By MS/MS	By MS/MS	By MS/MS	By MS/MS	By MS/MS
ALETLQGQLEEK	HSLKSERACRAEQDKALETLQGQLEEKARE	QDKALETLQGQLEEKARELGHNQAASASAQ	K	A	L	E	K	A	1	0	0	0	0	2	3	1	0	0	3	1	0	0	0	0	1	0	0	0	0	0	12	0	1357.71	E9Q7G0	E9Q7G0	1159	1170	Numa1		yes	yes	2	0.0043014	69.276			By MS/MS
ALETLTGALFQRPPLIAAVK	VRLHNAIEGGTQLSRALETLTGALFQRPPL	TGALFQRPPLIAAVKRQLRVRTIYESKMIE	R	A	L	V	K	R	4	1	0	0	0	1	1	1	0	1	4	1	0	1	2	0	2	0	0	1	0	0	20	1	2108.24	Q3TM67;Q3TI79;Q9ESX5;B7ZCL7;F6S1S5	Q3TM67	172	191	Dkc1	H/ACA ribonucleoprotein complex subunit 4	yes	no	3	1.9529e-19	122.31	By MS/MS	By MS/MS	By MS/MS	By MS/MS	By MS/MS
ALETMAEQTTDVVHSPSTDTTPGPDTEAALAK	KAAEVESVKEQLPAKALETMAEQTTDVVHS	TDTTPGPDTEAALAKDIEEITKPDVILANV	K	A	L	A	K	D	5	0	0	3	0	1	3	1	1	0	2	1	1	0	3	2	7	0	0	2	0	0	32	0	3283.54	P27546	P27546	240	271	Map4	Microtubule-associated protein 4	yes	yes	3;4	1.7438e-45	146.45	By MS/MS	By MS/MS	By MS/MS	By MS/MS	By MS/MS
ALEVAEYLTPVLK	______________________________	GKALEVAEYLTPVLKESKFKETGVITPEEF	K	A	L	L	K	E	2	0	0	0	0	0	2	0	0	0	3	1	0	0	1	0	1	0	1	2	0	0	13	0	1444.82	Q9CPX6	Q9CPX6	12	24	Atg3	Ubiquitin-like-conjugating enzyme ATG3	yes	yes	2	0.0081117	64.82	By matching			By matching	By MS/MS
ALEVIRPAHILQEK	QIRNQLTAMSSVLAKALEVIRPAHILQEKE	KALEVIRPAHILQEKEEQHQLAVNAYLKNS	K	A	L	E	K	E	2	1	0	0	0	1	2	0	1	2	2	1	0	0	1	0	0	0	0	1	0	0	14	1	1615.94	P23116;Q3UL99;Q6A0B9;Q3TKF9;Q3UEK3;Q3UM46	P23116	533	546	Eif3a	Eukaryotic translation initiation factor 3 subunit A	yes	no	3	0.073676	22.911	By matching		By matching	By matching	By matching
ALEVLVAK	GTVRYDSTHYKETWKALEVLVAKGLVKALG	HYKETWKALEVLVAKGLVKALGLSNFNSRQ	K	A	L	A	K	G	2	0	0	0	0	0	1	0	0	0	2	1	0	0	0	0	0	0	0	2	0	0	8	0	841.527	Q540D7;Q9JII6;Q80XJ7;Q3UJW9;B1AXW3	Q540D7	146	153	Akr1a1	Alcohol dehydrogenase [NADP(+)]	yes	no	2	0.0037322	102.71	By MS/MS	By MS/MS	By MS/MS	By MS/MS	By MS/MS
ALEYTIYNQELNETR	KEELAQYQKWDKMRRALEYTIYNQELNETR	ALEYTIYNQELNETRAKLDELSAKRETSGE	R	A	L	T	R	A	1	1	2	0	0	1	3	0	0	1	2	0	0	0	0	0	2	0	2	0	0	0	15	0	1855.9	Q6P5E5;Q1HL32;Q9CW03;Q3UNU2;Q3US85;Q3TPG9	Q6P5E5	222	236	Smc3	Structural maintenance of chromosomes protein;Structural maintenance of chromosomes protein 3	yes	no	2	0.00027323	60.255	By matching		By matching		By matching
ALFDFNGNDEEDLPFKK	GSGVILRQGEAEYVRALFDFNGNDEEDLPF	FDFNGNDEEDLPFKKGDMLRIRDKPEEQWW	R	A	L	K	K	G	1	0	2	3	0	0	2	1	0	0	2	2	0	3	1	0	0	0	0	0	0	0	17	1	1997.94	Q91VM1;Q5ND51;Q64010;Q8JZR2;Q5ND50;Q920I1;Q8BPE7;F7D232	Q91VM1	139	155	Crk	Adapter molecule crk	yes	no	3	1.9886e-09	93.51	By MS/MS	By MS/MS	By MS/MS	By MS/MS	By MS/MS
ALFIVPR	CMNMNTKANRKKLVRALFIVPRQRLDLLPF	ANRKKLVRALFIVPRQRLDLLPFYARLVAT	R	A	L	P	R	Q	1	1	0	0	0	0	0	0	0	1	1	0	0	1	1	0	0	0	0	1	0	0	7	0	814.507	A2AT37	A2AT37	605	611	Upf2		yes	yes	2	0.042238	56.51					By MS/MS
ALFLIPR	MAEGAPPLCDMHPMRALFLIPRNPPPRLKS	LCDMHPMRALFLIPRNPPPRLKSKKWSKKF	R	A	L	P	R	N	1	1	0	0	0	0	0	0	0	1	2	0	0	1	1	0	0	0	0	0	0	0	7	0	828.522	B2RUE8;Q6ZQ68;A0A0A6YWM8;B7ZNR9;A0A0A6YWR8;F8VPL5;E9PVG7;B7ZNR8;A0A0A6YW53;P97820;A0A0A6YVZ8;F7AMS7;E0CZF8;E0CZD7;E0CXD6;E0CY98;B2RXX2;E9PUL9;Q7TT13;Q5SXG1;Q5SXG3;G3X9G2;B9EKN8;B2RQ80;B2RY17;Q9JM52;P83510	B2RUE8	241	247	Map4k4;mKIAA0687;Mink1;Tnik	Mitogen-activated protein kinase kinase kinase kinase 4;Misshapen-like kinase 1;Traf2 and NCK-interacting protein kinase	yes	no	2	0.005823	88.627
ALFLPPMTLPPHGPASGSSVAAS	EAQDPEIASLSGKLKALFLPPMTLPPHGPA	LPPHGPASGSSVAAS_______________	K	A	L	A	S	-	4	0	0	0	0	0	0	2	1	0	3	0	1	1	5	4	1	0	0	1	0	0	23	0	2204.13	O35127	O35127	104	126	Grcc10	Protein C10	yes	yes	2	0.093453	19.578					By MS/MS
ALFQDVQKPSQDEWGK	DRDDVALEGNDRGGRALFQDVQKPSQDEWG	LFQDVQKPSQDEWGKTQEAMEAALAMEKNL	R	A	L	G	K	T	1	0	0	2	0	3	1	1	0	0	1	2	0	1	1	1	0	1	0	1	0	0	16	1	1874.92	A0A1B0GR60;Q9CPX4;Q3UCL5;Q3TJJ6;Q3THE6;P29391;Q3UL79;Q9CZE7;Q3ULW5;P49945	A0A1B0GR60	54	69	Ftl1;Ftl2	Ferritin;Ferritin light chain 1;Ferritin light chain 2	yes	no	2;3	2.9506e-14	141.38	By MS/MS	By MS/MS	By MS/MS	By MS/MS	By MS/MS
ALGALVDNCAPGLCPDWEAWDPNQPVQNAR	QLPITNFNRDWQDGKALGALVDNCAPGLCP	DWEAWDPNQPVQNAREAMQQADDWLGVPQV	K	A	L	A	R	E	5	1	3	3	2	2	1	2	0	0	3	0	0	0	4	0	0	2	0	2	0	0	30	0	3307.54	Q8VHX6	Q8VHX6	191	220	Flnc	Filamin-C	yes	yes	3	3.1713e-09	69.845	By MS/MS	By MS/MS	By MS/MS	By MS/MS	By matching
ALGALVDSCAPGLCPDWDSWDASKPVNNAR	QLPITNFSRDWQSGRALGALVDSCAPGLCP	DWDSWDASKPVNNAREAMQQADDWLGIPQV	R	A	L	A	R	E	5	1	2	4	2	0	0	2	0	0	3	1	0	0	3	3	0	2	0	2	0	0	30	1	3215.5	B9EKP5;B7FAU9;Q8BTM8;B7FAV1;Q3U7N9;F6XC15	B9EKP5	197	226	Flna	Filamin-A	yes	no	3;4	3.1688e-116	218.86	By MS/MS	By MS/MS	By MS/MS	By MS/MS	By MS/MS
ALGALVDSCAPGLCPDWESWDPR	YLPITNFNQNWQDGKALGALVDSCAPGLCP	CAPGLCPDWESWDPRKPVDNAREAMQQADD	K	A	L	P	R	K	3	1	0	3	2	0	1	2	0	0	3	0	0	0	3	2	0	2	0	1	0	0	23	0	2545.16	Q80X90	Q80X90	170	192	Flnb	Filamin-B	yes	yes	2;3	9.146e-22	117.92	By MS/MS	By MS/MS	By MS/MS	By MS/MS	By MS/MS
ALGDLISATK	ETQVVLINAVKDVAKALGDLISATKAAAGK	KDVAKALGDLISATKAAAGKVGDDPAVWQL	K	A	L	T	K	A	2	0	0	1	0	0	0	1	0	1	2	1	0	0	0	1	1	0	0	0	0	0	10	0	987.56	Q80TM2;P26039;Q3UHS6;Q0V930;Q3TBC3	Q80TM2	2113	2122	Tln1	Talin-1	yes	no	2	3.4459e-05	125.16	By matching	By MS/MS	By MS/MS	By MS/MS	By MS/MS
ALGEPITLFGEGPAER	INVSTDDSEVKACLRALGEPITLFGEGPAE	LGEPITLFGEGPAERRERLRNILSVVGTDA	R	A	L	E	R	R	2	1	0	0	0	0	3	3	0	1	2	0	0	1	2	0	1	0	0	0	0	0	16	0	1655.85	Q059T9;Q9DAW6;Q8BTJ0	Q059T9	113	128	Prpf4	U4/U6 small nuclear ribonucleoprotein Prp4	yes	no	2	0.086676	41.242	By matching	By matching	By matching	By MS/MS
ALGFPEGLVLQAYFACEK	IQVTPQEKEAIERLKALGFPEGLVLQAYFA	FPEGLVLQAYFACEKNENLAANFLLQQNFD	K	A	L	E	K	N	3	0	0	0	1	1	2	2	0	0	3	1	0	2	1	0	0	0	1	1	0	0	18	0	1999.01	Q6NVC3	Q6NVC3	381	398	Rad23b		yes	yes	2;3	3.0646e-06	87.18	By MS/MS	By matching	By MS/MS	By matching	By matching
ALGFPESLVIQAYFACEK	IQVTPQEKEAIERLKALGFPESLVIQAYFA	FPESLVIQAYFACEKNENLAANFLLSQNFD	K	A	L	E	K	N	3	0	0	0	1	1	2	1	0	1	2	1	0	2	1	1	0	0	1	1	0	0	18	0	2029.02	Q8CAP3	Q8CAP3	328	345	Rad23a		no	no	2	0.012489	34.183		By matching
ALGFPLER	VSRALGVLAQLIWSRALGFPLERPKSMSTD	AQLIWSRALGFPLERPKSMSTDGLMKFVDS	R	A	L	E	R	P	1	1	0	0	0	0	1	1	0	0	2	0	0	1	1	0	0	0	0	0	0	0	8	0	901.502	Q9CZU6;Q9DAM4;Q80X68	Q9CZU6	441	448	Cs;Csl	Citrate synthase, mitochondrial;Citrate synthase	yes	no	2	0.022192	41.302	By matching	By MS/MS		By matching	By matching
ALGFPLERPK	VSRALGVLAQLIWSRALGFPLERPKSMSTD	LIWSRALGFPLERPKSMSTDGLMKFVDSK_	R	A	L	P	K	S	1	1	0	0	0	0	1	1	0	0	2	1	0	1	2	0	0	0	0	0	0	0	10	1	1126.65	Q9CZU6;Q9DAM4;Q80X68	Q9CZU6	441	450	Cs;Csl	Citrate synthase, mitochondrial;Citrate synthase	yes	no	2	0.09541	79.474	By matching	By matching	By matching	By matching	By matching
ALGHGVDLGHIYGDNLER	QFFKTSGKMGPGFTKALGHGVDLGHIYGDN	HGVDLGHIYGDNLERQYHLRLFKDGKLKYQ	K	A	L	E	R	Q	1	1	1	2	0	0	1	4	2	1	3	0	0	0	0	0	0	0	1	1	0	0	18	0	1934.96	Q3TJN9;Q543T1;Q3UZ23;P22437	Q3TJN9	111	128	Ptgs1	Prostaglandin G/H synthase 1	yes	no	2;4	0.0034781	42.209	By MS/MS	By matching	By matching	By matching	By matching
ALGLEESPEEEGK	KGVEQQDGAVPEKTRALGLEESPEEEGKAR	TRALGLEESPEEEGKAREQEEKYWKEQDVV	R	A	L	G	K	A	1	0	0	0	0	0	5	2	0	0	2	1	0	0	1	1	0	0	0	0	0	0	13	0	1386.65	A2ARP8;Q9QYR6	A2ARP8	1838	1850	Map1a	Microtubule-associated protein 1A;MAP1A heavy chain;MAP1 light chain LC2	yes	no	2	0.0056851	55.084		By MS/MS		By MS/MS
ALGLLCGR	YNACRDVEAPSSNEKALGLLCGRDARACNA	APSSNEKALGLLCGRDARACNATNWIEYMF	K	A	L	G	R	D	1	1	0	0	1	0	0	2	0	0	3	0	0	0	0	0	0	0	0	0	0	0	8	0	845.479	Q3U2B2;Q7TMD4;O35604	Q3U2B2	172	179	Npc1	Niemann-Pick C1 protein	yes	no	2	0.083727	37.646
ALGLSNFNSR	TWKALEVLVAKGLVKALGLSNFNSRQIDDV	KGLVKALGLSNFNSRQIDDVLSVASVRPAV	K	A	L	S	R	Q	1	1	2	0	0	0	0	1	0	0	2	0	0	1	0	2	0	0	0	0	0	0	10	0	1077.56	Q540D7;Q9JII6;Q80XJ7;Q3UJW9;B1AXW3	Q540D7	158	167	Akr1a1	Alcohol dehydrogenase [NADP(+)]	yes	no	2	0.014714	50.805	By matching	By MS/MS	By matching	By matching	By matching
ALGLSPSEWSSILEHAR	TAEATVICRNHLVARALGLSPSEWSSILEH	GLSPSEWSSILEHARGPGRVALQFTGLGGQ	R	A	L	A	R	G	2	1	0	0	0	0	2	1	1	1	3	0	0	0	1	4	0	1	0	0	0	0	17	0	1851.95	E0CXE7;Q5SUQ9	E0CXE7	844	860	Ctc1	CST complex subunit CTC1	yes	no	3	7.6633e-05	50.608	By MS/MS	By MS/MS	By MS/MS	By MS/MS	By MS/MS
ALGPEQLLR	GVLKKNRRRGKGWTRALGPEQLLRACEAIT	GKGWTRALGPEQLLRACEAITVGKVDLSSW	R	A	L	L	R	A	1	1	0	0	0	1	1	1	0	0	3	0	0	0	1	0	0	0	0	0	0	0	9	0	995.576	A2VDH5;P36916;Q52KE3	A2VDH5	201	209	Gnl1	Guanine nucleotide-binding protein-like 1	yes	no	2	0.0092071	63.565		By MS/MS		By matching
ALGQNPTNAEVLK	GDGKILYSQCGDVMRALGQNPTNAEVLKVL	MRALGQNPTNAEVLKVLGNPKSDEMNVKVL	R	A	L	L	K	V	2	0	2	0	0	1	1	1	0	0	2	1	0	0	1	0	1	0	0	1	0	0	13	0	1353.73	Q60605;A0A1W2P6F6;A0A1W2P7Q9;Q3TIG9;Q8CI43;Q642K0;A0A1W2P6G5	Q60605	38	50	Myl6;Myl6b	Myosin light polypeptide 6;Myosin light chain 6B	no	no	2	5.6464e-30	198.25	By MS/MS	By MS/MS	By MS/MS	By MS/MS	By MS/MS
ALGSDHCPITLYLAL	HSLLPALCDSKIRSKALGSDHCPITLYLAL	ALGSDHCPITLYLAL_______________	K	A	L	A	L	-	2	0	0	1	1	0	0	1	1	1	4	0	0	0	1	1	1	0	1	0	0	0	15	0	1629.84	Q544Z7;P28352;F6QA74	Q544Z7	303	317	Apex1	DNA-(apurinic or apyrimidinic site) lyase;DNA-(apurinic or apyrimidinic site) lyase, mitochondrial	yes	no	2	0.071291	36.424	By matching	By matching	By matching	By MS/MS	By matching
ALGTNTSTAPNHTLR	ALFKCKFEEAQNILKALGTNTSTAPNHTLR	ALGTNTSTAPNHTLRIVKESATQDNKDICK	K	A	L	L	R	I	2	1	2	0	0	0	0	1	1	0	2	0	0	0	1	1	4	0	0	0	0	0	15	0	1552.8	Q9ERU9;Q8BQK6	Q9ERU9	1301	1315	Ranbp2	E3 SUMO-protein ligase RanBP2	yes	no	3	0.018677	39.509	By MS/MS	By matching	By matching		By matching
ALGVLAQLIWSR	MTEMNYYTVLFGVSRALGVLAQLIWSRALG	VSRALGVLAQLIWSRALGFPLERPKSMSTD	R	A	L	S	R	A	2	1	0	0	0	1	0	1	0	1	3	0	0	0	0	1	0	1	0	1	0	0	12	0	1325.78	Q9CZU6;Q0QEL9	Q9CZU6	429	440	Cs	Citrate synthase, mitochondrial;Citrate synthase	yes	no	2	1.0784e-17	173.37	By MS/MS	By MS/MS	By MS/MS	By MS/MS	By MS/MS
ALGVSNFNHFQIER	AWEGMEELVDQGLVKALGVSNFNHFQIERL	KALGVSNFNHFQIERLLNKPGLKHKPVTNQ	K	A	L	E	R	L	1	1	2	0	0	1	1	1	1	1	1	0	0	2	0	1	0	0	0	1	0	0	14	0	1630.82	D3Z494;Q8BIV6;G5E895;P45377	P45377	156	169	Akr1b10;Akr1b8	Aldose reductase-related protein 2	no	no	2;3	3.2061e-08	114.86	By matching	By matching	By matching	By matching	By matching
ALGVTGDFSVLNPLLNFADSFEDFGNEK	HQAVSSAKVILQVRRALGVTGDFSVLNPLL	LLNFADSFEDFGNEKLDQISPQFIKAKQLL	R	A	L	E	K	L	2	0	3	3	0	0	2	3	0	0	4	1	0	4	1	2	1	0	0	2	0	0	28	0	3015.45	A0A171EBL2;E9Q555	A0A171EBL2	1327	1354	Rnf213	E3 ubiquitin-protein ligase RNF213	yes	no	3	0.015375	16.276	By matching	By matching	By MS/MS	By matching	By matching
ALHEQEIDCQLVEAVDGK	INLKRRRDRRERMLRALHEQEIDCQLVEAV	EQEIDCQLVEAVDGKAMNTSQVEAMGIQML	R	A	L	G	K	A	2	0	0	2	1	2	3	1	1	1	2	1	0	0	0	0	0	0	0	2	0	0	18	0	2039.98	Q8K297	Q8K297	356	373	Colgalt1	Procollagen galactosyltransferase 1	yes	yes	2;3	2.036e-08	89.959	By MS/MS	By matching	By MS/MS	By MS/MS	By matching
ALHFVFK	______________________________	______________________________	R	A	L	F	K	V	1	0	0	0	0	0	0	0	1	0	1	1	0	2	0	0	0	0	0	1	0	0	7	0	860.491	Q9CPV4;E9Q197;E9Q055;E9Q2R6	Q9CPV4	6	12	Glod4	Glyoxalase domain-containing protein 4	yes	no	2	0.035006	45.45		By MS/MS	By MS/MS		By matching
ALHGEQYLELYKPLPR	GGLAEVPGLSFNFAKALHGEQYLELYKPLP	LHGEQYLELYKPLPRSGELKCEAVIADILD	K	A	L	P	R	S	1	1	0	0	0	1	2	1	1	0	4	1	0	0	2	0	0	0	2	0	0	0	16	1	1926.04	Q3TT11;P51660;Q3UHW2	Q3TT11	403	418	Hsd17b4	Peroxisomal multifunctional enzyme type 2;(3R)-hydroxyacyl-CoA dehydrogenase;Enoyl-CoA hydratase 2	yes	no	3;4	0.017627	33.796	By MS/MS	By MS/MS	By MS/MS	By matching
ALHIPESLPR	TTAPSNYLNNPYVRKALHIPESLPRWDMCN	PYVRKALHIPESLPRWDMCNFLVNLQYRRL	K	A	L	P	R	W	1	1	0	0	0	0	1	0	1	1	2	0	0	0	2	1	0	0	0	0	0	0	10	0	1131.64	Q9D2D1;Q544R6;G3X8T3;P16675	Q9D2D1	343	352	Ctsa	Carboxypeptidase;Lysosomal protective protein;Lysosomal protective protein 32 kDa chain;Lysosomal protective protein 20 kDa chain	yes	no	2	0.0022022	60.589	By MS/MS	By MS/MS	By MS/MS	By MS/MS	By MS/MS
ALHNLTPQVPEYIAMHVFPALLLMTQSPDLHTR	KINHWDGAIRELSAKALHNLTPQVPEYIAM	PALLLMTQSPDLHTRHGAILACAEVTYALY	K	A	L	T	R	H	3	1	1	1	0	2	1	0	3	1	6	0	2	1	4	1	3	0	1	2	0	0	33	0	3752.95	Q8BYA0	Q8BYA0	588	620	Tbcd	Tubulin-specific chaperone D	yes	yes	5	0.086666	19.903	By matching	By matching	By matching	By matching	By matching
ALHSLLLR	DYLHLSRLGYTPVCRALHSLLLRLLAQDQG	GYTPVCRALHSLLLRLLAQDQGQGIPLPET	R	A	L	L	R	L	1	1	0	0	0	0	0	0	1	0	4	0	0	0	0	1	0	0	0	0	0	0	8	0	921.576	Q3TJC2;Q61205;D3Z7E6	Q3TJC2	208	215	Pafah1b3	Platelet-activating factor acetylhydrolase IB subunit gamma	yes	no	2	0.020185	45.952	By MS/MS	By MS/MS	By MS/MS		By MS/MS
ALIAAQYSGAQVR	AGTLYTYPENWRAFKALIAAQYSGAQVRVL	FKALIAAQYSGAQVRVLSAPPHFHFGQTNR	K	A	L	V	R	V	4	1	0	0	0	2	0	1	0	1	1	0	0	0	0	1	0	0	1	1	0	0	13	0	1346.73	Q4FZK2;Q9D8N0	Q4FZK2	18	30	Eef1g	Elongation factor 1-gamma	yes	no	2	2.2653e-47	230.24	By MS/MS	By MS/MS	By MS/MS	By MS/MS	By MS/MS
ALIAGGGAPEIELALR	IHDALCVIRCLVKKRALIAGGGAPEIELAL	LIAGGGAPEIELALRLTEYSRTLSGMESYC	R	A	L	L	R	L	4	1	0	0	0	0	2	3	0	2	3	0	0	0	1	0	0	0	0	0	0	0	16	0	1549.88	Q564F4;Q3UJZ8;Q3TII0;P80315;G5E839	Q564F4	420	435	Cct4	T-complex protein 1 subunit delta	yes	no	2	1.608e-08	128.28	By MS/MS	By MS/MS	By MS/MS	By MS/MS	By MS/MS
ALIDSGFAIK	ELIDKSVAPHVSASKALIDSGFAIKEKDVA	VSASKALIDSGFAIKEKDVADKGSSMHTAS	K	A	L	I	K	E	2	0	0	1	0	0	0	1	0	2	1	1	0	1	0	1	0	0	0	0	0	0	10	0	1033.58	Q99MV1	Q99MV1	661	670	Tdrd1	Tudor domain-containing protein 1	yes	yes	2	0.0003034	90.37	By MS/MS	By MS/MS	By MS/MS	By MS/MS	By MS/MS
ALIDYENSNK	LNIEAAKDLLYRRTKALIDYENSNKALDKA	YRRTKALIDYENSNKALDKARLKSKDVKLA	K	A	L	N	K	A	1	0	2	1	0	0	1	0	0	1	1	1	0	0	0	1	0	0	1	0	0	0	10	0	1165.56	Q8C5E7;Q3TJN6;Q9D8U8;Q3TXT4	Q8C5E7	315	324	Snx5	Sorting nexin-5	yes	no	2	0.014227	43.635				By matching	By MS/MS
ALIEMEK	AQPGSFEYEYAMRWKALIEMEKQQQDQVDR	YEYAMRWKALIEMEKQQQDQVDRNIKEARE	K	A	L	E	K	Q	1	0	0	0	0	0	2	0	0	1	1	1	1	0	0	0	0	0	0	0	0	0	7	0	832.436	Q4FK11;Q3UM20;Q3TF40;Q99K48;Q3TTV7;Q3TFC2;Q3TMM5	Q4FK11	275	281	Nono	Non-POU domain-containing octamer-binding protein	yes	no	2	0.0078294	73.975	By MS/MS		By MS/MS	By MS/MS	By MS/MS
ALIESGLGTDFSPDVGYNGYTR	LSSLLIAGPNSPFYKALIESGLGTDFSPDV	GTDFSPDVGYNGYTREAYFSVGLQGIAEKD	K	A	L	T	R	E	1	1	1	2	0	0	1	4	0	1	2	0	0	1	1	2	2	0	2	1	0	0	22	0	2331.1	Q8K411	Q8K411	364	385	Pitrm1	Presequence protease, mitochondrial	yes	yes	2;3	1.9847e-06	77.078	By MS/MS	By MS/MS	By MS/MS	By MS/MS	By MS/MS
ALIGMTAGATGAFVGTPAEVALIR	RLTGADGTPPGFLLKALIGMTAGATGAFVG	TGAFVGTPAEVALIRMTADGRLPADQRRGY	K	A	L	I	R	M	6	1	0	0	0	0	1	4	0	2	2	0	1	1	1	0	3	0	0	2	0	0	24	0	2286.24	Q9CTC7;Q5SX53;Q9CR62;Q5SX46	Q9CTC7	61	84	Slc25a11	Mitochondrial 2-oxoglutarate/malate carrier protein	yes	no	2;3	5.1483e-06	66.797	By MS/MS	By MS/MS	By MS/MS	By MS/MS	By MS/MS
ALILDLYEQIVTGVEYIHSK	LEQWMRNRNQSKVDKALILDLYEQIVTGVE	LYEQIVTGVEYIHSKGLIHRDLKPGNIFLV	K	A	L	S	K	G	1	0	0	1	0	1	2	1	1	3	3	1	0	0	0	1	1	0	2	2	0	0	20	0	2303.24	Q91YN2;Q03963;Q78E06	Q91YN2	351	370	Eif2ak2	Interferon-induced, double-stranded RNA-activated protein kinase	yes	no	3	2.727e-07	85.808	By MS/MS	By matching	By MS/MS	By MS/MS	By MS/MS
ALINADELANDVAGAEALLDR	LADFRDLTSWVTEMKALINADELANDVAGA	ELANDVAGAEALLDRHQEHKGEIDAHEDSF	K	A	L	D	R	H	6	1	2	3	0	0	2	1	0	1	4	0	0	0	0	0	0	0	0	1	0	0	21	0	2153.1	A3KGU5;B9EKJ1;A3KGU7;E9Q447;B7ZWK3;A3KGU9;B2RXX6;Q3V1V5;Q3URW8;P16546	A3KGU5	382	402	Sptan1	Spectrin alpha chain, non-erythrocytic 1	no	no	2;3	4.0954e-134	268.61		By MS/MS	By MS/MS	By MS/MS	By MS/MS
ALIQLPPYISQCDEVLQFFETRPEDLNPPK	DVAVKRLIPIDEYCKALIQLPPYISQCDEV	LQFFETRPEDLNPPKEEHIGKKKSGNDPTS	K	A	L	P	K	E	1	1	1	2	1	3	3	0	0	2	4	1	0	2	5	1	1	0	1	1	0	0	30	1	3543.8	B9EJ37;A0A5F8MPP7;A2AAY5;Q3TDV5	B9EJ37	104	133	Sh3pxd2b	SH3 and PX domain-containing protein 2B	yes	no	3	0.018573	26.841	By matching	By MS/MS	By MS/MS	By MS/MS	By MS/MS
ALIQYFSPYVSADMHK	LAPHVRTLYTQIRNRALIQYFSPYVSADMH	LIQYFSPYVSADMHKMAAAFNTTVAALEDE	R	A	L	H	K	M	2	0	0	1	0	1	0	0	1	1	1	1	1	1	1	2	0	0	2	1	0	0	16	0	1868.91	G3UXW9;A0A140LJB7;Q3MIA8;B1ATU4;Q99LD4	G3UXW9	408	423	Gps1	COP9 signalosome complex subunit 1	yes	no	3	7.758e-05	51.591		By matching	By MS/MS	By matching	By MS/MS
ALITFAGMIPYR	RVIEDRDSQLRSQARALITFAGMIPYRTSG	QARALITFAGMIPYRTSGDTNARLVQMEVL	R	A	L	Y	R	T	2	1	0	0	0	0	0	1	0	2	1	0	1	1	1	0	1	0	1	0	0	0	12	0	1351.73	Q8BJ71;Q3TFC8;A0A1D5RLQ0	Q8BJ71	791	802	Nup93	Nuclear pore complex protein Nup93	yes	no	2	0.00024411	86.67	By MS/MS	By MS/MS	By MS/MS	By MS/MS	By MS/MS
ALIVEPSR	NAQVSQTKFLPNAPKALIVEPSRELAEQTL	FLPNAPKALIVEPSRELAEQTLNNVKQFKK	K	A	L	S	R	E	1	1	0	0	0	0	1	0	0	1	1	0	0	0	1	1	0	0	0	1	0	0	8	0	883.513	Q91VR5;Q922B8;Q3V1Z7	Q91VR5	289	296	Ddx1	ATP-dependent RNA helicase DDX1	yes	no	2	0.021839	53.351		By MS/MS
ALIVVPYAEGVIPDETK	AVVAQHLTNTVFVDRALIVVPYAEGVIPDE	IVVPYAEGVIPDETKALSLLAPANAVAGLL	R	A	L	T	K	A	2	0	0	1	0	0	2	1	0	2	1	1	0	0	2	0	1	0	1	3	0	0	17	0	1812.99	Q8C0Z3;Q8CFF2;Q8CGI3;Q9CT17;Q6NSR2;Q3UIX4;F6RDI8;E9Q6E5;D3Z4B0	Q8C0Z3	97	113	Srsf11		yes	no	3	0.010872	34.277	By MS/MS	By matching	By matching	By matching	By matching
ALKDPNAFLFDHLLTLKPVK	NASQARVDAHRCIVRALKDPNAFLFDHLLT	NAFLFDHLLTLKPVKFLEGELIHDLLTIFV	R	A	L	V	K	F	2	0	1	2	0	0	0	0	1	0	5	3	0	2	2	0	1	0	0	1	0	0	20	2	2279.3	Q99JX4;A2A702;A2A701	Q99JX4	211	230	Eif3m	Eukaryotic translation initiation factor 3 subunit M	yes	no	4;5	3.4691e-05	65.924	By MS/MS	By matching	By matching	By MS/MS	By matching
ALLADAQIMLDHLK	FESEKRLRKDLKRTKALLADAQIMLDHLKN	KALLADAQIMLDHLKNNAPSKREIAQLKNQ	K	A	L	L	K	N	3	0	0	2	0	1	0	0	1	1	4	1	1	0	0	0	0	0	0	0	0	0	14	0	1550.85	K3W4L0;B2RRE2;E9QAX2;Q9JMH9;E9QA74;E9Q405;A0A1C7ZN10;A0A4Y5WWJ7;Q6PER1	K3W4L0	1660	1673	Myo18a	Unconventional myosin-XVIIIa	yes	no	3	0.0043707	33.204	By matching				By matching
ALLAEHLLKPLPADR	______________________________	ALLAEHLLKPLPADRQIETGPFLEAVAHLP	M	A	L	D	R	Q	3	1	0	1	0	0	1	0	1	0	5	1	0	0	2	0	0	0	0	0	0	0	15	1	1655.97	D3Z1H8;D3Z1H9;Q7TMS6;Q3U011;Q9JL62	D3Z1H8	2	16	Gltp	Glycolipid transfer protein	yes	no	3	8.4976e-06	85.909	By MS/MS	By MS/MS	By MS/MS	By MS/MS	By MS/MS
ALLALAK	LAKDITSDTSGDFRKALLALAKGDRCQDLS	DTSGDFRKALLALAKGDRCQDLSVNQDLAD	K	A	L	A	K	G	3	0	0	0	0	0	0	0	0	0	3	1	0	0	0	0	0	0	0	0	0	0	7	0	698.469	Q4FJV4;B7STB7;P10107;Q3U5N9;Q4FK88;A0A494BBD8;Q3US43;Q8R024;Q8C846;E9QAQ7;A2BH40	Q4FJV4	179	185	Anxa1;Arid1a	Annexin;Annexin A1;AT-rich interactive domain-containing protein 1A	yes	no	1	0.018748	103.7	By matching	By matching	By MS/MS	By MS/MS	By MS/MS
ALLALCGGED	LHQAIEGDTSGDFMKALLALCGGED_____	GDFMKALLALCGGED_______________	K	A	L	E	D	-	2	0	0	1	1	0	1	2	0	0	3	0	0	0	0	0	0	0	0	0	0	0	10	0	1004.48	Q3UI56;P14824;Q3UDK4;Q99JX6;Q3TUI1;F8WIT2	Q99JX6	658	667	Anxa6	Annexin;Annexin A6	no	no	1;2	1.0979e-14	200.96	By MS/MS	By MS/MS	By MS/MS	By MS/MS	By MS/MS
ALLATASQCQQPAGNK	QKHAEMVHTGLKLERALLATASQCQQPAGN	LLATASQCQQPAGNKLSDLLAPISEQIQEV	R	A	L	N	K	L	4	0	1	0	1	3	0	1	0	0	2	1	0	0	1	1	1	0	0	0	0	0	16	0	1643.83	Q3U0U5;Q3TC53;Q3UVJ2;P40124;Q3UNQ0;B1ARS0	Q3U0U5	84	99	Cap1	Adenylyl cyclase-associated protein;Adenylyl cyclase-associated protein 1	yes	no	2	3.5256e-169	341.15	By MS/MS	By MS/MS	By MS/MS	By MS/MS	By MS/MS
ALLATETPEASAPGTSGK	KSKSDPSTPKGKKRKALLATETPEASAPGT	ATETPEASAPGTSGKKQKKDVQEFRKPEAS	K	A	L	G	K	K	4	0	0	0	0	0	2	2	0	0	2	1	0	0	2	2	3	0	0	0	0	0	18	0	1699.86	Q3TS64;Q3TH37;Q3UL54;Q8BVY0;Q3TGI9;Q3TAJ5;Q3TLJ3;Q3TN25	Q3TS64	393	410	Rsl1d1	Ribosomal L1 domain-containing protein 1	yes	no	2	8.7487e-34	174.05	By MS/MS	By MS/MS	By MS/MS	By MS/MS	By MS/MS
ALLAYAFALAGNQER	KSAKEGSQGSHVYTKALLAYAFALAGNQER	ALLAYAFALAGNQERRTEVLTSLYEEAVKE	K	A	L	E	R	R	5	1	1	0	0	1	1	1	0	0	3	0	0	1	0	0	0	0	1	0	0	0	15	0	1606.85	CON__ENSEMBL:ENSBTAP00000024146	CON__ENSEMBL:ENSBTAP00000024146	1152	1166			yes	yes	2	0.0071003	47.288	By MS/MS	By matching	By MS/MS
ALLCYNR	______________________________	______________________________	M	A	L	N	R	G	1	1	1	0	1	0	0	0	0	0	2	0	0	0	0	0	0	0	1	0	0	0	7	0	895.459	Q9D1P4;A0A1L1STQ1;A0A1L1SSG7;A0A1L1STZ1;A0A1L1SU22	Q9D1P4	2	8	Chordc1	Cysteine and histidine-rich domain-containing protein 1	yes	no	2	0.028216	40.946
ALLDFEDK	TPLQVVLPNTALHLKALLDFEDKNGDKVMA	NTALHLKALLDFEDKNGDKVMAGDEWLFEG	K	A	L	D	K	N	1	0	0	2	0	0	1	0	0	0	2	1	0	1	0	0	0	0	0	0	0	0	8	0	949.476	Q9EQK5;Q3THX5;E9Q3X0;Q8C2S9;Q3U7S9	Q9EQK5	125	132	Mvp	Major vault protein	yes	no	2	0.011831	50.703	By matching	By MS/MS	By matching	By MS/MS	By MS/MS
ALLDGESHHAAGSHDTALSR	YNLRSKLRPAKSQEKALLDGESHHAAGSHD	ESHHAAGSHDTALSRSFLPGEGPGHGQDRS	K	A	L	S	R	S	4	1	0	2	0	0	1	2	3	0	3	0	0	0	0	3	1	0	0	0	0	0	20	0	2043.97	B9EJ37;A0A5F8MPP7;A2AAY5	B9EJ37	676	695	Sh3pxd2b	SH3 and PX domain-containing protein 2B	yes	no	4	5.7702e-09	115.98	By MS/MS	By MS/MS	By MS/MS	By matching	By MS/MS
ALLDQLMGTAR	______________________________	AQMRALLDQLMGTARDGDETRQRVKFTDDR	R	A	L	A	R	D	2	1	0	1	0	1	0	1	0	0	3	0	1	0	0	0	1	0	0	0	0	0	11	0	1187.63	Q3TV90;A0A0R4J047;Q9CYI4;D6RGP6	Q3TV90	9	19	Luc7l	Putative RNA-binding protein Luc7-like 1	yes	no	2	0.003362	62.823	By MS/MS		By MS/MS
ALLDTLQLGPDALTVHLIHEVTK	CKRQRSIRPGLSPYRALLDTLQLGPDALTV	GPDALTVHLIHEVTKVLLVLELQGLQKNMT	R	A	L	T	K	V	2	0	0	2	0	1	1	1	2	1	6	1	0	0	1	0	3	0	0	2	0	0	23	0	2496.4	Q8BHN3;A1A4T2;Q3UE86	Q8BHN3	62	84	Ganab	Neutral alpha-glucosidase AB	no	no	3;4	1.4826e-40	153.82	By MS/MS	By MS/MS	By MS/MS	By MS/MS	By MS/MS
ALLEAGVSPNAPNSFGR	RLARAAAQGRVHDVRALLEAGVSPNAPNSF	LEAGVSPNAPNSFGRTPIQVMMMGNVHVAA	R	A	L	G	R	T	3	1	2	0	0	0	1	2	0	0	2	0	0	1	2	2	0	0	0	1	0	0	17	0	1698.87	P51480;Q9QWT5	P51480	22	38	Cdkn2a;p16ink4a	Cyclin-dependent kinase inhibitor 2A	yes	no	2	0.0002885	52.928		By MS/MS	By matching	By MS/MS
ALLEEIER	IANCQAAREQLRQEKALLEEIERHGEKVEE	EQLRQEKALLEEIERHGEKVEECQKFAKQY	K	A	L	E	R	H	1	1	0	0	0	0	3	0	0	1	2	0	0	0	0	0	0	0	0	0	0	0	8	0	971.529	Q9QXS1;Q6S388;Q6S392;Q6S393;Q6S387;Q6S385;Q6S390;E9Q3W4;A0A3B2W7J8	Q9QXS1	1398	1405	Plec	Plectin	yes	no	2	0.0037448	94.662	By MS/MS	By MS/MS	By MS/MS	By MS/MS	By MS/MS
ALLELQLEPEELYQTFQR	AERIKPVLMMNKMDRALLELQLEPEELYQT	ELQLEPEELYQTFQRIVENVNVIISTYGEG	R	A	L	Q	R	I	1	1	0	0	0	3	4	0	0	0	5	0	0	1	1	0	1	0	1	0	0	0	18	0	2219.15	Q3UMI7;Q3UDC8;P58252;Q8BMA8;Q3UBL9;Q3TX47;Q3TK17;Q3TLB1;Q3TJZ1;Q6P9L9;Q3TWX1;Q3TW58;O89069	Q3UMI7	163	180	Eef2	Elongation factor 2	yes	no	2;3	2.8433e-95	257.52	By MS/MS	By MS/MS	By MS/MS	By MS/MS	By MS/MS
ALLENIAMYLTHMLK	LYMAARKAERRRPNRALLENIAMYLTHMLK	ALLENIAMYLTHMLKIFGAIEEESPLGFPV	R	A	L	L	K	I	2	0	1	0	0	0	1	0	1	1	4	1	2	0	0	0	1	0	1	0	0	0	15	0	1759.94	Q3U716;Q9ER72;Q3UXN3;Q7TNP6	Q3U716	542	556	Cars	Cysteine--tRNA ligase, cytoplasmic	yes	no	3	0.023383	23.481	By MS/MS
ALLEVVQSGGK	DAIETDDLTIKLVIKALLEVVQSGGKNIEL	LVIKALLEVVQSGGKNIELAVMRRDQPLKI	K	A	L	G	K	N	1	0	0	0	0	1	1	2	0	0	2	1	0	0	0	1	0	0	0	2	0	0	11	0	1099.62	Q542H2;Q3TN31;Q9Z2U0;A0A338P7D7;Q3UIT9;Q3THL2;Q9CWH6;B7ZMS3;Q8VEB8	Q542H2	194	204	Psma7;Psma8	Proteasome subunit alpha type;Proteasome subunit alpha type-7;Proteasome subunit alpha type-7-like	yes	no	1;2	0.00012815	102.62	By MS/MS	By MS/MS	By MS/MS	By MS/MS	By MS/MS
ALLFIPR	LAVKHFSVEGQLEFRALLFIPRRAPFDLFE	VEGQLEFRALLFIPRRAPFDLFENKKKKNN	R	A	L	P	R	R	1	1	0	0	0	0	0	0	0	1	2	0	0	1	1	0	0	0	0	0	0	0	7	0	828.522	Q71LX8;P11499;E9Q3D6	Q71LX8	331	337	Hsp90ab1	Heat shock protein HSP 90-beta	yes	no	2	0.00024741	148.12	By MS/MS	By MS/MS	By MS/MS	By MS/MS	By MS/MS
ALLFSNNSQELHPDPFQAEDPFK	ERGGFGAMDDPFKNKALLFSNNSQELHPDP	QELHPDPFQAEDPFKSDPFKGADPFKGDPF	K	A	L	F	K	S	2	0	2	2	0	2	2	0	1	0	3	1	0	3	3	2	0	0	0	0	0	0	23	0	2643.26	Q60902	Q60902	603	625	Eps15l1	Epidermal growth factor receptor substrate 15-like 1	yes	yes	3	0.00050594	34.689	By MS/MS	By MS/MS	By MS/MS	By MS/MS	By MS/MS
ALLFVPR	LAVKHFSVEGQLEFRALLFVPRRAPFDLFE	VEGQLEFRALLFVPRRAPFDLFENRKKKNN	R	A	L	P	R	R	1	1	0	0	0	0	0	0	0	0	2	0	0	1	1	0	0	0	0	1	0	0	7	0	814.507	Q80Y52;P07901;Q3UIF3;A0PJ91;Q3TJU7;Q3TKB9;Q3TKG0;Q8C5U3;Q3TKA2	Q80Y52	340	346	Hsp90aa1	Heat shock protein HSP 90-alpha	no	no	1;2	0.0013417	130.84	By MS/MS	By MS/MS	By MS/MS	By MS/MS	By MS/MS
ALLGYADNQCK	LLGMKIYEQDEEKQRALLGYADNQCKLELQ	EKQRALLGYADNQCKLELQGIQGAVDHAAA	R	A	L	C	K	L	2	0	1	1	1	1	0	1	0	0	2	1	0	0	0	0	0	0	1	0	0	0	11	0	1238.6	Q9CPV4;E9Q197;F6ZTG3	Q9CPV4	173	183	Glod4	Glyoxalase domain-containing protein 4	yes	no	2	0.00051303	78.264	By matching	By matching	By matching
ALLLEILHEIK	FQLFTGNKVQDAENKALLLEILHEIKSFPL	AENKALLLEILHEIKSFPLHFDENSFFAGD	K	A	L	I	K	S	1	0	0	0	0	0	2	0	1	2	4	1	0	0	0	0	0	0	0	0	0	0	11	0	1290.79	Q4FK57;Q8R180;Q4FJZ3;A0A2I3BPM1	Q4FK57	338	348	Ero1l	ERO1-like protein alpha	yes	no	2;3	0.00010352	92.611	By MS/MS	By MS/MS	By MS/MS	By MS/MS	By MS/MS
ALLLLCGGEDD	LYSMIKGDTSGDYKKALLLLCGGEDD____	DYKKALLLLCGGEDD_______________	K	A	L	D	D	-	1	0	0	2	1	0	1	2	0	0	4	0	0	0	0	0	0	0	0	0	0	0	11	0	1161.56	P48036	P48036	309	319	Anxa5	Annexin A5	yes	yes	1;2	2.2631e-17	198.73	By MS/MS	By MS/MS	By MS/MS	By MS/MS	By MS/MS
ALLLPGHHLVTVMLSGIK	VNAIIEHVRDGSVVRALLLPGHHLVTVMLS	LPGHHLVTVMLSGIKCPTFRRETDGSETPE	R	A	L	I	K	C	1	0	0	0	0	0	0	2	2	1	5	1	1	0	1	1	1	0	0	2	0	0	18	0	1898.12	Q3UZI3;Q3TW51;Q78PY7;Q3TRW3;Q3TJ56	Q3UZI3	210	227	Snd1	Staphylococcal nuclease domain-containing protein 1	yes	no	2;3;4	2.3226e-06	79.311	By MS/MS				By matching
ALLLQGSNEIELR	NSVAYMDQQTGNLKKALLLQGSNEIELRGE	KKALLLQGSNEIELRGEGNSRFTYSTLVDG	K	A	L	L	R	G	1	1	1	0	0	1	2	1	0	1	4	0	0	0	0	1	0	0	0	0	0	0	13	0	1454.81	P11087;Q99LL6;Q60785	P11087	1376	1388	Col1a1	Collagen alpha-1(I) chain	yes	no	2	2.8847e-30	199.67	By MS/MS	By MS/MS	By MS/MS	By MS/MS	By MS/MS
ALLLSTYIK	NLLHSKFHLCSVPTRALLLSTYIKFVNLFP	CSVPTRALLLSTYIKFVNLFPEVKATIQDV	R	A	L	I	K	F	1	0	0	0	0	0	0	0	0	1	3	1	0	0	0	1	1	0	1	0	0	0	9	0	1020.62	P17426;Q6PEE6;Q3U7X9;Q69ZW4;P17427	Q6PEE6	538	546	Ap2a1;Ap2a2	AP-2 complex subunit alpha-1;AP-2 complex subunit alpha-2	no	no	1;2	0.00072956	86.794	By MS/MS	By MS/MS	By MS/MS	By MS/MS	By MS/MS
ALLLVGDVAQAAEVAIEHR	AKKYASRVGPEQKVKALLLVGDVAQAAEVA	VGDVAQAAEVAIEHRNETELSLVLSHCTGA	K	A	L	H	R	N	5	1	0	1	0	1	2	1	1	1	3	0	0	0	0	0	0	0	0	3	0	0	19	0	1974.09	Q8BWV2;G3X8X7;Q920Q4	Q8BWV2	787	805	Vps16	Vacuolar protein sorting-associated protein 16 homolog	yes	no	3	5.8463e-06	70.335	By MS/MS	By MS/MS	By MS/MS		By MS/MS
ALLNVVDSAR	APPPLCPSGRTPDLKALLNVVDSARSFIYI	TPDLKALLNVVDSARSFIYIAVMNYLPTME	K	A	L	A	R	S	2	1	1	1	0	0	0	0	0	0	2	0	0	0	0	1	0	0	0	2	0	0	10	0	1056.59	O35405	O35405	308	317	Pld3	Phospholipase D3	yes	yes	2	0.017784	53.493	By MS/MS
ALLPHVLCK	LGVAFRISKESLADRALLPHVLCKNCVVEL	ESLADRALLPHVLCKNCVVELNFGQKEEPF	R	A	L	C	K	N	1	0	0	0	1	0	0	0	1	0	3	1	0	0	1	0	0	0	0	1	0	0	9	0	1036.61	Q00PI9	Q00PI9	396	404	Hnrnpul2	Heterogeneous nuclear ribonucleoprotein U-like protein 2	yes	yes	2	0.030334	35.249		By MS/MS	By matching	By matching
ALLPILQWHK	HETLLEIENAVESGRALLPILQWHKHPNDY	VESGRALLPILQWHKHPNDYFSKEASKLYF	R	A	L	H	K	H	1	0	0	0	0	1	0	0	1	1	3	1	0	0	1	0	0	1	0	0	0	0	10	0	1217.73	Q05BF9;A8Y5Q1;A2AJP9;A8Y5Q0;A2AJQ0;Q3UV70	Q05BF9	185	194	Pdp1	[Pyruvate dehydrogenase [acetyl-transferring]]-phosphatase 1, mitochondrial	yes	no	3	0.003927	44.309	By MS/MS		By MS/MS		By MS/MS
ALLQEMPLTALLR	EHLLTNHLKSKEVWKALLQEMPLTALLRNL	WKALLQEMPLTALLRNLGKMTANSVLEPGN	K	A	L	L	R	N	2	1	0	0	0	1	1	0	0	0	5	0	1	0	1	0	1	0	0	0	0	0	13	0	1467.85	Q8R562;Q80W12;Q3TJ75;O08848	Q8R562	271	283	Trove2	60 kDa SS-A/Ro ribonucleoprotein	yes	no	2	0.073905	45.973	By matching	By matching	By matching	By matching	By matching
ALLQMVQQFAVDFEK	EYKNFRPDDPARKTKALLQMVQQFAVDFEK	ALLQMVQQFAVDFEKRIEGSGDQIDTYELS	K	A	L	E	K	R	2	0	0	1	0	3	1	0	0	0	2	1	1	2	0	0	0	0	0	2	0	0	15	0	1765.91	Q8BUT2;E9QLL2;Q8BZ98;P39053;A0A0J9YUE9;A0A0J9YUN4	P39053	328	342	Dnm3;Dnm1	Dynamin-3;Dynamin-1	no	no	2;3	5.1553e-11	122.51	By MS/MS	By MS/MS	By MS/MS	By MS/MS	By MS/MS
ALLQMVQQFGVDFEK	EYKNFRPDDPTRKTKALLQMVQQFGVDFEK	ALLQMVQQFGVDFEKRIEGSGDQVDTLELS	K	A	L	E	K	R	1	0	0	1	0	3	1	1	0	0	2	1	1	2	0	0	0	0	0	2	0	0	15	0	1751.89	Q3T9X3;F8WIV5;P39054;Q3TCR7;Q3TBU6;G3X9G4;G3UZZ3;Q9CUM4	Q3T9X3	328	342	Dnm2	Dynamin-2	yes	no	2;3	8.2659e-08	144.65	By MS/MS	By matching	By MS/MS	By MS/MS	By MS/MS
ALLQQQPEDDSK	TAIRRNENMAKGLHRALLQQQPEDDSKRSP	LHRALLQQQPEDDSKRSPRPQDLIRLYDII	R	A	L	S	K	R	1	0	0	2	0	3	1	0	0	0	2	1	0	0	1	1	0	0	0	0	0	0	12	0	1370.67	A2AAN2;Q8BMA6;Q8K258	A2AAN2	366	377	Srp68	Signal recognition particle subunit SRP68	yes	no	2	1.3448e-05	117.89	By MS/MS	By MS/MS	By MS/MS		By MS/MS
ALLSAPWYLNR	EYMLEMQDITRAGFRALLSAPWYLNRVKYG	AGFRALLSAPWYLNRVKYGPDWKDMYKVEP	R	A	L	N	R	V	2	1	1	0	0	0	0	0	0	0	3	0	0	0	1	1	0	1	1	0	0	0	11	0	1302.71	Q3TKF6;P29416;Q3TXV7;Q3TW10;Q8BNS6;Q3UCP6;Q3U936;Q3TVI2;Q3THQ0	Q3TKF6	413	423	Hexa	Beta-hexosaminidase;Beta-hexosaminidase subunit alpha	yes	no	2	2.4789e-10	163.99	By MS/MS	By MS/MS	By MS/MS	By MS/MS	By MS/MS
ALLTGNFESAVDLCLHDNR	FNISVSGDIDGLITRALLTGNFESAVDLCL	GNFESAVDLCLHDNRMADAIILAIAGGQEL	R	A	L	N	R	M	2	1	2	2	1	0	1	1	1	0	4	0	0	1	0	1	1	0	0	1	0	0	19	0	2131.04	Q3UPL0;S4R2A9;S4R192	Q3UPL0	575	593	Sec31a	Protein transport protein Sec31A	yes	no	3	0.0066851	22.985	By matching	By matching	By MS/MS	By matching
ALLTLADGR	LGDDISSETSGDFRKALLTLADGRRDESLK	SGDFRKALLTLADGRRDESLKVDEHLAKKD	K	A	L	G	R	R	2	1	0	1	0	0	0	1	0	0	3	0	0	0	0	0	1	0	0	0	0	0	9	0	928.534	Q8C1X9;Q3U737;O35639;Q3TLP4;Q3TFK4	Q8C1X9	155	163	Anxa3	Annexin;Annexin A3	yes	no	2	0.00035926	122.74	By MS/MS	By matching	By MS/MS	By MS/MS	By MS/MS
ALLTPVAIAAGR	TNVKGVYAVGDVCGKALLTPVAIAAGRKLA	CGKALLTPVAIAAGRKLAHRLFECKQDSKL	K	A	L	G	R	K	4	1	0	0	0	0	0	1	0	1	2	0	0	0	1	0	1	0	0	1	0	0	12	0	1151.7	Q91Z57;Q3U9R7;Q3UB84;Q3TXK9;Q3TWI5;P47791;Q3UAS7	Q91Z57	233	244	Gsr	Glutathione reductase, mitochondrial	yes	no	2	5.6247e-06	124.23	By MS/MS	By MS/MS	By MS/MS	By MS/MS	By MS/MS
ALLVEVQLLESK	LGSQLLRELKKMDDKALLVEVQLLESKTYH	DDKALLVEVQLLESKTYHALSNLPKARAAL	K	A	L	S	K	T	1	0	0	0	0	1	2	0	0	0	4	1	0	0	0	1	0	0	0	2	0	0	12	0	1340.79	Q5BKQ9;Q8BG32;Q7TMI0;Q497E8;Q3UWW9;Q3THG2;Q8BK73;Q8C0Z6;Q8K2N7;G3UZ33	Q5BKQ9	164	175	Psmd11	26S proteasome non-ATPase regulatory subunit 11	yes	no	2	6.2897e-05	123.63	By matching		By matching	By matching	By matching
ALLVQVINK	VAAHELLCDKPEEEKALLVQVINKLGDPQN	KPEEEKALLVQVINKLGDPQNRIATKASHL	K	A	L	N	K	L	1	0	1	0	0	1	0	0	0	1	2	1	0	0	0	0	0	0	0	2	0	0	9	0	996.633	A0A3B2WCE8;A0A0R4J046;P53569	A0A3B2WCE8	382	390	Cebpz	CCAAT/enhancer-binding protein zeta	yes	no	2	0.0067716	50.632	By matching	By matching	By MS/MS	By matching	By matching
ALLYLCGGDD	LYYYIQQDTKGDYQKALLYLCGGDD_____	GDYQKALLYLCGGDD_______________	K	A	L	D	D	-	1	0	0	2	1	0	0	2	0	0	3	0	0	0	0	0	0	0	1	0	0	0	10	0	1082.5	Q542G9;P07356;Q3UCD3;Q9CZI7;Q99KH3;B0V2N5	Q542G9	330	339	Anxa2	Annexin;Annexin A2	yes	no	1	5.8442e-07	164.89	By MS/MS	By MS/MS	By MS/MS	By matching	By MS/MS
ALMGLYNGQVLCK	ESQKFGELALTKESKALMGLYNGQVLCKKN	SKALMGLYNGQVLCKKNKFGAPQKNVQQLA	K	A	L	C	K	K	1	0	1	0	1	1	0	2	0	0	3	1	1	0	0	0	0	0	1	1	0	0	13	0	1452.75	Q8BMS1;Q3TB39	Q8BMS1	338	350	Hadha	Trifunctional enzyme subunit alpha, mitochondrial;Long-chain enoyl-CoA hydratase;Long chain 3-hydroxyacyl-CoA dehydrogenase	yes	no	2	0.00011306	86.67	By matching	By matching	By MS/MS	By matching	By matching
ALMLQGVDLLADAVAVTMGPK	TRAYAKDVKFGADARALMLQGVDLLADAVA	VDLLADAVAVTMGPKGRTVIIEQSWGSPKV	R	A	L	P	K	G	4	0	0	2	0	1	0	2	0	0	4	1	2	0	1	0	1	0	0	3	0	0	21	0	2112.13	P63038;D3Z2F2;D3Z7J9	P63038	38	58	Hspd1	60 kDa heat shock protein, mitochondrial	yes	no	2;3	4.6918e-87	198.78	By MS/MS	By MS/MS	By MS/MS	By MS/MS	By MS/MS
ALMPPVKPSPGPETSAVEDSK	PLSDISEDQPQEPPRALMPPVKPSPGPETS	KPSPGPETSAVEDSKETPAGERALTPDSAS	R	A	L	S	K	E	2	0	0	1	0	0	2	1	0	0	1	2	1	0	5	3	1	0	0	2	0	0	21	1	2136.08	Q8K124	Q8K124	203	223	Plekho2	Pleckstrin homology domain-containing family O member 2	yes	yes	3	0.00052511	40.381	By matching		By matching	By matching	By matching
ALMPVLLQGQAR	GRRMLYPGSVYLLQKALMPVLLQGQARLVE	LQKALMPVLLQGQARLVEECNGRRAKLLAC	K	A	L	A	R	L	2	1	0	0	0	2	0	1	0	0	3	0	1	0	1	0	0	0	0	1	0	0	12	0	1295.74	Q9Z1Q2	Q9Z1Q2	232	243	Abhd16a	Abhydrolase domain-containing protein 16A	yes	yes	2	0.0023165	59.8	By matching	By MS/MS	By MS/MS	By MS/MS	By MS/MS
ALNAGYILNGLTVSIPGLEK	DRATFYLNVLEQKQKALNAGYILNGLTVSI	YILNGLTVSIPGLEKALQQYTLEPSEKPFD	K	A	L	E	K	A	2	0	2	0	0	0	1	3	0	2	4	1	0	0	1	1	1	0	1	1	0	0	20	0	2042.14	Q9QZE5	Q9QZE5	541	560	Copg1	Coatomer subunit gamma-1	yes	yes	2;3	3.528e-13	132.86	By MS/MS	By MS/MS	By MS/MS	By MS/MS	By MS/MS
ALNEACESVIQTACK	LIQETDPGADYRIDRALNEACESVIQTACK	ALNEACESVIQTACKHIRSGDPMILSCLME	R	A	L	C	K	H	3	0	1	0	2	1	2	0	0	1	1	1	0	0	0	1	1	0	0	1	0	0	15	0	1666.79	Q53WR6;Q61543;F8WHM5	Q53WR6	498	512	Glg1	Golgi apparatus protein 1	yes	no	2	6.8827e-36	199.43	By MS/MS	By MS/MS	By MS/MS	By MS/MS	By MS/MS
ALNEGGLQSIPK	QPTLEGGKRIAYGARALNEGGLQSIPKLTF	GARALNEGGLQSIPKLTFPGGLLIGCSPGF	R	A	L	P	K	L	1	0	1	0	0	1	1	2	0	1	2	1	0	0	1	1	0	0	0	0	0	0	12	0	1225.67	Q6PF96;Q921G7	Q6PF96	304	315	Etfdh	Electron transfer flavoprotein-ubiquinone oxidoreductase, mitochondrial	yes	no	2	0.0027438	61.78	By matching	By MS/MS	By matching	By MS/MS	By MS/MS
ALNLGYALDYALR	EILNLVKKMKLKTGKALNLGYALDYALRNI	GKALNLGYALDYALRNIFVRSAGSRIEDNV	K	A	L	L	R	N	3	1	1	1	0	0	0	1	0	0	4	0	0	0	0	0	0	0	2	0	0	0	13	0	1451.78	E9PWQ3;J3QQ16;A0A087WS16;O88493;D3YWD1;Q9Z0I9	E9PWQ3	912	924	Col6a3		no	no	2;3	3.7435e-06	108.47	By MS/MS	By MS/MS	By MS/MS	By MS/MS	By MS/MS
ALNPLEDWLR	GPGQDPQAALGALGKALNPLEDWLRLHTYL	GALGKALNPLEDWLRLHTYLAGDAPTLADL	K	A	L	L	R	L	1	1	1	1	0	0	1	0	0	0	3	0	0	0	1	0	0	1	0	0	0	0	10	0	1225.65	Q7TPT7;Q790I0;Q9Z1Q9;Q3U3D3;G3UY93;G3UZ22;G3UYW2	Q7TPT7	138	147	Vars	Valine--tRNA ligase	yes	no	2	0.00011205	128.69	By MS/MS	By MS/MS	By MS/MS	By MS/MS	By MS/MS
ALNVAPVR	______________________________	______________________________	M	A	L	V	R	D	2	1	1	0	0	0	0	0	0	0	1	0	0	0	1	0	0	0	0	2	0	0	8	0	838.502	D0EX61;A0A2K6EDM5;Q8C181	D0EX61	2	9	Mbnl2	Muscleblind-like protein 2	yes	no	2	0.0013356	75.311	By MS/MS	By MS/MS	By MS/MS	By MS/MS	By matching
ALNVEPDGTGLTCSLAPNILSQL	RLKRFSMVIDNGIVKALNVEPDGTGLTCSL	TGLTCSLAPNILSQL_______________	K	A	L	Q	L	-	2	0	2	1	1	1	1	2	0	1	5	0	0	0	2	2	2	0	0	1	0	0	23	0	2369.21	Q3UWS9;Q3U7H9;P99029;G3UZJ4;H3BJQ7;Q91YU9	Q3UWS9	177	199	Prdx5	Peroxiredoxin-5, mitochondrial	yes	no	2;3	7.4814e-31	207.64	By MS/MS	By MS/MS	By MS/MS	By MS/MS	By MS/MS
ALPEFFNGK	AAWFDYNSVHAIERRALPEFFNGKNKSKTP	HAIERRALPEFFNGKNKSKTPEIYLAYRNF	R	A	L	G	K	N	1	0	1	0	0	0	1	1	0	0	1	1	0	2	1	0	0	0	0	0	0	0	9	0	1021.52	Q3UID0;Q6PDG5;Q3UNN4;Q3UPK0;Q3UMX0;P97496;Q3UZD0	Q3UID0	445	453	Smarcc2;Smarcc1	SWI/SNF complex subunit SMARCC2;SWI/SNF complex subunit SMARCC1	yes	no	2	0.080238	42.109	By matching	By matching		By MS/MS	By matching
ALPEFTGVQTQDPNAVVIGLAPEHFHYQLLNQAFR	IEQKQVRPMLLVDDRALPEFTGVQTQDPNA	APEHFHYQLLNQAFRLLLDGAPLIAIHKAR	R	A	L	F	R	L	4	1	2	1	0	4	2	2	2	1	4	0	0	3	3	0	2	0	1	3	0	0	35	0	3920	Q3UGR5	Q3UGR5	98	132	Hdhd2	Haloacid dehalogenase-like hydrolase domain-containing protein 2	yes	yes	4	3.715e-14	85.097	By MS/MS	By MS/MS	By MS/MS	By MS/MS	By MS/MS
ALPFWNEEIVPQIK	DQLPSCESLKDTIARALPFWNEEIVPQIKE	RALPFWNEEIVPQIKEGKRVLIAAHGNSLR	R	A	L	I	K	E	1	0	1	0	0	1	2	0	0	2	1	1	0	1	2	0	0	1	0	1	0	0	14	0	1682.9	Q3U7Z6;Q9DBJ1;Q6NWV5	Q3U7Z6	163	176	Pgam1	Phosphoglycerate mutase 1	yes	no	2;3	8.1164e-30	187.97	By MS/MS	By MS/MS	By MS/MS	By MS/MS	By MS/MS
ALPGHLKPFETLLSQNQGGK	LIYTNYENGKNDYVKALPGHLKPFETLLSQ	LKPFETLLSQNQGGKAFIVGDQISFADYNL	K	A	L	G	K	A	1	0	1	0	0	2	1	3	1	0	4	2	0	1	2	1	1	0	0	0	0	0	20	1	2134.15	P19157;A0A494BAW2;A0A494B908;P46425;K9JA74;A0A494BAM8	P19157	122	141	Gstp1;Gstp2	Glutathione S-transferase P 1;Glutathione S-transferase P 2	yes	no	2;3;4	1.9785e-121	270.97	By MS/MS	By MS/MS	By MS/MS	By MS/MS	By MS/MS
ALPILEELLK	FNLALLYSQTAKELKALPILEELLKYYPDH	AKELKALPILEELLKYYPDHTKGLILKGDI	K	A	L	L	K	Y	1	0	0	0	0	0	2	0	0	1	4	1	0	0	1	0	0	0	0	0	0	0	10	0	1137.7	G5E8C4;Q8BRH0	G5E8C4	726	735	Tmtc3	Transmembrane and TPR repeat-containing protein 3	yes	no	2	0.002794	56.729	By MS/MS	By MS/MS	By MS/MS	By matching	By MS/MS
ALPLIVGAQLIHADK	______________________________	ALPLIVGAQLIHADKLGEKAEDTTMPIRRA	K	A	L	D	K	L	3	0	0	1	0	1	0	1	1	2	3	1	0	0	1	0	0	0	0	1	0	0	15	0	1557.92	Z4YKB8;Q3TEA8;Q3B7C1;A2AM70;A2AM69	Z4YKB8	15	29	Hp1bp3	Heterochromatin protein 1-binding protein 3	yes	no	2;3	9.3225e-07	100.45	By MS/MS	By MS/MS	By MS/MS	By MS/MS	By MS/MS
ALPLWLSLQYLGLDGIVER	LVAGLTSNKPADKLRALPLWLSLQYLGLDG	WLSLQYLGLDGIVERIKHACHLSQRLQESL	R	A	L	E	R	I	1	1	0	1	0	1	1	2	0	1	6	0	0	0	1	1	0	1	1	1	0	0	19	0	2155.2	A0A0R4J034;Q99K01;D3YZA7	A0A0R4J034	338	356	Pdxdc1	Pyridoxal-dependent decarboxylase domain-containing protein 1	yes	no	2;3	0.0006068	65.563	By MS/MS	By matching	By matching	By MS/MS	By MS/MS
ALPPLALFTSK	ARFQRYPDCKQRGLRALPPLALFTSKECHY	RGLRALPPLALFTSKECHYSITKGAAFLGL	R	A	L	S	K	E	2	0	0	0	0	0	0	0	0	0	3	1	0	1	2	1	1	0	0	0	0	0	11	0	1156.69	Q9DBE0;A0A2R8VHX0;A0A2R8VHJ2;A0A2R8VHW7;A0A2R8VK32;A0A2R8VK60	Q9DBE0	178	188	Csad	Cysteine sulfinic acid decarboxylase	yes	no	2	2.4833e-05	118.18	By MS/MS	By MS/MS	By MS/MS	By MS/MS	By MS/MS
ALQALDELR	LRVKAEAEAAREKQRALQALDELRLQAEEA	AREKQRALQALDELRLQAEEAERRLRQAEA	R	A	L	L	R	L	2	1	0	1	0	1	1	0	0	0	3	0	0	0	0	0	0	0	0	0	0	0	9	0	1027.57	Q9QXS1;Q6S388;Q6S392;Q6S393;Q6S387;Q6S385;Q6S390;E9Q3W4	Q9QXS1	1679	1687	Plec	Plectin	yes	no	2	0.00031497	107.57
ALQALHSSGVGLR	______________________________	______________________________	M	A	L	L	R	R	2	1	0	0	0	1	0	2	1	0	3	0	0	0	0	2	0	0	0	1	0	0	13	0	1307.73	D6RGT1;G3UWL8;G5E881;Q3TUH1	D6RGT1	2	14	Tamm41	Phosphatidate cytidylyltransferase, mitochondrial	yes	no	2	0.0013741	72.006	By MS/MS	By MS/MS	By MS/MS	By matching	By matching
ALQASPSSGYLHYQK	RRKHRVDKALHLLNRALQASPSSGYLHYQK	ALQASPSSGYLHYQKGLCYKQQISQLRTSR	R	A	L	Q	K	G	2	0	0	0	0	2	0	1	1	0	2	1	0	0	1	3	0	0	2	0	0	0	15	0	1648.82	Q3UNG3;Q8BN43;Q3U5N2;Q64282;Q3U7A2;Q3U5K8;Q3U726	Q3UNG3	268	282	Ifit1	Interferon-induced protein with tetratricopeptide repeats 1	yes	no	2;3	1.2838e-08	134.13	By MS/MS	By MS/MS	By MS/MS	By MS/MS	By MS/MS
ALQATVGNSYK	DALVPTFSISNHSLKALQATVGNSYKCNTE	HSLKALQATVGNSYKCNTEEHIFVSKMLSL	K	A	L	Y	K	C	2	0	1	0	0	1	0	1	0	0	1	1	0	0	0	1	1	0	1	1	0	0	11	0	1150.6	Q8VH34;Q3TX84;Q3TA96;Q9DC13;P11438;Q922T9	Q8VH34	316	326	Lamp1	Lysosome-associated membrane glycoprotein 1	yes	no	2	9.4548e-12	168.26	By MS/MS	By MS/MS	By MS/MS	By matching	By MS/MS
ALQAYHLDPQCWGVNVQPYSGSPANFAVYTALVEPHGR	GTEFIDELEMLCQKRALQAYHLDPQCWGVN	ANFAVYTALVEPHGRIMGLDLPDGGHLTHG	R	A	L	G	R	I	5	1	2	1	1	3	1	3	2	0	3	0	0	1	4	2	1	1	3	4	0	0	38	0	4199.03	G3UZ26;G3UYY1;Q9CWR5;P50431	G3UZ26	94	131	Shmt1	Serine hydroxymethyltransferase;Serine hydroxymethyltransferase, cytosolic	yes	no	4	0.031944	17.45	By MS/MS			By matching
ALQDEWDAVMLHSFTLR	RPKPPSATSIPAILKALQDEWDAVMLHSFT	QDEWDAVMLHSFTLRQQLQTTRQELSHALY	K	A	L	L	R	Q	2	1	0	2	0	1	1	0	1	0	3	0	1	1	0	1	1	1	0	1	0	0	17	0	2030.99	Q99KP6	Q99KP6	77	93	Prpf19	Pre-mRNA-processing factor 19	yes	yes	3	4.7664e-09	95.654	By MS/MS	By MS/MS	By MS/MS	By MS/MS	By MS/MS
ALQDLENAASGDATVR	QDPSAGPLLTEELIKALQDLENAASGDATV	LQDLENAASGDATVRQKIASLPQEVQDVSL	K	A	L	V	R	Q	4	1	1	2	0	1	1	1	0	0	2	0	0	0	0	1	1	0	0	1	0	0	16	0	1629.8	A0A0R4J195;Q9CSU0;F6YB25;F7DAY5	A0A0R4J195	182	197	Rprd1b	Regulation of nuclear pre-mRNA domain-containing protein 1B	yes	no	2	8.0485e-07	95.018
ALQDLGLR	PWSPARRPEVDGVRKALQDLGLRIVEMGDE	EVDGVRKALQDLGLRIVEMGDENATLDGTD	K	A	L	L	R	I	1	1	0	1	0	1	0	1	0	0	3	0	0	0	0	0	0	0	0	0	0	0	8	0	884.508	Q99LD8;O08972;G3UZR0	Q99LD8	106	113	Ddah2	N(G),N(G)-dimethylarginine dimethylaminohydrolase 2	yes	no	2	0.0064904	60.799	By matching	By MS/MS	By matching	By matching	By matching
ALQDPNVAAFMVEPIQGEAGVIVPDPGYLTGVR	GFETIPYNDLPALERALQDPNVAAFMVEPI	AGVIVPDPGYLTGVRELCTRHQVLFIADEI	R	A	L	V	R	E	4	1	1	2	0	2	2	4	0	2	2	0	1	1	4	0	1	0	1	5	0	0	33	0	3422.75	Q3TG75;P29758;Q3UKT3;Q3UJK5	Q3TG75	218	250	Oat	Ornithine aminotransferase, mitochondrial	yes	no	3	6.4286e-13	70.268	By matching	By MS/MS	By MS/MS	By matching	By MS/MS
ALQDVQIR	SAAGVLIKLFCVHTKALQDVQIRFQPQLNP	LFCVHTKALQDVQIRFQPQLNPDVVAPLST	K	A	L	I	R	F	1	1	0	1	0	2	0	0	0	1	1	0	0	0	0	0	0	0	0	1	0	0	8	0	941.529	A0A0R4J1Q0;G5E896;D6RE33;Q3UJB9;F6ZJ27;F6V5I7	A0A0R4J1Q0	515	522	Edc4	Enhancer of mRNA-decapping protein 4	yes	no	2	0.093823	42.914		By matching	By MS/MS	By matching
ALQEGEGDLSISADR	HSYGKLVPEAVGDQKALQEGEGDLSISADR	ALQEGEGDLSISADRLSEKRSPNDFALWKA	K	A	L	D	R	L	2	1	0	2	0	1	2	2	0	1	2	0	0	0	0	2	0	0	0	0	0	0	15	0	1559.74	Q3U716;Q9ER72;Q3UXN3	Q3U716	296	310	Cars	Cysteine--tRNA ligase, cytoplasmic	yes	no	2	7.4249e-06	87.001	By MS/MS	By MS/MS	By MS/MS	By MS/MS	By MS/MS
ALQEGNLSDVMSQIQK	AGGMLSPETLTGIHKALQEGNLSDVMSQIQ	LQEGNLSDVMSQIQKAISAAENAILEVAVI	K	A	L	Q	K	A	1	0	1	1	0	3	1	1	0	1	2	1	1	0	0	2	0	0	0	1	0	0	16	0	1759.88	Q99M59	Q99M59	50	65	Ifi47		yes	yes	2	8.4121e-06	82.85	By MS/MS	By matching	By matching	By MS/MS
ALQFLEQVK	HPRIITEGFEAAKEKALQFLEQVKVSKEMD	EAAKEKALQFLEQVKVSKEMDRETLIDVAR	K	A	L	V	K	V	1	0	0	0	0	2	1	0	0	0	2	1	0	1	0	0	0	0	0	1	0	0	9	0	1074.61	Q3TI05;P80317;Q52KG9;Q3TW97;Q3TIX8;Q3TI62;A0A571BEL9	Q3TI05	130	138	Cct6a	T-complex protein 1 subunit zeta	yes	no	2	0.00050681	98.523	By MS/MS	By MS/MS	By MS/MS	By MS/MS	By MS/MS
ALQHMTDFAIQFNK	HRQGHIYMEMNFTNKALQHMTDFAIQFNKN	KALQHMTDFAIQFNKNSFGVIPSTPLAIHT	K	A	L	N	K	N	2	0	1	1	0	2	0	0	1	1	1	1	1	2	0	0	1	0	0	0	0	0	14	0	1662.82	Q5SWR1;Q9DBG3;H3BKM0;H3BIY9	Q5SWR1	760	773	Ap2b1	AP complex subunit beta;AP-2 complex subunit beta	yes	no	2;3	4.3491e-06	101.93	By MS/MS	By MS/MS	By MS/MS	By MS/MS	By MS/MS
ALQILQSIDPK	SEPEPVYIDEGKMDRALQILQSIDPKESKP	KMDRALQILQSIDPKESKPDSQDLLDLEDV	R	A	L	P	K	E	1	0	0	1	0	2	0	0	0	2	2	1	0	0	1	1	0	0	0	0	0	0	11	0	1224.71	Q3TGH8;O88811	Q3TGH8	300	310	Stam2	Signal transducing adapter molecule 2	yes	no	2	0.028936	45.161	By matching	By MS/MS	By matching	By matching
ALQLGTLFSPAEALK	KDMYVNTIGHREAERALQLGTLFSPAEALK	ALQLGTLFSPAEALKVGVVDEVVPEDQVHS	R	A	L	L	K	V	3	0	0	0	0	1	1	1	0	0	4	1	0	1	1	1	1	0	0	0	0	0	15	0	1557.88	Q9DBN7;P42125;A0A3Q4EC00;A0A452J8A5	Q9DBN7	192	206	Eci1	Enoyl-CoA delta isomerase 1, mitochondrial	yes	no	2	4.0845e-11	125.24	By MS/MS	By MS/MS	By MS/MS	By MS/MS	By MS/MS
ALQPLEEGEGEEK	QDVYVLSEQQGLLLKALQPLEEGEGEEKVA	LKALQPLEEGEGEEKVAHQAGDRWLIRGPL	K	A	L	E	K	V	1	0	0	0	0	1	5	2	0	0	2	1	0	0	1	0	0	0	0	0	0	0	13	0	1427.68	Q9EQK5;Q3THX5;E9Q3X0;Q8C2S9;Q3U7S9	Q9EQK5	336	348	Mvp	Major vault protein	yes	no	2	4.166e-05	97.456	By MS/MS	By MS/MS	By MS/MS	By MS/MS	By matching
ALQQYTLEPSEKPFDLK	YILNGLTVSIPGLEKALQQYTLEPSEKPFD	QQYTLEPSEKPFDLKSVPLATTPMAEQRPE	K	A	L	L	K	S	1	0	0	1	0	2	2	0	0	0	3	2	0	1	2	1	1	0	1	0	0	0	17	1	2006.04	Q9QZE5	Q9QZE5	561	577	Copg1	Coatomer subunit gamma-1	yes	yes	2;3	7.6475e-10	105.65	By MS/MS	By MS/MS	By MS/MS	By MS/MS	By MS/MS
ALQSGQCAGAALDVFTEEPPR	NCARGGIVDEGALLRALQSGQCAGAALDVF	CAGAALDVFTEEPPRDRALVDHENVISCPH	R	A	L	P	R	D	4	1	0	1	1	2	2	2	0	0	2	0	0	1	2	1	1	0	0	1	0	0	21	0	2203.06	Q61753	Q61753	248	268	Phgdh	D-3-phosphoglycerate dehydrogenase	yes	yes	2	0.094014	19.578	By matching			By matching
ALQSGQCAGAALDVFTEEPPRDR	NCARGGIVDEGALLRALQSGQCAGAALDVF	GAALDVFTEEPPRDRALVDHENVISCPHLG	R	A	L	D	R	A	4	2	0	2	1	2	2	2	0	0	2	0	0	1	2	1	1	0	0	1	0	0	23	1	2474.19	Q61753	Q61753	248	270	Phgdh	D-3-phosphoglycerate dehydrogenase	yes	yes	3	5.3058e-63	195.13	By MS/MS	By matching	By MS/MS	By MS/MS	By MS/MS
ALQSLAAVFSSSGYQGETDLNDAITEAGK	RCTGPLPKEYQKIGKALQSLAAVFSSSGYQ	QGETDLNDAITEAGKTYEEIASLVAEQPKK	K	A	L	G	K	T	5	0	1	2	0	2	2	3	0	1	3	1	0	1	0	4	2	0	1	1	0	0	29	0	2942.41	Q3U1P2;Q3TZU7;Q91VH2;Q9CZK0	Q3U1P2	441	469	Snx9	Sorting nexin;Sorting nexin-9	yes	no	3	2.7357e-16	64.733	By MS/MS	By MS/MS	By MS/MS	By MS/MS	By MS/MS
ALQSLACGKPTQR	EIQQETDIPERELVRALQSLACGKPTQRVL	VRALQSLACGKPTQRVLTKEPKSKEIESGH	R	A	L	Q	R	V	2	1	0	0	1	2	0	1	0	0	2	1	0	0	1	1	1	0	0	0	0	0	13	1	1415.76	Q6ZQ84;Q9JLV5;E9Q4T8	Q6ZQ84	654	666	mKIAA0617;Cul3	Cullin-3	yes	no	3	0.0013723	53.967	By MS/MS	By matching	By matching		By matching
ALQSLALGLR	ISLALEQGCAVTLLKALQSLALGLRGLQTQ	VTLLKALQSLALGLRGLQTQNSDWYMKQLQ	K	A	L	L	R	G	2	1	0	0	0	1	0	1	0	0	4	0	0	0	0	1	0	0	0	0	0	0	10	0	1040.63	Q80UW7;Q9JKF1;Q6ZQK2;Q8CGH5;Q05CQ4;Q3TPD2;Q3TR56;Q8CDW9	Q80UW7	327	336	Iqgap1	Ras GTPase-activating-like protein IQGAP1	no	no	2	2.1145e-09	174.27	By MS/MS	By MS/MS	By MS/MS	By MS/MS	By MS/MS
ALQSNILPFCDEVMQLLLENLGNENVHR	QVCLAAVGLVGDLCRALQSNILPFCDEVMQ	MQLLLENLGNENVHRSVKPQILSVFGDIAL	R	A	L	H	R	S	1	1	4	1	1	2	3	1	1	1	6	0	1	1	1	1	0	0	0	2	0	0	28	0	3252.63	Q3TFE8;P70168;Q7TSZ6;Q3UHW8	Q3TFE8	679	706	Kpnb1	Importin subunit beta-1	yes	no	3;4	3.5775e-49	152.88	By MS/MS	By matching	By MS/MS	By MS/MS	By MS/MS
ALQSVGQIVGEVLK	KELTKQYEKSENDLKALQSVGQIVGEVLKQ	KALQSVGQIVGEVLKQLTEEKFIVKATNGP	K	A	L	L	K	Q	1	0	0	0	0	2	1	2	0	1	2	1	0	0	0	1	0	0	0	3	0	0	14	0	1439.83	Q14AQ1;P62334	Q14AQ1	49	62	Psmc6	26S protease regulatory subunit 10B	yes	no	2;3	7.4999e-11	139.32	By MS/MS	By MS/MS	By MS/MS	By MS/MS	By MS/MS
ALQSVVQAVPLHELR	LREVARLEAPLEELRALQSVVQAVPLHELR	ALQSVVQAVPLHELREQAAELRLRPLFSLL	R	A	L	L	R	E	2	1	0	0	0	2	1	0	1	0	3	0	0	0	1	1	0	0	0	3	0	0	15	0	1658.95	Q8BJY1	Q8BJY1	24	38	Psmd5	26S proteasome non-ATPase regulatory subunit 5	yes	yes	2;3	5.7043e-08	92.939	By MS/MS	By MS/MS	By MS/MS	By matching	By MS/MS
ALQTALSESGDSSDVLQILK	SEAYTDPKKKVAIYKALQTALSESGDSSDV	LSESGDSSDVLQILKIHCSDPQLIVQLRFC	K	A	L	L	K	I	2	0	0	2	0	2	1	1	0	1	4	1	0	0	0	4	1	0	0	1	0	0	20	0	2074.08	B2RRZ7;Q3U0V2	B2RRZ7	44	63	Tradd	Tumor necrosis factor receptor type 1-associated DEATH domain protein	yes	no	2	8.9204e-09	90.759	By MS/MS	By MS/MS	By MS/MS	By matching	By MS/MS
ALQTILSQPVTYEAYR	LGERVSQDLKEPLQKALQTILSQPVTYEAY	LQTILSQPVTYEAYRECTVETAVHASGWNK	K	A	L	Y	R	E	2	1	0	0	0	2	1	0	0	1	2	0	0	0	1	1	2	0	2	1	0	0	16	0	1851.97	Q3UGC5;P59017;Q3TNR7	Q3UGC5	119	134	Bcl2l13	Bcl-2-like protein 13	yes	no	2	7.6387e-05	64.64	By MS/MS	By MS/MS	By MS/MS	By MS/MS	By MS/MS
ALQTTYGTNAPR	FWKEHHFEAIALVEKALQTTYGTNAPRMTS	VEKALQTTYGTNAPRMTSAALRWMYHHSQL	K	A	L	P	R	M	2	1	1	0	0	1	0	1	0	0	1	0	0	0	1	0	3	0	1	0	0	0	12	0	1291.65	Q8CG76	Q8CG76	287	298	Akr7a2	Aflatoxin B1 aldehyde reductase member 2	yes	yes	2	5.8056e-06	123.86	By MS/MS	By MS/MS	By MS/MS	By MS/MS	By MS/MS
ALQYACGNALVCDNVEDARR	LVIDVIRYEPPHIKKALQYACGNALVCDNV	CGNALVCDNVEDARRIAFGGHQRHKTVALD	K	A	L	R	R	I	4	2	2	2	2	1	1	1	0	0	2	0	0	0	0	0	0	0	1	2	0	0	20	1	2268.06	Q9CU62;A0JLM6	Q9CU62	608	627	Smc1a	Structural maintenance of chromosomes protein 1A	yes	no	3	0.013435	21.045			By matching
ALRDPALDSLAYEYER	LKWRRVGRSLQRNCRALRDPALDSLAYEYE	LRDPALDSLAYEYERDGLYEQAFQLLRRFM	R	A	L	E	R	D	3	2	0	2	0	0	2	0	0	0	3	0	0	0	1	1	0	0	2	0	0	0	16	1	1880.93	B2RRZ7;Q3U0V2	B2RRZ7	241	256	Tradd	Tumor necrosis factor receptor type 1-associated DEATH domain protein	yes	no	2	0.049481	38.021	By matching	By matching	By matching
ALSAGNIDDALQCYSEAIK	______________________________	GNIDDALQCYSEAIKLDPQNHVLYSNRSAA	K	A	L	I	K	L	4	0	1	2	1	1	1	1	0	2	2	1	0	0	0	2	0	0	1	0	0	0	19	0	2024.97	Q3THQ5;Q60864	Q3THQ5	14	32	Stip1	Stress-induced-phosphoprotein 1	yes	no	2;3	6.5673e-76	226.19	By MS/MS	By MS/MS	By MS/MS	By MS/MS	By MS/MS
ALSAIAELLTSEHER	WTYGRYIRSALRQEKALSAIAELLTSEHER	ALSAIAELLTSEHERVVKAASGALRNLAVD	K	A	L	E	R	V	3	1	0	0	0	0	3	0	1	1	3	0	0	0	0	2	1	0	0	0	0	0	15	0	1638.86	G3X9V2;E9Q8Z6;E9Q8Z8;P30999;E9Q8Z5;E9Q8Z4;E9Q8Z9;D3Z2H2;E9Q901;E9Q904;E9Q986;D3Z7H6;Q3TPD1;E9Q907;E9Q905;E9Q903;E9Q906;D3Z2H7	G3X9V2	705	719	Ctnnd1	Catenin delta-1	yes	no	2;3	5.0656e-05	68.044	By MS/MS	By MS/MS	By MS/MS	By MS/MS	By MS/MS
ALSDADVQK	______________________________	______________________________	M	A	L	Q	K	Q	2	0	0	2	0	1	0	0	0	0	1	1	0	0	0	1	0	0	0	1	0	0	9	0	945.477	P50518;A0A0N4SW34	P50518	2	10	Atp6v1e1	V-type proton ATPase subunit E 1	yes	no	1;2	3.1373e-05	146.81	By MS/MS	By matching	By matching	By matching	By MS/MS
ALSDHHVYLEGTLLKPNMVTPGHACTQK	RCQYVTEKVLAAVYKALSDHHVYLEGTLLK	LKPNMVTPGHACTQKFSNEEIAMATVTALR	K	A	L	Q	K	F	2	0	1	1	1	1	1	2	3	0	4	2	1	0	2	1	3	0	1	2	0	0	28	1	3103.56	Q9CPQ9;A6ZI46;Q5FWB7;P05064;A6ZI44;Q6NY00	Q5FWB7	216	243	Aldoart1;Aldoa	Fructose-bisphosphate aldolase;Fructose-bisphosphate aldolase A	no	no	3;4;5	3.7712e-91	180.09	By MS/MS	By MS/MS	By MS/MS	By MS/MS	By matching
ALSDIDSFIAYVGADLK	MAPVVNIWLSEEMCRALSDIDSFIAYVGAD	SDIDSFIAYVGADLKSCDPAVEDPCGLNRA	R	A	L	L	K	S	3	0	0	3	0	0	0	1	0	2	2	1	0	1	0	2	0	0	1	1	0	0	17	0	1796.92	A2RRJ4;Q924C1	A2RRJ4	688	704	Xpo5	Exportin-5	yes	no	2	0.059936	21.251	By matching	By MS/MS	By matching		By matching
ALSEIAGITLPYDTLDQVR	VTPPGLAREDWKIIRALSEIAGITLPYDTL	IAGITLPYDTLDQVRNRLEEVSPNLVRYDD	R	A	L	V	R	N	2	1	0	2	0	1	1	1	0	2	3	0	0	0	1	1	2	0	1	1	0	0	19	0	2074.09	Q3TIU7;Q3UIQ2;Q91VD9	Q3TIU7	625	643	Ndufs1	NADH-ubiquinone oxidoreductase 75 kDa subunit, mitochondrial	yes	no	2	1.9084e-05	90.731	By MS/MS	By matching	By matching	By matching	By matching
ALSGGLYPVSAVLCDDEIMLTIKPGEHGSTYGGNPLGCR	VDHENVRPDMVLLGKALSGGLYPVSAVLCD	GEHGSTYGGNPLGCRIAIAALEVLEEENLA	K	A	L	C	R	I	2	1	1	2	2	0	2	7	1	2	5	1	1	0	3	3	2	0	2	2	0	0	39	1	4077.99	Q3TG75;P29758;Q3UKT3;Q3UJK5	Q3TG75	293	331	Oat	Ornithine aminotransferase, mitochondrial	yes	no	4	6.6061e-14	79.59	By MS/MS	By matching	By matching	By matching	By matching
ALSGYCGFMAANLYAR	HILKSTNMKCLTPEKALSGYCGFMAANLYA	LSGYCGFMAANLYARSIFGEDALANVSIEK	K	A	L	A	R	S	4	1	1	0	1	0	0	2	0	0	2	0	1	1	0	1	0	0	2	0	0	0	16	0	1750.82	Q9JIF7	Q9JIF7	883	898	Copb1	Coatomer subunit beta	yes	yes	2	1.1225e-05	124.67		By MS/MS		By MS/MS	By MS/MS
ALSIFNELR	SQIAVAYHNIRDIDKALSIFNELRKQDPYR	IRDIDKALSIFNELRKQDPYRIENMDTFSN	K	A	L	L	R	K	1	1	1	0	0	0	1	0	0	1	2	0	0	1	0	1	0	0	0	0	0	0	9	0	1061.59	Q3TEF0;G3X8W7;A0A0R4J1W7;Q8BGZ4	Q3TEF0	116	124	Cdc23	Cell division cycle protein 23 homolog	yes	no	2	0.0067021	52.716	By MS/MS	By MS/MS	By matching	By matching	By matching
ALSIPPNIDVLLCEQEVVADETPAVQAVLR	NGKGKTTLLKHIANRALSIPPNIDVLLCEQ	EVVADETPAVQAVLRADTKRLRLLEEERRL	R	A	L	L	R	A	4	1	1	2	1	2	3	0	0	2	4	0	0	0	3	1	1	0	0	5	0	0	30	0	3245.72	Q5RL55;Q6P542	Q5RL55	344	373	Abcf1	ATP-binding cassette sub-family F member 1	yes	no	3	0.00012937	37.934	By MS/MS	By MS/MS	By MS/MS	By MS/MS	By MS/MS
ALSMPLNGLKEEDKEPLIELFVK	______________________________	LKEEDKEPLIELFVKAGSDGESIGNCPFSQ	M	A	L	V	K	A	1	0	1	1	0	0	4	1	0	1	5	3	1	1	2	1	0	0	0	1	0	0	23	2	2612.41	Q543N5;Q9QYB1	Q543N5	2	24	Clic4	Chloride intracellular channel protein;Chloride intracellular channel protein 4	yes	no	3	5.4365e-30	139.26	By MS/MS	By MS/MS	By MS/MS	By MS/MS	By MS/MS
ALSMTLVQEPPPVSTVVHFK	SVEMESLTGHQAVQKALSMTLVQEPPPVST	LVQEPPPVSTVVHFKVSAQGITLTDNQRKL	K	A	L	F	K	V	1	0	0	0	0	1	1	0	1	0	2	1	1	1	3	2	2	0	0	4	0	0	20	0	2179.17	Q5SSZ5;A0A5F8MP98;A0A5F8MPF2	Q5SSZ5	1328	1347	Tns3	Tensin-3	yes	no	3	0.063439	21.27
ALSNQPIVTVSADDQDDTANGPR	AAPYEGFICESDHPKALSNQPIVTVSADDQ	TVSADDQDDTANGPRFIFSLPPEIMHNPNF	K	A	L	P	R	F	3	1	2	4	0	2	0	1	0	1	1	0	0	0	2	2	2	0	0	2	0	0	23	0	2383.13	Q8C7Q6;P55288	Q8C7Q6	504	526	Cdh11	Cadherin-11	yes	no	2	1.5225e-05	76.391	By MS/MS	By MS/MS	By MS/MS	By matching	By MS/MS
ALSQLAEVEEK	AAMLGNSEDHTALSRALSQLAEVEEKIDQL	ALSRALSQLAEVEEKIDQLHQEQAFADFYM	R	A	L	E	K	I	2	0	0	0	0	1	3	0	0	0	2	1	0	0	0	1	0	0	0	1	0	0	11	0	1215.63	Q91VZ1;Q3U5L3;Q9CWK8;Q6NZD2;Q3U4S1;Q3UDY9;Q3TI63;Q9WV80	Q91VZ1	363	373	Snx2;Snx1	Sorting nexin-2;Sorting nexin-1	no	no	2	3.0902e-05	140.83	By MS/MS	By MS/MS	By MS/MS	By MS/MS	By MS/MS
ALSQPDTVLR	SSNPLGDEGVQELCKALSQPDTVLRELWLG	QELCKALSQPDTVLRELWLGDCDVTNSGCS	K	A	L	L	R	E	1	1	0	1	0	1	0	0	0	0	2	0	0	0	1	1	1	0	0	1	0	0	10	0	1098.6	Q3UM23;A0A1B0GSG5;Q91VI7	Q3UM23	359	368	Rnh1	Ribonuclease inhibitor	yes	no	2	3.4629e-06	143.01	By MS/MS	By MS/MS	By MS/MS	By MS/MS	By MS/MS
ALSTDPASPNLK	KGISMSSSKLLLAAKALSTDPASPNLKSQL	AAKALSTDPASPNLKSQLAAAARAVTDSIN	K	A	L	L	K	S	2	0	1	1	0	0	0	0	0	0	2	1	0	0	2	2	1	0	0	0	0	0	12	0	1212.63	Q80TM2;P26039;Q3UHS6	Q80TM2	1344	1355	Tln1	Talin-1	yes	no	2	8.8649e-09	148.69	By MS/MS	By MS/MS	By MS/MS	By MS/MS	By MS/MS
ALSTPTEPVQR	VDACVITAGGAKLQRALSTPTEPVQRAGRY	KLQRALSTPTEPVQRAGRYRFAPGTTPVLT	R	A	L	Q	R	A	1	1	0	0	0	1	1	0	0	0	1	0	0	0	2	1	2	0	0	1	0	0	11	0	1197.64	Q4FJX8;Q3UNP9;O35955	Q4FJX8	227	237	Psmb10	Proteasome subunit beta type;Proteasome subunit beta type-10	yes	no	2	0.00021118	107.69				By MS/MS	By MS/MS
ALTDAGCNLSPLQYIK	AQQAPSEVDLEQYKKALTDAGCNLSPLQYI	LTDAGCNLSPLQYIKQWKAFAKMASTPASY	K	A	L	I	K	Q	2	0	1	1	1	1	0	1	0	1	3	1	0	0	1	1	1	0	1	0	0	0	16	0	1749.9	Q8BRF7;A0A1W2P6R7	Q8BRF7	476	491	Scfd1	Sec1 family domain-containing protein 1	yes	no	2	9.8952e-06	75.695	By MS/MS	By MS/MS	By MS/MS	By MS/MS	By MS/MS
ALTDELAALGR	LAYCSSKFAAVGFHRALTDELAALGRTGVR	GFHRALTDELAALGRTGVRTSCLCPNFINT	R	A	L	G	R	T	3	1	0	1	0	0	1	1	0	0	3	0	0	0	0	0	1	0	0	0	0	0	11	0	1128.61	Q9EQ06	Q9EQ06	198	208	Hsd17b11	Estradiol 17-beta-dehydrogenase 11	yes	yes	2	0.00011637	104.2	By MS/MS	By MS/MS	By MS/MS	By MS/MS	By MS/MS
ALTDSFR	KITFDDYIACCVKLRALTDSFRRRDSGQQG	IACCVKLRALTDSFRRRDSGQQGVVNFSYD	R	A	L	F	R	R	1	1	0	1	0	0	0	0	0	0	1	0	0	1	0	1	1	0	0	0	0	0	7	0	808.408	Q6P069	Q6P069	168	174	Sri	Sorcin	yes	yes	2	0.011354	65.803	By MS/MS		By matching
ALTELMNWVSEGK	EGFIVNRWQGEVRQKALTELMNWVSEGKVQ	QKALTELMNWVSEGKVQYHEHVTEGFEKMP	K	A	L	G	K	V	1	0	1	0	0	0	2	1	0	0	2	1	1	0	0	1	1	1	0	1	0	0	13	0	1476.73	Q4FJY5;Q91YR9	Q4FJY5	283	295	Ptgr1	Prostaglandin reductase 1	yes	no	2	0.0090315	59.542		By MS/MS		By MS/MS
ALTGGIAHLFK	LNLEKMMEQKHSAVKALTGGIAHLFKQNKV	SAVKALTGGIAHLFKQNKVVHVNGFGKITG	K	A	L	F	K	Q	2	0	0	0	0	0	0	2	1	1	2	1	0	1	0	0	1	0	0	0	0	0	11	0	1126.65	O08749;Q3TIE8	O08749	133	143	Dld	Dihydrolipoyl dehydrogenase, mitochondrial;Dihydrolipoyl dehydrogenase	yes	no	2	0.0032767	63.534	By MS/MS	By matching	By matching	By matching
ALTGHLEEVVLAMLK	YLQENGKPLDEVLRKALTGHLEEVVLAMLK	ALTGHLEEVVLAMLKTPAQFDADELRGAMK	K	A	L	L	K	T	2	0	0	0	0	0	2	1	1	0	4	1	1	0	0	0	1	0	0	2	0	0	15	0	1622.91	Q4FJV4;B7STB7;P10107;Q3U5N9;Q4FK88;A0A494BBD8;Q3US43	Q4FJV4	99	113	Anxa1	Annexin;Annexin A1	yes	no	2;3	1.3526e-69	248.41	By MS/MS	By MS/MS	By MS/MS	By MS/MS	By MS/MS
ALTLGALTLPLAR	PRSQELDVQVKDDSRALTLGALTLPLARLL	SRALTLGALTLPLARLLTASELTLDQWFQL	R	A	L	A	R	L	3	1	0	0	0	0	0	1	0	0	5	0	0	0	1	0	2	0	0	0	0	0	13	0	1308.81	Q3U7R1;A0A1W2P784	Q3U7R1	541	553	Esyt1	Extended synaptotagmin-1	yes	no	2	9.7155e-08	147.12	By MS/MS	By MS/MS	By MS/MS	By MS/MS	By MS/MS
ALTLQDLDNIWAAQAGK	VEKLEKILRFVIKEKALTLQDLDNIWAAQA	TLQDLDNIWAAQAGKHEAIVKNVHDLLAKL	K	A	L	G	K	H	4	0	1	2	0	2	0	1	0	1	3	1	0	0	0	0	1	1	0	0	0	0	17	0	1826.95	Q4FE56;P70398;E9PWA9;Q8C7T5	Q4FE56	425	441	Usp9x	Ubiquitin carboxyl-terminal hydrolase;Probable ubiquitin carboxyl-terminal hydrolase FAF-X	yes	no	2	3.971e-06	70.488	By MS/MS	By MS/MS	By MS/MS	By MS/MS	By MS/MS
ALTPLQEEMAGLLQQIEVER	LSGALCLQRPPLITKALTPLQEEMAGLLQQ	QEEMAGLLQQIEVERSLYSDHELRALDEAQ	K	A	L	E	R	S	2	1	0	0	0	3	4	1	0	1	4	0	1	0	1	0	1	0	0	1	0	0	20	0	2267.18	Q9EQI8	Q9EQI8	60	79	Mrpl46	39S ribosomal protein L46, mitochondrial	yes	yes	3	0.0011253	29.636		By MS/MS	By matching	By matching	By MS/MS
ALTQGPWWAPK	KPAFLRDPDTTFNSRALTQGPWWAPKKLRV	FNSRALTQGPWWAPKKLRVWIISGQQLPKV	R	A	L	P	K	K	2	0	0	0	0	1	0	1	0	0	1	1	0	0	2	0	1	2	0	0	0	0	11	0	1253.66	Q8R3B1;G5DDB7	Q8R3B1	619	629	Plcd1	1-phosphatidylinositol 4,5-bisphosphate phosphodiesterase delta-1;Phosphoinositide phospholipase C	yes	no	2	0.00067767	71.379	By matching	By matching		By matching	By matching
ALTQPLGLLR	ITTTTSSSTTVGSARALTQPLGLLRLLQLI	VGSARALTQPLGLLRLLQLISTCVAFSLVA	R	A	L	L	R	L	1	1	0	0	0	1	0	1	0	0	4	0	0	0	1	0	1	0	0	0	0	0	10	0	1080.67	Q0VE46;O35682;A0A0N4SW94	Q0VE46	25	34	Myadm	Myeloid-associated differentiation marker	yes	no	2	0.00021747	101.28	By MS/MS	By MS/MS	By MS/MS	By MS/MS	By MS/MS
ALTQVLSQANTGGVQSTLLLNNEGSLLAYSGYGDTDAR	______________________________	GSLLAYSGYGDTDARVTAAIASNIWAAYDR	K	A	L	A	R	V	4	1	3	2	0	3	1	5	0	0	7	0	0	0	0	4	4	0	2	2	0	0	38	0	3896.94	Q9JHS3	Q9JHS3	6	43	Lamtor2	Ragulator complex protein LAMTOR2	yes	yes	3;4	0.00062479	36.709	By MS/MS	By MS/MS	By MS/MS	By MS/MS	By MS/MS
ALTSDIFEEQR	VFSYGIETHEAYKKKALTSDIFEEQRKVQE	YKKKALTSDIFEEQRKVQEADLVIFQFPLY	K	A	L	Q	R	K	1	1	0	1	0	1	2	0	0	1	1	0	0	1	0	1	1	0	0	0	0	0	11	0	1307.64	A0A1Y7VMA0;Q9CVI1;Q9CVF5;Q9JI75;A0A1Y7VL95	A0A1Y7VMA0	80	90	Nqo2	Ribosyldihydronicotinamide dehydrogenase [quinone]	yes	no	2	0.00067839	76.465	By matching	By matching		By matching	By MS/MS
ALTSELANAR	TTEAEKNERVQKHLKALTSELANARDESKK	QKHLKALTSELANARDESKKTANDMIHAEN	K	A	L	A	R	D	3	1	1	0	0	0	1	0	0	0	2	0	0	0	0	1	1	0	0	0	0	0	10	0	1044.56	Q3TZQ2;P26041;Q3UF33	Q3TZQ2	524	533	Msn	Moesin	yes	no	2	2.2466e-13	186.13	By MS/MS	By MS/MS	By MS/MS	By MS/MS	By MS/MS
ALTSELANARDESK	TTEAEKNERVQKHLKALTSELANARDESKK	KALTSELANARDESKKTANDMIHAENMRLG	K	A	L	S	K	K	3	1	1	1	0	0	2	0	0	0	2	1	0	0	0	2	1	0	0	0	0	0	14	1	1503.75	Q3TZQ2;P26041;Q3UF33	Q3TZQ2	524	537	Msn	Moesin	yes	no	2;3	4.33e-08	119.74	By MS/MS	By MS/MS	By MS/MS	By MS/MS	By MS/MS
ALTSFLPAPTQLSQDQLEAEER	______________________________	APTQLSQDQLEAEERARSQRSLQTSLVSSR	M	A	L	E	R	A	3	1	0	1	0	3	3	0	0	0	4	0	0	1	2	2	2	0	0	0	0	0	22	0	2443.22	A0A0B4J1E2;Q9CSN1;Q3TM37	A0A0B4J1E2	2	23	Snw1	SNW domain-containing protein 1	yes	no	3	2.1058e-09	69.398	By MS/MS	By MS/MS	By MS/MS	By MS/MS	By MS/MS
ALTTMGFR	DSDRSGTVDPQELQKALTTMGFRLSPQTVN	DPQELQKALTTMGFRLSPQTVNSVAKRYST	K	A	L	F	R	L	1	1	0	0	0	0	0	1	0	0	1	0	1	1	0	0	2	0	0	0	0	0	8	0	895.459	Q6P069	Q6P069	128	135	Sri	Sorcin	yes	yes	2	0.0038055	79.146	By matching	By MS/MS	By matching	By matching	By MS/MS
ALTTQLIEQTK	TVNHLRWDLSAQQIRALTTQLIEQTKCVYD	QQIRALTTQLIEQTKCVYDRVGAQNFEDVS	R	A	L	T	K	C	1	0	0	0	0	2	1	0	0	1	2	1	0	0	0	0	3	0	0	0	0	0	11	0	1244.7	A0A0R4IZY0;Q8C1A5;Q99LK5	A0A0R4IZY0	35	45	Thop1	Thimet oligopeptidase	yes	no	2	0.00055348	76.572	By MS/MS	By MS/MS	By MS/MS	By matching	By MS/MS
ALTTSGGPENTLVFR	AQRAQSLEPYGTGLKALTTSGGPENTLVFR	ALTTSGGPENTLVFRSHEVVETMCPLPTAT	K	A	L	F	R	S	1	1	1	0	0	0	1	2	0	0	2	0	0	1	1	1	3	0	0	1	0	0	15	0	1561.81	Q8BX02	Q8BX02	368	382	Kank2	KN motif and ankyrin repeat domain-containing protein 2	yes	yes	2	0.079075	37.327	By matching	By matching	By matching	By matching	By matching
ALTVDVAGPAPWGFR	______________________________	ALTVDVAGPAPWGFRISGGRDFHTPIIVTK	M	A	L	F	R	I	3	1	0	1	0	0	0	2	0	0	1	0	0	1	2	0	1	1	0	2	0	0	15	0	1555.81	Q8R1G6;Q3UUU5;E9Q996	Q8R1G6	2	16	Pdlim2	PDZ and LIM domain protein 2	yes	no	2	1.4123e-26	174.73	By MS/MS	By MS/MS	By MS/MS	By MS/MS	By MS/MS
ALTVPELTQQMFDAK	PGFAPLTSRGSQQYRALTVPELTQQMFDAK	ALTVPELTQQMFDAKNMMAACDPRHGRYLT	R	A	L	A	K	N	2	0	0	1	0	2	1	0	0	0	2	1	1	1	1	0	2	0	0	1	0	0	15	0	1690.86	P68372;Q9D6F9;Q9CVR0;Q9DCR1;Q3UMM1;Q922F4;Q3U9U3;Q9CUN8	P68372	283	297	Tubb4b;Tubb4a;Tubb6	Tubulin beta-4B chain;Tubulin beta-4A chain;Tubulin beta-6 chain	no	no	2;3	3.8586e-35	191.53	By MS/MS	By MS/MS	By MS/MS	By MS/MS	By MS/MS
ALTVPELTQQMFDSK	PGFAPLTSRGSQQYRALTVPELTQQMFDSK	ALTVPELTQQMFDSKNMMAACDPRHGRYLT	R	A	L	S	K	N	1	0	0	1	0	2	1	0	0	0	2	1	1	1	1	1	2	0	0	1	0	0	15	0	1706.85	Q7TMM9;Q99J49	Q7TMM9	283	297	Tubb2a	Tubulin beta-2A chain	no	no	2	5.3082e-08	110.66	By MS/MS	By MS/MS	By MS/MS	By MS/MS	By MS/MS
ALTVPELTQQVFDAK	PGFAPLTSRGSQQYRALTVPELTQQVFDAK	ALTVPELTQQVFDAKNMMAACDPRHGRYLT	R	A	L	A	K	N	2	0	0	1	0	2	1	0	0	0	2	1	0	1	1	0	2	0	0	2	0	0	15	0	1658.89	P99024;Q80ZV2	P99024	283	297	Tubb5	Tubulin beta-5 chain	yes	no	2;3	4.8781e-69	192.14	By MS/MS	By MS/MS	By MS/MS	By MS/MS	By MS/MS
[truncated: 23,397 more rows]
[truncated: 54 more columns]

## Sheet: Table S2
All proteins identified and quantified in both 4D and 8D global analysis
[truncated: 2,369 more rows]

## Sheet: Table S3 
Significant proteins in the 4D global analysis
[truncated: 286 more rows]

## Sheet: Table S4
Significant proteins in the 8D global analysis
[truncated: 250 more rows]

## Sheet: Table S5
All peptides identified in the 4D secretome analysis
[truncated: 2,150 more rows]
[truncated: 30 more columns]

## Sheet: Table S6
All peptides identified in the 8D secretome analysis
[truncated: 1,930 more rows]
[truncated: 30 more columns]

## Sheet: Table S7
All proteins identified and quantified in the 4D secretome analysis
[truncated: 126 more rows]

[truncated: 9 more sheets: Table S8, Table S9, Table S10, Table S11, Table S12, Table S13, Table S14, Table S15, Table S16]
